# Supplementary material for: Xenobiotic Effects of Chlorine Dioxide to Escherichia coli O157:H7 on Non-host Tomato Environment Revealed by Transcriptional Network Modeling: Implications to Adaptation and Selection
Source: Front Microbiol. 2020 Jun 3;11:1122. doi: 10.3389/fmicb.2020.01122 (PMC7286201; doi:10.3389/fmicb.2020.01122)
Supplement: Supplementary file 1 [file Table_1.XLSX]

## Sheet: Additional file 1 Table S1
Additional file 1: Table S1 Significance (up or down-regulated based on Pearson Correlation Coefficient), propensity and RPKM of E. coli genes during treatment of 1, 5, and 10 µg of ClO2 after 1, 2, and 3 hour (hr). The clusters in columns AN and AQ were shown in Fig. 4.
gene_id	1 µg_1 hr_significance	1 µg_2 hr_significance	1 µg_3 hr_significance	5 µg_1 hr_significance	5 µg_2 hr_significance	5 µg_3 hr_significance	10 µg_1 hr_significance	10 µg_2 hr_significance	10 µg_3 hr_significance	annotation	function cateogry	selected_sub-category	KEGG_pathway id	KEGG_pathway	1 µg_1 hr_propensity	1 µg_2 hr_propensity	1 µg_3 hr_propensity	1 µg_ctrl_propensity	5 µg_1 hr_propensity	5 µg_2 hr_propensity	5 µg_3 hr_propensity	5 µg_ctrl_propensity	10 µg_1 hr_propensity	10 µg_2 hr_propensity	10 µg_3 hr_propensity	10 µg_ctrl_propensity	1 µg_1 hr_rpkm	1 µg_2 hr_rpkm	1 µg_3 hr_rpkm	1 µg_ctrl_rpkm	5 µg_1 hr_rpkm	5 µg_2 hr_rpkm	5 µg_3 hr_rpkm	5 µg_ctrl_rpkm	10 µg_1 hr_rpkm	10 µg_2 hr_rpkm	10 µg_3 hr_rpkm	10 µg_ctrl_rpkm	Cluster_by_propensity	Cluster_by_RPKM
ECs4552	up	up								EscF protein	Pathogenicity	T3SS	ecs03070	Bacterial secretion system	0.104787	0.282247	-0.511637	-0.0147624	-0.0416183	0.560416	-0.145943	-0.792846	0.115547	-0.223563	0.283381	-0.263626	29	37.5	17.5	28	61	105.5	56	28	49	29	42	28	12	1
ECs4556	up	up								EspA protein	Pathogenicity	T3SS			0.199692	0.120106	-0.102258	-0.261717	0.0288436	0.450766	-0.128796	-0.61247	0.0320273	0.186026	0.233648	-0.636547	60.5	60.5	50	41.5	81	117	70.5	41.5	97	94	86	41.5	14	1
ECs4554	up	down	down							EspB protein	Pathogenicity	T3SS			0.414826	-0.295834	-0.33688	0.0734077	0.167912	0.26696	-0.423202	-0.132896	-0.449354	0.273967	0.326989	-0.243103	101.5	54	53.5	78.5	109	114	61.5	78.5	76.5	131	120.5	78.5	13	1
ECs4555	up		down							EspD protein	Pathogenicity	T3SS			0.522892	-0.302026	-0.670242	0.122097	0.0955613	0.511003	-0.639556	-0.297847	-0.590526	0.160881	0.46124	-0.160428	59	28	20	43	65.5	94	32	43	33.5	59	69.5	43	9	1
ECs4550	up		down				down			EspF protein	Pathogenicity	T3SS	ecs05130	Pathogenic Escherichia coli infection	0.775422	-0.595148	-1.41535	0.137578	-0.088578	0.739424	-0.645235	-0.655343	-1.11085	0.209549	0.50027	0.00786726	60	16.5	7.5	34.5	62.5	135.5	36.5	34.5	13.5	42	49	34.5	10	1
ECs2715	up						up			EspF-like protein	Pathogenicity	T3SS	ecs05130	Pathogenic Escherichia coli infection	0.145074	-0.0461255	-0.347269	0.184613	0.221599	0.0564654	-0.0575328	-0.291655	0.385036	-0.795365	-0.0687594	0.0401811	151.5	135.5	103.5	171.5	294.5	236.5	227	171.5	290	74	133.5	171.5	1	1
ECs4590							down	down	up	EspG protein	Pathogenicity	T3SS	ecs05130	Pathogenic Escherichia coli infection	0.368189	-0.415355	-0.664822	0.356301	-0.0558618	0.536132	-0.384166	-0.357724	-0.379367	-0.554965	0.497895	0.216592	46.5	23	18.5	50	69.5	119	51	50	33	23	57.5	50	9	1
ECs3730	up	down	down	down	up		down			type III secretion protein ATP synthetase EivC	Pathogenicity	T3SS			0.546035	-0.532079	-0.983676	0.326541	-0.297376	0.648082	-0.385974	-0.33973	-0.8147	-0.195649	0.516284	0.229235	47.5	17.5	11.5	41.5	44.5	108.5	41.5	41.5	17.5	27	48	41.5	11	1
ECs3731			down				down		up	type III secretion protein EivA	Pathogenicity	T3SS	ecs03070	Bacterial secretion system	0.50924	-0.50747	-0.998746	0.360931	-0.301484	0.727426	-0.387539	-0.575367	-0.649152	-0.48621	0.584668	0.235488	48.5	19	12	45.5	61.5	163	57.5	45.5	22.5	22	56	45.5	11	1
ECs3732			down				down		up	type III secretion protein EivE	Pathogenicity	T3SS			0.44835	-0.368835	-1.00671	0.363891	-0.0830736	0.616415	-0.417996	-0.494354	-0.673236	-0.376595	0.565039	0.214953	34.5	16.5	9	34.5	53.5	102	39	34.5	17	19	42.5	34.5	11	1
ECs3733			down							type III secretion protein EivG	Pathogenicity	T3SS			0.511529	-0.182732	-0.926671	0.159591	-0.188991	0.633077	-0.251854	-0.597651	-0.855024	-0.381927	0.735471	0.0593878	49	26.5	13	37.5	58	125	55.5	37.5	18	24	64	37.5	11	1
ECs3729			down				down		up	type III secretion protein EivI	Pathogenicity	T3SS			0.459262	-0.598307	-1.27875	0.502979	-0.00949666	0.549695	-0.632499	-0.2392	-0.952361	-0.745893	0.739831	0.268283	58.5	22	11.5	66.5	86	142.5	47	66.5	23.5	24	92.5	66.5	9	1
ECs3727	up									type III secretion protein EivJ	Pathogenicity	T3SS			0.275258	-0.0830406	-0.6744	0.256183	-0.105223	0.3901	-0.0851856	-0.323453	-0.403767	-0.703859	0.582095	0.194881	37	28	16	39.5	50.5	78.5	52.5	39.5	26	16	50.5	39.5	12	1
ECs3726	up		down				down		up	type III secretion protein EpaO	Pathogenicity	T3SS	ecs03070	Bacterial secretion system	0.570855	-0.459346	-1.07888	0.290486	-0.167535	0.655662	-0.445447	-0.457189	-0.792834	-0.354223	0.604905	0.207912	81.5	31.5	17.5	67	92	198.5	71	67	29.5	38	86.5	67	9	1
ECs3725	up		down							type III secretion protein EpaP	Pathogenicity	T3SS			0.435731	-0.456961	-0.924022	0.393833	-0.16308	0.642084	-0.400572	-0.472111	-0.6837	-0.639936	0.587973	0.313943	57.5	25.5	16.5	60	84	178	67.5	60	26.5	23	68.5	60	9	1
ECs3724	up		down				down		up	type III secretion protein EpaQ	Pathogenicity	T3SS			0.487056	-0.582409	-1.28928	0.474289	-0.103033	0.697062	-0.63963	-0.487326	-1.00113	-0.331661	0.602834	0.277924	74	27.5	14	79.5	120	253	71.5	79.5	26.5	43	95.5	79.5	9	1
ECs3723	up		down							type III secretion protein EpaR1	Pathogenicity	T3SS			0.472613	-0.240696	-0.891479	0.234004	-0.182512	0.627455	-0.174468	-0.714686	-0.349514	-0.432363	0.565147	0.0422385	49	26	14	42	73.5	156.5	75.5	42	34	26	61.5	42	11	1
ECs3722	up	down	down				down		up	type III secretion protein EpaR2	Pathogenicity	T3SS			0.666305	-0.539292	-1.18414	0.229026	-0.160807	0.748507	-0.531586	-0.69298	-0.971831	-0.134091	0.726397	-0.0590205	37	12	6.5	26	45.5	107	32	26	12.5	24	49.5	26	10	1
ECs3719	up		down							type III secretion protein EprH	Pathogenicity	T3SS			0.469495	-0.31631	-0.671453	0.200115	0.0292284	0.519014	-0.35679	-0.475794	-1.00209	-0.75952	0.860336	0.098554	77	38	27.5	64	109	168.5	75.5	64	25.5	27	119	64	11	1
ECs3717							down		up	type III secretion protein EprJ	Pathogenicity	T3SS			0.0453045	0.025617	-0.226367	0.130745	-0.167295	0.409868	0.0263014	-0.450702	-0.230495	-0.450545	0.40761	0.157588	40.5	43	34.5	48	65.5	110.5	81	48	39	26	53.5	48	12	1
ECs3721	up	down	down				down			type III secretion protein EprS	Pathogenicity	T3SS			0.235681	-0.479893	-0.986095	0.576106	-0.0331418	0.458678	-0.447654	-0.168603	-0.858503	-0.810289	0.491268	0.525913	42.5	22.5	14	65	76.5	118.5	51.5	65	19.5	17	54.5	65	9	1
ECs4576			down							type III secretion system CesD protein	Pathogenicity	T3SS			0.279494	-0.268227	-0.654516	0.358489	-0.0294676	0.355762	-0.190885	-0.228339	-0.200121	-0.583801	0.448856	0.153164	53.5	33.5	23.5	63	79	110	68.5	63	53	30	73.5	63	12	1
ECs4575	up		down				down	down	up	type III secretion system EscC protein	Pathogenicity	T3SS	ecs03070	Bacterial secretion system	0.275258	-0.370723	-0.706149	0.43003	-0.160262	0.515794	-0.285445	-0.280873	-0.50381	-0.6185	0.574123	0.230944	37	21	15.5	47	54.5	101.5	49	47	27	20	57.5	47	9	1
ECs4558	up	down	down	down	up	down	down		up	type III secretion system EscD protein	Pathogenicity	T3SS			0.465592	-0.541335	-0.824393	0.370083	-0.244336	0.614234	-0.355512	-0.342057	-0.633444	-0.180966	0.4972	0.154988	45.5	18	14	45	51	114	46.5	45	24.5	32	55	45	11	1
ECs4573	up									type III secretion system EscJ protein	Pathogenicity	T3SS	ecs03070	Bacterial secretion system	0.196448	-0.11425	-0.69072	0.350881	-0.0819367	0.468697	-0.30368	-0.257436	-0.447442	-0.549709	0.628315	0.0896764	31.5	25	14.5	40	49	80.5	40	40	28	21	59.5	40	12	1
ECs4583			down							type III secretion system EscR protein	Pathogenicity	T3SS	ecs03070	Bacterial secretion system	0.0822747	-0.467315	-1.19221	0.697194	0.296896	0.0654289	-0.0960498	-0.393351	-0.193264	-1.33908	0.414041	0.405144	40	25	12.5	80.5	165	124	113.5	80.5	53	14	70.5	80.5	5	1
ECs4581			down							type III secretion system EscT protein	Pathogenicity	T3SS	ecs03070	Bacterial secretion system	0.0726766	-0.394675	-1.06827	0.657268	0.109719	0.139048	0.0696384	-0.415462	-0.214603	-1.41548	0.425835	0.421315	42	28.5	15	82	142.5	139	139.5	82	52	13	71.5	82	5	1
ECs4580	up	down	down				down	down	up	type III secretion system EscU protein	Pathogenicity	T3SS	ecs03070	Bacterial secretion system	0.360785	-0.411948	-1.24447	0.511641	0.0874136	0.270302	0.00664405	-0.515901	-0.586821	-0.945021	0.657885	0.286769	49	24.5	11	62	116.5	132.5	109.5	62	31	18	78	62	5	1
ECs4569	up	down	down				down		up	type III secretion system EscV protein	Pathogenicity	T3SS	ecs03070	Bacterial secretion system	0.381829	-0.348344	-0.562409	0.267957	-0.178653	0.595219	-0.264147	-0.479118	-0.395745	-0.157221	0.493617	-0.017943	34.5	18	15	33.5	46.5	95.5	43.5	33.5	27.5	29	48.5	33.5	12	1
ECs3716			down							type III secretion system lipoprotein precursor EprK	Pathogenicity	T3SS			0.334494	-0.260558	-0.652304	0.304103	-0.05472	0.506725	-0.270233	-0.415044	-0.648663	-0.686392	0.59531	0.307165	36	21.5	15	38	56	93	46	38	17.5	14	44	38	12	1
ECs4568	up	down	down				down			type III secretion system protein EscN	Pathogenicity	T3SS	ecs03070	Bacterial secretion system	0.558311	-0.462701	-0.838216	0.234623	-0.133111	0.663024	-0.567429	-0.406774	-0.688604	-0.120196	0.522643	0.107025	70.5	27.5	19.5	55.5	75	157.5	49.5	55.5	30	44	73	55.5	9	1
ECs4574	up	down	down				down		up	type III secretion system protein SepD	Pathogenicity	T3SS			0.380474	-0.555584	-0.843261	0.459903	-0.133111	0.512269	-0.354854	-0.236289	-0.531878	-0.479994	0.534026	0.231712	36.5	15.5	12	43	49	88.5	40	43	24	21	50.5	43	9	1
ECs4557	up		down							type III secretion system SepL protein	Pathogenicity	T3SS			0.455358	-0.289204	-0.777705	0.243067	-0.146547	0.430577	0.0205889	-0.520231	-0.181154	-0.169183	0.357584	-0.0200038	87.5	45	28.5	77	115	194	138.5	77	78.5	66	97.5	77	12	1
ECs4565	up		down							type III secretion system SepQ protein	Pathogenicity	T3SS	ecs03070	Bacterial secretion system	0.233441	-0.385141	-0.753357	0.482474	-0.0493027	0.315833	-0.306064	-0.0366758	-0.338832	-0.553741	0.291243	0.387883	120	70	50	167.5	170	232	134	167.5	97	65	132	167.5	4	1
ECs4571	up									type III secretion system SepZ protein	Pathogenicity	T3SS			0.208633	-0.230327	-0.033536	0.0250835	-0.0132245	0.492958	-0.520691	-0.200558	-0.0280073	-0.117029	0.377092	-0.293851	53	37	46.5	48	59.5	93.5	36.5	48	75	57	81.5	48	13	1
ECs0216			down				down		up	Hcp-like protein	Other category	type VI secretion system effector			0.0222294	-0.0855271	-0.72818	0.465126	-0.182656	0.550299	-0.32282	-0.292836	-0.227347	-0.8074	0.410974	0.30277	18	17.5	9.5	30.5	35	69	31	30.5	21.5	10	29.5	30.5	12	1
ECs0548			down				down		up	adhesin/invasin-like protein	Pathogenicity	biofilm formation			0.52317	-0.574985	-1.03161	0.381554	0.0038774	0.51302	-0.511362	-0.270962	-0.570821	-0.357235	0.458496	0.273782	36	13	8.5	34	46	72.5	28	34	17.5	18	35.5	34	9	1
ECs4089	up	down	down							aerobic respiration sensor-response protein	Pathogenicity	biofilm formation	ecs02026	Biofilm formation - Escherichia coli	0.196154	-0.13054	-0.144549	0.0590938	-0.0448149	0.125732	-0.201632	0.100615	-0.451771	0.206807	0.0312122	0.164883	322	251.5	256	305.5	271.5	305	236.5	305.5	197.5	317	232	305.5	1	1
ECs1396	up						down		up	AidA-I adhesin-like protein	Pathogenicity	biofilm formation	ecs02026	Biofilm formation - Escherichia coli	0.429351	-0.103708	-0.3145	-0.12511	-0.105805	0.412698	-0.25382	-0.173673	-0.570821	-0.140283	0.47171	0.120448	48	30.5	25.5	30	33	52.5	29	30	18	23	37	30	13	1
ECs0362	up		down				down			AidA-I adhesin-like protein	Pathogenicity	biofilm formation			0.335806	-0.356166	-0.687152	0.36601	-0.102515	0.385004	-0.338126	-0.0582665	-0.814882	-0.282596	0.347407	0.439481	53.5	29	21.5	60	59	91	47.5	60	20.5	29	47.5	60	9	1
ECs3549			up							autoinducer production protein LuxSE.c.	Pathogenicity	biofilm formation	ecs02026	Biofilm formation - Escherichia coli	-0.216439	0.00982186	0.211449	-0.0756359	0.0068939	-0.0361087	0.143505	-0.144099	0.0997388	-0.065323	-0.00166039	-0.0632178	566	768.5	970.5	709	847.5	769	990	709	999.5	704	654.5	709	18	2
ECs3553		up	up							carbon storage regulator	Pathogenicity	biofilm formation	ecs02026	Biofilm formation - Escherichia coli	-0.213474	0.355302	0.263549	-0.815616	-0.0554568	-0.032366	0.423452	-0.626842	-0.0409433	0.738068	-0.643549	-0.984798	20532	39265.5	36978.5	12235	22267.5	21585.5	36629	12235	37660	68183	14939.5	12235	19	17
ECs1420				up						curlin major subunit CsgA	Pathogenicity	biofilm formation	ecs02026	Biofilm formation - Escherichia coli	-0.432328	0.500624	-0.0621225	-0.304006	0.232234	-0.0189499	0.0622007	-0.382177	-0.380385	0.333874	-0.00913004	-0.00757052	48.5	133.5	78.5	60	114	84	98	60	49.5	84	52	60	16	1
ECs3289	down	up	up							glucose-specific PTS system IIA component	Pathogenicity	biofilm formation	ecs02026	Biofilm formation - Escherichia coli	-0.0335509	0.193395	0.199418	-0.52544	-0.10586	0.156476	0.246466	-0.437562	-0.204421	0.434886	0.069041	-0.482384	2036.5	2767	2873.5	1355	1940.5	2389.5	2812.5	1355	2143	3374	2041.5	1355	14	3
ECs4274	up	up	up							glycogen synthase	Pathogenicity	biofilm formation	ecs02026	Biofilm formation - Escherichia coli	0.125966	0.125399	0.150131	-0.549428	-0.0720804	0.0232307	0.213538	-0.224045	-0.432985	0.249037	0.411521	-0.360083	413.5	447.5	473.5	229	274	285.5	371.5	229	255	419	430	229	14	1
ECs4890	up		down				down		up	hydrogen peroxide-inducible genes activator OxyR	Pathogenicity	biofilm formation	ecs02026	Biofilm formation - Escherichia coli	0.170047	0.0418407	-0.146231	-0.0759337	-0.149516	0.062984	0.000973133	0.0755026	-0.474305	-0.16155	0.532859	-0.0101556	442.5	421.5	360.5	376.5	309	362	366	376.5	283.5	322	562.5	376.5	3	1
ECs1858			down							hypothetical protein	Pathogenicity	biofilm formation	ecs02026	Biofilm formation - Escherichia coli	0.0228646	-0.127673	-0.212259	0.258105	0.0196693	0.125424	-0.292121	0.108669	-0.840221	-0.0686306	0.244869	0.409421	73	68	64.5	100.5	94.5	99.5	70.5	100.5	34.5	62	74	100.5	3	1
ECs4405			down				down			hypothetical protein	Pathogenicity	biofilm formation	ecs02026	Biofilm formation - Escherichia coli	0.303311	-0.469422	-1.28132	0.581758	-0.149371	0.457391	-0.517848	0.00130342	-0.995704	-0.64777	0.40509	0.585632	24	12	5.5	34.5	30.5	53	21.5	34.5	8.5	10	25	34.5	9	1
ECs0435	up									hypothetical protein	Pathogenicity	biofilm formation	ecs02026	Biofilm formation - Escherichia coli	0.173836	0.188561	-0.228845	-0.187375	-0.090551	0.389731	-0.0487292	-0.393351	-0.92912	0.243203	0.562094	-0.228143	45.5	50	34	34.5	48	73.5	51	34.5	20.5	55	66	34.5	13	1
ECs1268	up									hypothetical protein	Pathogenicity	biofilm formation	ecs02026	Biofilm formation - Escherichia coli	0.541852	-0.178512	-0.546728	-0.0678722	-0.139099	0.573878	-0.318832	-0.408389	-0.638643	-0.306625	0.718584	-0.0884532	46.5	24.5	17.5	27.5	37	71.5	31.5	27.5	19	22	53.5	27.5	11	1
ECs1269	up									hypothetical protein	Pathogenicity	biofilm formation	ecs02026	Biofilm formation - Escherichia coli	0.593158	-0.250526	-0.550534	-0.0928802	-0.125418	0.577866	-0.292641	-0.46954	-0.543571	-0.326407	0.701135	-0.108236	36.5	17	13	20	29	55.5	25	20	15.5	16	39	20	11	1
ECs1925	up									hypothetical protein	Pathogenicity	biofilm formation	ecs02026	Biofilm formation - Escherichia coli	0.234145	0.0734919	0.050598	-0.464679	0.162202	0.207627	-0.102937	-0.361276	-0.5266	0.280786	0.421445	-0.338553	122	112.5	113.5	66	114.5	113.5	89.5	66	65.5	122	122.5	66	14	1
ECs2694	up						down		up	hypothetical protein	Pathogenicity	biofilm formation	ecs02026	Biofilm formation - Escherichia coli	0.101152	0.0687731	-0.121936	-0.0520831	-0.110799	0.10361	-0.00631771	0.00807719	-0.458546	-0.138437	0.440836	0.0846006	165.5	173.5	148	154.5	141	165.5	159.5	154.5	107.5	123	191.5	154.5	3	1
ECs2524	up		down							hypothetical protein	Pathogenicity	biofilm formation	ecs02026	Biofilm formation - Escherichia coli	0.0671219	-0.205148	-0.370423	0.36378	-0.0620452	0.152495	-0.32597	0.176292	-0.785443	-0.130025	0.34949	0.343494	48.5	40	35	71	57.5	67.5	45	71	27.5	44	62	71	3	1
ECs2660	up	down					down			hypothetical protein	Pathogenicity	biofilm formation	ecs02026	Biofilm formation - Escherichia coli	0.158776	-0.569505	-0.818972	0.61426	-0.0359469	0.265347	-0.471643	0.125973	-0.987336	-0.331917	0.337117	0.521508	44	23	18.5	75.5	66	84.5	43.5	75.5	20	32	54.5	75.5	9	1
ECs1360	up	down	down				down		up	Iha adhesin	Pathogenicity	biofilm formation			0.396857	-0.260246	-0.414092	0.121004	-0.0845327	0.462495	-0.284384	-0.261306	-0.384189	-0.0679341	0.317851	0.115685	77.5	43.5	38.5	64	78.5	128.5	65.5	64	46.5	53	68	64	12	1
ECs4259	up									maltodextrin phosphorylase	Pathogenicity	biofilm formation	ecs02026	Biofilm formation - Escherichia coli	0.363429	-0.0773663	0.152255	-0.688375	0.217576	0.264994	-0.298629	-0.321377	-0.690485	0.153591	0.509789	-0.156763	110.5	77	100	42	74	73.5	45	42	29.5	57	71	42	13	1
ECs1419				up			down			minor curlin subunit precursor CsgB	Pathogenicity	biofilm formation	ecs02026	Biofilm formation - Escherichia coli	0.0106624	0.369041	-0.367546	-0.148597	0.340408	0.00545365	0.081041	-0.714449	-1.20547	0.642491	0.111447	-0.174489	55.5	86	42.5	51.5	152	103	119.5	51.5	22	116	59.5	51.5	16	1
ECs5279	up									minor fimbrial subunit/D-mannose specific adhesin	Pathogenicity	biofilm formation			0.369801	-0.11525	-0.296525	-0.0400802	-0.0837647	0.567436	-0.305092	-0.487106	-0.486939	0.159821	0.296391	-0.0102303	27	18	15.5	19.5	30	54.5	24.5	19.5	14.5	23	23	19.5	13	1
ECs5359			up							negative response regulator of genes in aerobic pathways ArcA	Pathogenicity	biofilm formation	ecs02026	Biofilm formation - Escherichia coli	0.0551134	0.100439	0.234052	-0.558803	0.0121287	0.0768456	0.180921	-0.353845	-0.219801	0.521998	-0.111	-0.437662	2221	2516.5	2969	1308	1938.5	1959	2338.5	1308	1948	3398	1574	1308	18	3
ECs3668	up		down							positive regulator of gcv operon	Pathogenicity	biofilm formation	ecs02026	Biofilm formation - Escherichia coli	0.0976635	-0.190931	-0.516222	0.400716	-0.0823519	0.129781	-0.223372	0.144956	-0.336	-0.851395	0.497573	0.301965	140.5	114	85	207	169.5	198.5	150	207	131	65	218.5	207	4	1
ECs3106		down	down							positive response regulator for colanic capsule biosynthesis	Pathogenicity	biofilm formation	ecs02026	Biofilm formation - Escherichia coli	-0.0270936	-0.148557	-0.129217	0.251895	-0.00723601	-0.0721659	-0.200145	0.235205	-0.0183223	-0.418123	0.0461838	0.278193	1243.5	1192.5	1255	1788.5	1442.5	1280.5	1212	1788.5	1592.5	887	1231	1788.5	1	2
ECs4246							down			protein histidine kinase/phosphatase EnvZ	Pathogenicity	biofilm formation	ecs02026	Biofilm formation - Escherichia coli	0.00557979	-0.0265035	-0.105749	0.116866	-0.0386845	0.0497459	-0.119045	0.101553	-0.64228	0.0488196	0.302026	0.19209	92.5	97	92.5	112.5	100.5	104	94.5	112.5	58.5	97	109	112.5	3	1
ECs2567	up									putative adhesin	Pathogenicity	biofilm formation	ecs02010	ABC transporters	0.259029	-0.38248	-0.363611	0.305795	0.0518439	-0.0262315	-0.223724	0.16591	-0.252539	-0.345973	0.181438	0.326162	1030.5	587.5	618	1175	1077.5	944	833.5	1175	789	597	882.5	1175	4	2
ECs2107	up	down	down				down			putative adhesin	Pathogenicity	biofilm formation			0.571788	-0.77826	-1.63668	0.504721	-0.227699	0.621428	-0.608292	-0.165166	-1.06726	-0.342846	0.353339	0.534571	28.5	8	3.5	29	28	62	19.5	29	7	12	21	29	9	1
ECs0350	up	down	down				down		up	putative adhesin	Pathogenicity	biofilm formation			0.671871	-0.506327	-1.30533	0.234134	-0.123999	0.729726	-0.600635	-0.603987	-0.843975	-0.0454552	0.496579	0.155909	42	14	6.5	29.5	49	109	31	29.5	13	24	36	29.5	10	1
ECs4413							down		up	putative cellulose synthase	Pathogenicity	biofilm formation	ecs02026	Biofilm formation - Escherichia coli	0.301208	-0.0183286	-0.601249	0.147757	-0.082019	0.381467	-0.135913	-0.27199	-0.677651	-0.38101	0.560624	0.224927	37.5	29.5	17	35	43.5	65.5	42	35	17	19	42.5	35	12	1
ECs1421	up		down							putative curli production protein CsgC	Pathogenicity	biofilm formation	ecs02026	Biofilm formation - Escherichia coli	0.494089	-0.245854	-0.938996	0.227309	-0.0153276	0.554503	-0.358626	-0.494703	-0.731444	-0.546029	0.610372	0.26998	30	15.5	8	25	41.5	69.5	30	25	11	11	30.5	25	11	1
ECs1139		down	down	down	down					putative function in exopolysaccharide production	Pathogenicity	biofilm formation	ecs02026	Biofilm formation - Escherichia coli	-0.139596	-0.707338	-0.928323	0.808961	-0.30209	-0.293013	-0.582767	0.681994	-0.978286	-1.12037	0.26538	0.767389	94.5	58	48	265.5	102	97.5	78.5	265.5	55.5	40	139.5	265.5	5	1
ECs5290	up		down	down	up	down	down		up	putative invasin	Pathogenicity	biofilm formation			0.301363	-0.12962	-0.443215	0.153189	-0.109104	0.43319	-0.222094	-0.239566	-0.48759	-0.222132	0.45183	0.152385	40.5	28.5	21.5	38	44.5	72.5	40.5	38	24	26	44.5	38	12	1
ECs1270	up	down	down							putative outer membrane protein	Pathogenicity	biofilm formation	ecs02026	Biofilm formation - Escherichia coli	0.515007	-0.309019	-0.481841	0.0375061	-0.0759522	0.529893	-0.364088	-0.336192	-0.483809	-0.247101	0.544394	0.0480317	40	19	16.5	27	36	62.5	27.5	27	19	20	38.5	27	9	1
ECs2867	up	down	down				down			putative polysaccharide export protein	Pathogenicity	biofilm formation	ecs02026	Biofilm formation - Escherichia coli	0.369801	-1.21386	-1.24561	0.703077	-0.194265	0.52568	-0.528149	-0.064169	-1.31474	-0.318395	0.454163	0.499833	13.5	3	3	20.5	18.5	36	13.5	20.5	4	9	17	20.5	9	1
ECs2119	up						down	up	down	putative SORC-type transcriptional regulator	Pathogenicity	biofilm formation	ecs02026	Biofilm formation - Escherichia coli	0.626556	-0.259716	-0.0571263	-0.725559	0.298723	0.23291	-0.172557	-0.592713	-0.424894	0.750248	-0.276054	-0.669389	1234.5	551	696.5	347.5	871	772.5	554	347.5	531.5	1430	447	347.5	16	2
ECs3014	up		down				down		up	putative transcriptional regulator	Pathogenicity	biofilm formation	ecs02026	Biofilm formation - Escherichia coli	0.094028	-0.130139	-0.219041	0.209366	-0.114232	0.153159	-0.215555	0.142277	-0.252612	-0.558605	0.29955	0.329367	52	45	42.5	63.5	50.5	62.5	46.5	63.5	42.5	26	53.5	63.5	4	1
ECs2601		down	down							regulator of flagellar biosynthesis FlhC	Pathogenicity	biofilm formation	ecs02026	Biofilm formation - Escherichia coli	-0.11019	-0.518009	-0.32391	0.57798	-0.225657	-0.516457	-0.386745	0.660761	-0.436574	-1.08949	0.0174391	0.726948	205.5	148	185.5	445	188.5	133.5	163.5	445	166.5	72	190	445	7	1
ECs2602	down	down		down	down					regulator of flagellar biosynthesis FlhD	Pathogenicity	biofilm formation	ecs02026	Biofilm formation - Escherichia coli	-0.305594	-0.738675	-0.494713	0.771305	-0.339456	-0.899722	-0.619019	0.857337	-0.730972	-1.46407	-0.230739	0.941902	314	220.5	290.5	1003	311.5	168.5	240	1003	225.5	90	269.5	1003	7	2
ECs4247		up	up							response regulator OmpR	Pathogenicity	biofilm formation	ecs02026	Biofilm formation - Escherichia coli	-0.0286115	0.0693963	0.0486506	-0.101813	-0.0104484	-0.04891	0.0843934	-0.0356981	-0.644929	0.249532	0.214448	0.0766454	265	316.5	320	268	282.5	257.5	316.5	268	156	317	267	268	18	1
ECs3107	down	down	down	down						sensor for ctr capsule biosynthesis	Pathogenicity	biofilm formation	ecs02026	Biofilm formation - Escherichia coli	-0.26235	-0.455695	-0.49956	0.683195	-0.171243	-0.110004	-0.380172	0.466502	-0.00485714	-0.938316	-0.214935	0.576264	93	83	82	260.5	141.5	142.5	117	260.5	174.5	57	102.5	260.5	7	1
ECs3646	up	down	down							sensor-regulator protein barA	Pathogenicity	biofilm formation	ecs02026	Biofilm formation - Escherichia coli	0.0163499	-0.21056	-0.291094	0.359931	-0.068352	0.238259	-0.283435	0.0624682	-0.271802	-0.536304	0.222795	0.393033	36.5	31.5	30	56	50.5	65	41.5	56	34.5	22	41	56	4	1
ECs3341				down	down					transcriptional regulation of gcv operon	Pathogenicity	biofilm formation	ecs02026	Biofilm formation - Escherichia coli	-0.266993	-0.029967	0.0176512	0.204108	-0.194552	-0.140355	-0.114854	0.35266	-0.237217	-0.301323	0.0574683	0.378755	247	339	367	430.5	256	256	282.5	430.5	278.5	217	271	430.5	2	1
ECs2690	down		down	down			up	down		transcriptional regulator for ctr capsule biosynthesis	Pathogenicity	biofilm formation	ecs02026	Biofilm formation - Escherichia coli	-0.377154	-0.134452	-0.381716	0.553822	-0.208904	-0.0716406	-0.0252486	0.252465	0.134437	-0.812662	-0.136378	0.400037	71	98	79	196	127	138	155.5	196	180	58	99.5	196	1	1
ECs2654			down	down		down	down	down		transcriptional regulator of ftsQAZ gene cluster	Pathogenicity	biofilm formation	ecs02026	Biofilm formation - Escherichia coli	-0.0544363	-0.476243	-0.637044	0.646954	-0.144862	-0.000309534	-0.35025	0.370449	-0.663879	-0.942372	0.324703	0.618084	157	111.5	98	344.5	211.5	231.5	175.5	344.5	114.5	72	223	344.5	5	1
ECs4640	down	down	down							60 KD inner-membrane protein	Pathogenicity	quorum sensing	ecs02024	Quorum sensing	-0.303827	-0.400196	-0.5758	0.702437	-0.138898	-0.393754	-0.393282	0.582623	-0.746445	-1.3012	0.208614	0.766765	360.5	354.5	307	1073	536	393.5	423.5	1073	283	135	533	1073	5	2
ECs4302	down		down							ATP-binding component of high-affinity branched-chain amino acid transport system	Pathogenicity	quorum sensing	ecs02024	Quorum sensing	-0.133245	-0.411281	-0.86076	0.714461	-0.0545483	-0.00035107	-0.189885	0.211911	-0.802933	-0.896231	0.38547	0.610779	25	20.5	13.5	63.5	50	50	44.5	63.5	18.5	14	44	63.5	5	1
ECs0467	up	up								bifunctional pyrimidine deaminase/reductase in pathway of riboflavin synthesis	Pathogenicity	quorum sensing	ecs02024	Quorum sensing	0.0739859	0.143647	-0.141943	-0.0925148	-0.184715	0.0128942	0.07948	0.0714619	-0.357008	-0.407316	0.501469	0.119829	146	169.5	131.5	134.5	107	123.5	142	134.5	100	79	171	134.5	3	1
ECs4313			down				down			cell division membrane protein	Pathogenicity	quorum sensing	ecs02024	Quorum sensing	0.134828	-0.133629	-0.315945	0.2391	-0.145051	0.0909045	-0.184332	0.200845	-0.494993	-0.279119	0.186754	0.426405	168.5	139.5	120	203.5	148	177.5	145	203.5	97	100	139	203.5	3	1
ECs4397	up									glutamate decarboxylase isozyme	Pathogenicity	quorum sensing	ecs02024	Quorum sensing	0.291934	0.0557794	-0.161681	-0.242441	-0.11984	0.378608	-0.0114879	-0.385746	-0.337206	0.0125122	0.564597	-0.397925	34.5	29.5	24.5	22	29.5	46	33.5	22	28	33	50	22	14	1
ECs4303	down	down	down							high-affinity branched-chain amino acid transport protein	Pathogenicity	quorum sensing	ecs02024	Quorum sensing	-0.0055275	-0.318728	-0.810004	0.613524	-0.065338	0.0748017	-0.221342	0.180106	-0.682046	-0.844938	0.404037	0.546747	24	19	12	48.5	39	42.5	34	48.5	17	12	36.5	48.5	5	1
ECs5148	down									host factor I for bacteriophage Q beta replication	Pathogenicity	quorum sensing	ecs02024	Quorum sensing	-0.116914	-0.0824862	0.0467566	0.123122	0.00407819	0.0553821	-0.235015	0.148172	-0.279652	0.0855754	0.0833826	0.12028	3233.5	3624	4257	4473	3980.5	3969	3193.5	4473	3591.5	4299	3742	4473	1	5
ECs0178		down	down							hypothetical protein	Pathogenicity	quorum sensing	ecs02024	Quorum sensing	-0.0661727	-0.353522	-0.389237	0.522593	-0.180385	-0.285308	-0.296188	0.518671	-0.562528	-0.638127	0.122753	0.626645	621	504.5	502.5	1217.5	622	530.5	564.5	1217.5	444	342	638.5	1217.5	5	2
ECs0458	down	down		down	down	down				hypothetical protein	Pathogenicity	quorum sensing	ecs02024	Quorum sensing	-0.217373	-0.337722	-0.132117	0.464923	-0.127929	-0.174428	-0.284226	0.430727	-0.334121	-0.484161	0.0519249	0.516302	713.5	685	868.5	1536	903	816.5	787	1536	786	562	838	1536	1	2
ECs2124	up									hypothetical protein	Pathogenicity	quorum sensing	ecs02024	Quorum sensing	0.643186	-0.0281165	0.0750724	-2.1365	0.11945	0.329167	0.29028	-1.98536	-0.771857	1.12916	-0.928297	-2.44783	2014	1114.5	1275.5	136	1147	1340	1386.5	136	870.5	4840	539.5	136	20	3
ECs2125	up									hypothetical protein	Pathogenicity	quorum sensing	ecs02024	Quorum sensing	0.534206	0.0518546	0.173657	-2.26995	0.068241	0.22187	0.429137	-2.08535	-0.763342	1.13283	-0.930801	-2.64112	1942.5	1298.5	1514	128	1133.5	1252	1657	128	1002.5	5547	614.5	128	20	3
ECs2051	up		down	down		down				hypothetical protein	Pathogenicity	quorum sensing	ecs02024	Quorum sensing	0.170394	-0.218921	-0.416562	0.318382	-0.133111	-0.0464781	-0.168534	0.288747	-0.5235	-0.573914	0.307628	0.476242	107	78.5	66.5	135	91	94	89.5	135	59.5	47	99	135	3	1
ECs4588		down	down							Ler protein	Pathogenicity	quorum sensing	ecs02024	Quorum sensing	0.0131671	-0.732738	-0.987625	0.765158	0.437263	-0.396724	-0.190504	-0.0653071	-0.206074	-1.29177	0.0119922	0.659694	165.5	85	68	382	649	267	353	382	192.5	54	173.5	382	5	1
ECs2514							down		down	long-chain-fatty-acid--CoA ligase	Pathogenicity	quorum sensing	ecs02024	Quorum sensing	0.0192409	0.0274031	0.148363	-0.235458	0.0701899	-0.0415543	0.0749013	-0.123938	-0.308515	0.587816	-0.533869	-0.126761	1357.5	1482	1726.5	1145	1429	1210.5	1463	1145	1143.5	2328	661.5	1145	18	2
ECs4304	down		down				down			membrane component of high-affinity branched-chain amino acid transport system	Pathogenicity	quorum sensing	ecs02024	Quorum sensing	-0.0910773	-0.294277	-0.744731	0.627612	-0.0184477	0.0231707	-0.229622	0.191316	-0.884936	-0.940683	0.535661	0.527651	21.5	19	12.5	48	40	39.5	33	48	14	11	42	48	5	1
ECs1746	up	down								oligopeptide ABC transport system ATP-binding protein OppD	Pathogenicity	quorum sensing	ecs02024	Quorum sensing	0.0447497	-0.0898116	0.113759	-0.0837552	-0.0850791	0.0102904	0.00863337	0.0626724	-0.339828	-0.230899	0.249442	0.265681	336.5	318.5	403	322	285.5	297.5	319.5	322	210.5	195	275	322	2	1
ECs1747	up									oligopeptide ABC transport system ATP-binding protein OppF	Pathogenicity	quorum sensing	ecs02024	Quorum sensing	0.114392	-0.166717	-0.0108372	0.0511785	-0.0410525	0.0592945	-0.0879331	0.0676842	-0.623607	-0.111757	0.348039	0.262068	326	266.5	321.5	333	307	321.5	298.5	333	164.5	228	315	333	3	1
ECs1743	up									oligopeptide transport periplasmic binding protein	Pathogenicity	quorum sensing	ecs02024	Quorum sensing	0.224295	-0.177683	-0.0180072	-0.0520755	0.0385921	0.229478	-0.100495	-0.212499	-0.681789	0.103982	0.250968	0.211376	1812.5	1313	1590	1496	1976.5	2266	1752.5	1496	733.5	1337	1351	1496	13	3
ECs1744		down					down			oligopeptide transport permease protein	Pathogenicity	quorum sensing	ecs02024	Quorum sensing	-0.0218269	-0.142826	-0.0439496	0.179366	-0.0563781	-0.0253033	-0.136044	0.193826	-0.513852	-0.302958	0.230655	0.41618	246.5	236.5	269.5	328	262.5	256.5	247	328	155	159	236.5	328	2	1
ECs4309				up		up	down			periplasmic binding protein of high-affinity amino acid transport system	Pathogenicity	quorum sensing	ecs02024	Quorum sensing	0.113158	0.0622042	-0.184651	-0.000776134	0.0745832	0.0318766	0.05896	-0.192047	-0.61043	-0.0607926	0.41974	0.142532	120.5	124	100	117	157	142.5	157.5	117	66	95	134	117	18	1
ECs4305	up		down							periplasmic binding protein of high-affinity leucine-specific transport system	Pathogenicity	quorum sensing	ecs02024	Quorum sensing	0.00543399	-0.627152	-0.92126	0.730922	-0.0153276	-0.182769	-0.436588	0.437461	-0.940467	-1.26588	0.428837	0.682966	56.5	32.5	25	127	83	66.5	55.5	127	30	18	85.5	127	5	1
ECs0102	down			down		down				preprotein translocase SecA	Pathogenicity	quorum sensing	ecs02024	Quorum sensing	-0.162947	-0.131764	-0.307355	0.427132	-0.19812	-0.0961194	-0.169119	0.362495	-0.224389	-0.836481	0.247877	0.445021	230.5	257.5	223	452.5	265.5	278.5	278.5	452.5	277.5	125	322.5	452.5	2	1
ECs4487			up							protein export protein SecB	Pathogenicity	quorum sensing	ecs02024	Quorum sensing	-0.172809	0.117949	0.248569	-0.3128	-0.147078	-0.12717	0.236333	-0.0226253	-0.0703149	-0.011805	0.170112	-0.0703789	777.5	1126	1324.5	735.5	667.5	645	998	735.5	881	776	812	735.5	18	2
ECs4054	down	down	down	down	down	down				protein-export protein SecG	Pathogenicity	quorum sensing	ecs02024	Quorum sensing	-0.534584	-0.272074	-0.317699	0.640371	-0.190088	-0.453562	-0.270421	0.57723	-0.0157156	-1.39754	-0.516512	0.750425	1520	2140	2110.5	5355.5	2555.5	1860	2403	5355.5	2981.5	622	1309.5	5355.5	7	5
ECs4165	down									putative ATPase subunit of translocase	Pathogenicity	quorum sensing	ecs02024	Quorum sensing	-0.108761	-0.146544	0.0383411	0.174128	-0.200829	-0.180105	-0.00959526	0.305628	0.0565521	-0.767039	0.231747	0.212601	3057	3187.5	3958.5	4414	2734	2644	3373	4414	4523	1649	3905.5	4414	1	5
ECs2088			down							putative ATP-binding component of a transport system	Pathogenicity	quorum sensing	ecs02024	Quorum sensing	0.0611122	-0.0358652	-0.0853082	0.0593456	-0.0800478	0.307294	0.0317696	-0.363818	-0.596796	-0.177766	0.530253	0.0891955	29	28.5	28	31.5	43	60	49	31.5	19	24	42.5	31.5	12	1
ECs2087	up						down			putative ATP-binding component of a transport system	Pathogenicity	quorum sensing	ecs02024	Quorum sensing	0.00320618	0.0706028	-0.222786	0.121689	-0.353287	0.246137	0.133723	-0.122904	-1.00706	0.17853	0.498378	0.00493513	60	69.5	53.5	73.5	60	103.5	99.5	73.5	32	87	104.5	73.5	12	1
ECs2120	up			up	up					putative ATP-binding component of a transport system	Pathogenicity	quorum sensing	ecs02024	Quorum sensing	0.562865	-0.0849776	0.139514	-1.45763	0.171289	0.32339	0.161021	-1.37332	-0.591289	1.01526	-0.684418	-1.54402	755.5	428	553	109	525	579	529.5	109	338.5	1402	223.5	109	20	1
ECs2045	up		up	up		up				putative ATP-binding component of a transport system	Pathogenicity	quorum sensing	ecs02024	Quorum sensing	0.203556	0.0720717	0.359002	-1.29281	0.21071	0.131101	0.297846	-1.35031	-0.512953	0.923502	-0.488066	-1.18652	217.5	206.5	284	53	259.5	227	288.5	53	124.5	435	92.5	53	20	1
ECs2118	up									putative kinase	Pathogenicity	quorum sensing	ecs02024	Quorum sensing	0.510185	-0.0676609	0.151551	-1.25415	0.337223	0.127178	0.121132	-1.13668	-0.396125	0.920074	-0.586164	-1.29182	764.5	464.5	597	142.5	639.5	491	525	142.5	418	1295	250.5	142.5	20	1
ECs2123	up			up	up	up				putative LACI-type transcriptional regulator	Pathogenicity	quorum sensing	ecs02024	Quorum sensing	0.619335	-0.0567807	0.111493	-1.92727	0.199999	0.272689	0.251093	-1.7821	-0.811922	1.12929	-0.927979	-2.22818	1390	765.5	935	118.5	884	900.5	948	118.5	585	3386	377.5	118.5	20	2
ECs1899	up	down								putative LACI-type transcriptional regulator	Pathogenicity	quorum sensing			0.13841	-0.271417	-0.32514	0.325885	-0.0243231	0.283862	-0.351093	0.015095	-0.505223	-0.368599	0.327587	0.368367	32	23	22.5	42	41.5	53.5	30.5	42	21	20	35	42	4	1
ECs3414	up	down	down				down		up	putative LACI-type transcriptional regulator	Pathogenicity	quorum sensing			0.6828	-0.657916	-0.883816	0.167559	0.114639	0.63884	-0.75983	-0.576384	-1.19772	0.111627	0.548301	0.0813369	30	8.5	7	19.5	40	64	17	19.5	6.5	20	27	19.5	10	1
ECs1865	up	down	down				down		up	putative outer membrane channel protein	Pathogenicity	quorum sensing	ecs02024	Quorum sensing	0.420748	-0.251902	-0.437796	0.0999005	0.0305821	0.39151	-0.355945	-0.20434	-0.645722	-0.172625	0.433948	0.227868	19	10.5	9	15	19.5	26.5	13.5	15	7.5	10	16	15	9	1
ECs0417	up	down					down	down	down	putative sensor histidine protein kinase	Pathogenicity	quorum sensing	ecs02024	Quorum sensing	0.0303968	-0.694582	-0.208272	0.508655	-0.0530679	-0.184274	-0.477336	0.479027	-0.450068	-0.388843	-0.0542363	0.588047	184	96.5	162	323	195	162	130	323	137	121	147.5	323	5	1
ECs0418	down	down					down		down	putative transcription regulator	Pathogenicity	quorum sensing	ecs02024	Quorum sensing	-0.0369569	-0.405502	-0.00237935	0.313001	-0.0321576	-0.362544	-0.147188	0.386582	-0.359583	-0.203581	-0.0998849	0.487078	261	195.5	302	403	272.5	185.5	247.5	403	207	201	194.5	403	1	1
ECs1911		down	down				down		up	putative transport periplasmic protein	Pathogenicity	quorum sensing	ecs02024	Quorum sensing	0.0945419	-0.158813	-0.298353	0.277626	-0.10796	0.0936421	-0.150574	0.144975	-0.513662	-0.409925	0.313248	0.4031	81.5	68.5	61.5	106.5	85	98.5	83	106.5	51	47	84.5	106.5	3	1
ECs3904	up		up							putative transport periplasmic protein	Pathogenicity	quorum sensing	ecs02024	Quorum sensing	0.203227	0.107556	0.123314	-0.606813	0.00376101	0.309273	-0.149774	-0.237061	-0.0514113	-0.302714	0.471943	-0.227643	94	92.5	97	45.5	59.5	76.5	52	45.5	65	42	79.5	45.5	14	1
ECs2089							down		up	putative transport protein	Pathogenicity	quorum sensing	ecs02024	Quorum sensing	0.310858	-0.267719	-0.360087	0.190032	-0.146904	0.30579	0.0406297	-0.289361	-0.591874	-0.162262	0.485133	0.132871	42	25.5	24	40.5	48	71.5	59	40.5	23.5	30	50	40.5	12	1
ECs2044	up		up	up			down	up	down	putative transport protein	Pathogenicity	quorum sensing	ecs02024	Quorum sensing	0.389979	-0.0819505	0.225037	-0.965649	0.29086	0.263526	0.0517586	-1.19124	-0.93691	1.03316	-0.59688	-1.14687	795	537	753.5	223	1009	930	809.5	223	329.5	1963	335.5	223	20	2
ECs2047	up			up			down	up	down	putative transport system permease protein	Pathogenicity	quorum sensing	ecs02024	Quorum sensing	0.511902	-0.0318879	0.103149	-1.18648	0.323757	0.253784	0.0110413	-1.15786	-0.865381	1.02868	-0.555742	-1.29005	447	281	332	89	402.5	355.5	300	89	163	900	161	89	20	1
ECs2121	up		up							putative transport system permease protein	Pathogenicity	quorum sensing	ecs02024	Quorum sensing	0.288635	0.0822368	0.27771	-1.27878	0.137487	0.0573887	0.372373	-1.14421	-0.348725	0.914115	-0.624006	-1.31521	222.5	196	246	50.5	187	163.5	241	50.5	159	467	87.5	50.5	20	1
ECs2046	up		up	up		up				putative transport system permease protein	Pathogenicity	quorum sensing	ecs02024	Quorum sensing	0.200903	0.0746426	0.28162	-0.956442	0.258561	0.109634	0.207377	-1.0713	-0.473553	0.853742	-0.405803	-0.917264	153.5	146.5	186	52.5	204	166.5	197.5	52.5	98	307	76	52.5	20	1
ECs2122	up		up	up		up				putative transport system permease protein	Pathogenicity	quorum sensing	ecs02024	Quorum sensing	0.273019	0.127753	0.287859	-1.45571	0.176005	0.0356696	0.397611	-1.36464	-0.470647	1.00215	-0.77556	-1.59751	204.5	191.5	232	39.5	189.5	156	241	39.5	146	529	78	39.5	20	1
ECs3434	down	down	down							signal peptidase I	Pathogenicity	quorum sensing	ecs02024	Quorum sensing	-0.131271	-0.205442	-0.428184	0.504201	-0.0725197	-0.221243	-0.209713	0.380676	-0.298249	-0.686149	0.177469	0.491241	460.5	463	382.5	946	618	504.5	549	946	514.5	290	600	946	2	1
ECs3473	up		down				down		up	signal recognition particle protein Ffh	Pathogenicity	quorum sensing	ecs02024	Quorum sensing	0.168812	-0.0401118	-0.245014	0.089244	-0.129305	0.138302	-0.0739995	0.0535081	-0.477705	-0.172031	0.360364	0.211533	408	358.5	301.5	410	351	434.5	378	410	246.5	278	413	410	3	1
ECs0722	up						down		up	transcriptional regulator of kdp operon	Pathogenicity	quorum sensing	ecs02024	Quorum sensing	0.335399	-0.149652	-0.53807	0.181948	-0.047813	0.49044	-0.399322	-0.252993	-0.851902	0.126744	0.396844	0.121772	22.5	15	10.5	21	26.5	43	19	21	9.5	21	24	21	9	1
ECs5095	down	down	down							2-component regulatory system regulatory protein BasR	Pathogenicity	two-component system	ecs01503	Cationic antimicrobial peptide (CAMP resistance	-0.535537	-0.804492	-0.756477	0.906724	-0.129336	-0.755556	-0.498268	0.718785	-0.509361	-1.5074	-0.502546	0.953809	327.5	271	293.5	1507.5	663.5	336	467.5	1507.5	418	128	305	1507.5	7	2
ECs5326	up		down							2-component transcriptional regulator	Pathogenicity	two-component system			0.260828	-0.124139	-0.44887	0.193762	-0.0388581	0.425124	-0.237388	-0.294779	-0.0524151	-0.630528	0.502375	-0.040793	85.5	63	47	87	115.5	174	96.5	87	103	48	130	87	12	1
ECs3332	down	down	down				down			aminoglycoside efflux pump	Pathogenicity	two-component system	ecs02020	Two-component system	-0.0369138	-0.449644	-0.8086	0.674632	-0.108546	0.0849136	-0.466122	0.343337	-0.847074	-0.756969	0.15279	0.727211	30	21.5	15.5	66.5	43.5	50	31	66.5	16.5	15	32.5	66.5	5	1
ECs0656	up									citrate lyase acyl carrier protein gamma chain	Pathogenicity	two-component system	ecs02020	Two-component system	0.509847	-0.233033	-0.533041	0.0199232	0.0108748	0.504439	-0.54201	-0.237937	-0.874007	-0.128976	0.413058	0.318037	16.5	8.5	6.5	11	14.5	22.5	8.5	11	4	7	10.5	11	9	1
ECs0655	up						down		up	citrate lyase beta chain	Pathogenicity	two-component system	ecs02020	Two-component system	0.762843	-0.290192	-0.852563	-0.237906	0.0716838	0.574831	-0.640266	-0.4117	-1.08165	-0.203084	0.626632	0.197409	22.5	8.5	5	9	15	23.5	7.5	9	3	6	12	9	9	1
ECs0657	up		down							citrate lyase synthetase (citrate (pro-3S)-lyase ligase	Pathogenicity	two-component system	ecs02020	Two-component system	0.103032	-0.303237	-0.786966	0.542429	0.0822579	0.136455	-0.189041	-0.0513617	-0.0227414	-0.741038	0.0241396	0.422983	30.5	22	14	51.5	60.5	60.5	47	51.5	39.5	16	30	51.5	4	1
ECs2071	up		up				down	up	down	cryptic nitrate reductase 2 alpha subunit	Pathogenicity	two-component system	ecs02020	Two-component system	0.22297	0.0123559	0.198944	-0.631176	-0.0267208	-0.137496	0.60832	-1.29026	-1.20438	0.962895	-0.210122	-0.936921	142.5	125	155.5	66	240	203.5	461.5	66	60.5	439	118.5	66	16	1
ECs2070	up						down	up	down	cryptic nitrate reductase 2 beta subunit	Pathogenicity	two-component system	ecs02020	Two-component system	0.260565	0.0280096	0.145683	-0.621614	0.0226658	-0.0923864	0.550868	-1.2282	-1.27751	0.989615	-0.266936	-0.953362	141	121	140.5	63.5	228	192.5	394	63.5	55	441	109.5	63.5	16	1
ECs2069	up									cryptic nitrate reductase 2 delta subunit	Pathogenicity	two-component system	ecs02020	Two-component system	0.264908	0.0369025	0.133678	-0.621897	-0.0751978	-0.080424	0.605536	-1.2799	-1.20196	0.952603	-0.205996	-0.880103	101.5	87.5	99.5	45.5	156	147	314	45.5	39.5	283	77.5	45.5	16	1
ECs2068	up						down	up		cryptic nitrate reductase 2 gamma subunit	Pathogenicity	two-component system	ecs02020	Two-component system	0.111395	0.0562604	0.213259	-0.527741	-0.0292921	-0.0769892	0.53447	-1.01658	-0.938545	0.856307	-0.151198	-0.686643	101	103.5	125	58	160	144.5	286.5	58	54	270	86	58	16	1
ECs0597							down		up	fimbrial Z protein	Pathogenicity	two-component system	ecs02020	Two-component system	0.452688	-0.127673	-0.957924	0.203927	-0.169478	0.621351	-0.233743	-0.616494	-0.767989	-0.257151	0.572565	0.179709	16.5	10	4.5	14	22.5	47	21.5	14	6.5	9	18	14	11	1
ECs2662	down	down	down				down	down		flagellin	Pathogenicity	two-component system	ecs02020	Two-component system	-0.997839	-1.33434	-1.21627	1.11058	0.307363	-0.313537	-0.64567	0.329588	-0.933524	-1.71203	0.0339796	0.921186	64	49.5	57.5	573.5	576.5	293.5	226.5	573.5	107.5	41	205	573.5	5	1
ECs4603		down	up							hexose phosphate transport protein	Pathogenicity	two-component system	ecs02020	Two-component system	-0.264	-1.01416	0.776629	-0.444225	-0.247625	-0.0846244	-0.706984	0.607214	0.305199	-0.279825	-0.0910695	-0.115456	109.5	56	346.5	99.5	43.5	48.5	28	99.5	181.5	84	88.5	99.5	2	1
ECs0726	up	down	down				down			high-affinity potassium-transporting ATPase A chain	Pathogenicity	two-component system	ecs02020	Two-component system	0.727752	-0.738128	-1.32949	0.255528	-0.0239113	0.614234	-0.576797	-0.419326	-0.777157	-0.0321263	0.355758	0.268283	14	3.5	2	9.5	14.5	26	8.5	9.5	4	7	9	9.5	10	1
ECs0725	up		down							high-affinity potassium-transporting ATPase B chain	Pathogenicity	two-component system	ecs02020	Two-component system	0.454542	-0.318191	-0.937721	0.312925	0.101206	0.433035	-0.497415	-0.257014	-0.724971	-0.182881	0.359153	0.342775	9	4.5	2.5	8.5	12.5	16.5	7	8.5	3.5	5	7.5	8.5	9	1
ECs4272	up		down							hypothetical membrane protein	Pathogenicity	two-component system	ecs02020	Two-component system	0.607141	-0.410714	-0.934934	0.175281	0.0328218	0.566592	-0.430667	-0.527523	-0.628928	-0.0127304	0.460311	0.0623404	46	18	11	32.5	58.5	94.5	37.5	32.5	19.5	30	42	32.5	9	1
ECs0611			down							hypothetical protein	Pathogenicity	two-component system	ecs02020	Two-component system	0.544841	-0.307935	-1.84376	0.38034	-0.122958	0.73609	-0.715107	-0.519331	-0.660433	-0.251874	0.38547	0.33094	19.5	9	2	18	27.5	61.5	15.5	18	8	10	16.5	18	10	1
ECs2884			down							hypothetical protein	Pathogenicity	two-component system	ecs02020	Two-component system	-0.0844548	-0.482494	-0.747852	0.691288	-0.115869	0.0124364	-0.301726	0.317038	-0.509452	-0.883652	0.0638471	0.695496	16.5	12	9.5	39	26	28	22	39	14	8	18	39	5	1
ECs0652	up		down				down			hypothetical protein	Pathogenicity	two-component system	ecs02020	Two-component system	0.562172	-0.174193	-0.899083	0.072249	0.0471928	0.665325	-0.760067	-0.531501	-1.09818	0.0680687	0.476572	0.18088	13.5	7	3.5	9	16.5	29	7.5	9	3	8	10.5	9	9	1
ECs0727	up	down	down				down			KdpF protein of high-affinity potassium transport system	Pathogenicity	two-component system	ecs02020	Two-component system	0.669753	-0.82082	-1.76885	0.42707	0.193496	0.550643	-0.8642	-0.398101	-0.883195	0.12053	0.3943	0.144546	20.5	5	2	17.5	32.5	44	11.5	17.5	7.5	17	19.5	17.5	10	1
ECs3247	up		down							multidrug resistance protein K	Pathogenicity	two-component system	ecs02020	Two-component system	0.357378	-0.400087	-0.750285	0.388992	-0.0691178	0.468155	-0.27235	-0.305093	-0.507451	-0.558425	0.467407	0.325865	32.5	16.5	12	36.5	47.5	77	39.5	36.5	19	15	36.5	36.5	12	1
ECs2083		down					down		up	NAD-linked malate dehydrogenase	Pathogenicity	two-component system	ecs02020	Two-component system	0.155422	-0.180884	-0.231089	0.200556	-0.174364	0.0779029	-0.10568	0.174471	-0.758616	-0.0282346	0.416636	0.195477	318	246	241.5	362	262.5	320	286.5	362	167	288	392	362	3	1
ECs3331	up		down							nitrate/nitrite sensor protein narQ	Pathogenicity	two-component system	ecs02020	Two-component system	0.0250352	-0.134593	-0.413197	0.37136	-0.118185	0.0972804	-0.214949	0.196939	-0.200447	-0.771358	0.161543	0.470203	52	48	37.5	80	60	70.5	55.5	80	49	23	51	80	2	1
ECs2078	up		down				down			nitrate-inducible formate dehydrogenase-N alpha subunit	Pathogenicity	two-component system	ecs02020	Two-component system	0.344133	-0.315271	-0.683487	0.336636	-0.0597793	0.409933	-0.242885	-0.233008	-0.755124	-0.0307129	0.511322	0.0820982	12.5	7	5	13.5	16.5	25	14	13.5	7	12	18	13.5	9	1
ECs2079	up		down				down		up	nitrate-inducible formate dehydrogenase-N iron-sulfur beta subunit	Pathogenicity	two-component system	ecs02020	Two-component system	0.347015	-0.307935	-0.6651	0.323182	-0.21393	0.470894	-0.263504	-0.156635	-0.724971	-0.251874	0.618664	0.0914605	16	9	6.5	17	16.5	31	16	17	9	12	25	17	12	1
ECs3923							down			outer membrane channel TolC	Pathogenicity	two-component system	ecs02020	Two-component system	0.0724002	-0.0409273	0.0503305	-0.0856914	-0.040572	0.11251	-0.0703316	-0.00395192	-0.389578	0.122698	0.208957	0.053395	648	626.5	708.5	602	596.5	658.5	590	602	463	642	610.5	602	18	2
ECs0623			down				down		up	outer membrane receptor for ferric enterobactin (enterochelin) and colicins B and D	Pathogenicity	two-component system	ecs02020	Two-component system	0.124406	-0.104711	-0.226403	0.170001	-0.101656	-0.0474584	0.181466	-0.0660504	-0.766129	-0.523556	0.593843	0.294672	54	46.5	42.5	61.5	61	61	82.5	61.5	25.5	27	72	61.5	3	1
ECs4664	up									phosphate-binding periplasmic protein PstS	Pathogenicity	two-component system	ecs02020	Two-component system	0.0586732	-0.124632	-0.801514	0.487009	-0.080508	-0.173636	-0.251941	0.383862	-0.844856	-1.20708	0.278644	0.742747	101.5	91.5	48	169.5	109.5	94.5	94	169.5	41.5	24	92.5	169.5	5	1
ECs0449			down	down		down				positive response regulator for pho regulon PhoB	Pathogenicity	two-component system	ecs02020	Two-component system	0.186903	-0.261945	-0.460136	0.350169	-0.105234	0.0041148	-0.244401	0.281971	-0.823817	-0.471348	0.367938	0.50691	108.5	75	63.5	139	97	102.5	86	139	44	52	105	139	3	1
ECs4837		down	down	down	down	down	down			probable sensor protein in 2-component system CpxA	Pathogenicity	two-component system	ecs01503	Cationic antimicrobial peptide (CAMP resistance	-0.0844548	-0.2368	-0.198293	0.384597	-0.126432	-0.141392	-0.209466	0.370437	-0.690746	-0.275262	0.233505	0.475341	199.5	185.5	199	347	217	202.5	203.5	347	129.5	163	236.5	347	2	1
ECs1134	up									probable third cytochrome oxidase subunit I	Pathogenicity	two-component system	ecs02020	Two-component system	0.603415	-0.0689074	0.0968567	-1.60681	0.0166922	0.211747	-0.0105494	-0.269081	0.0338579	-0.250731	0.717007	-1.31126	364.5	201.5	245.5	43.5	59.5	68.5	59	43.5	200	125	287	43.5	15	1
ECs4265			down							putative 2-component regulator	Pathogenicity	two-component system			0.327525	-0.0397426	-0.623555	0.147757	-0.0737712	0.545319	-0.392679	-0.346434	-0.717424	-0.218352	0.510269	0.207459	22	16.5	9.5	20	27	47.5	20	20	9.5	13	23.5	20	11	1
ECs4700			down				down		up	putative 2-component regulator	Pathogenicity	two-component system			0.338402	-0.199758	-0.525263	0.206876	-0.0850075	0.444335	-0.296495	-0.213436	-0.49386	-0.203084	0.47387	0.11644	43.5	27.5	20.5	41.5	48.5	78	40	41.5	27	30	51.5	41.5	12	1
ECs3353		down								putative 2-component regulator	Pathogenicity	two-component system			0.379357	-0.533138	-0.7274	0.417501	0.0394229	0.425398	-0.593746	-0.0927653	-0.80867	-0.335573	0.384142	0.432645	23	10	8.5	26	30.5	42.5	16.5	26	9	12	21.5	26	9	1
ECs3105	up	down	down	down		down				putative 2-component sensor protein	Pathogenicity	two-component system	ecs02026	Biofilm formation - Escherichia coli	0.00614953	-0.195516	-0.240919	0.330011	-0.0882062	-0.0197117	-0.229403	0.277991	-0.0994061	-0.407842	0.0114468	0.362278	291.5	258	254.5	438.5	312.5	317	276.5	438.5	331	202	268	438.5	1	1
ECs3422			down	down		down				putative 2-component sensor protein	Pathogenicity	two-component system	ecs02024	Quorum sensing	0.015236	-0.158168	-0.494123	0.426565	-0.13084	-0.0431953	-0.191316	0.299796	-0.846332	-0.483986	0.246358	0.600604	67	61	45	110	73.5	76	70.5	110	31	37	67	110	5	1
ECs0608		down	down							putative 2-component sensor protein	Pathogenicity	two-component system	ecs02020	Two-component system	0.203227	-0.716109	-0.80192	0.625039	-0.0664192	0.34928	-0.601439	0.124348	-0.944935	-0.391795	0.175557	0.635596	22	9.5	9	36.5	31	44.5	18.5	36.5	9	13	20	36.5	9	1
ECs2937	up									putative 2-component sensor protein	Pathogenicity	two-component system			0.00112687	-0.763167	-0.50513	0.661427	-0.174229	-0.29969	-0.632398	0.645703	-0.661792	-0.599276	-0.0727453	0.736808	118	59.5	79.5	248.5	112.5	94	72.5	248.5	73.5	65	96	248.5	5	1
ECs2706	up						down		up	putative 2-component sensor protein	Pathogenicity	two-component system			0.26677	0.174553	-0.667062	0.0288582	-0.106664	0.234376	0.183793	-0.453306	-0.288883	-0.84986	0.460545	0.309295	119.5	118	52.5	102.5	149	198.5	203	102.5	67.5	32	103.5	102.5	12	1
ECs2652	down									putative 2-component transcriptional regulator	Pathogenicity	two-component system	ecs02026	Biofilm formation - Escherichia coli	-0.212477	-0.11794	-0.0397333	0.282652	-0.160062	-0.280825	0.00769414	0.323756	0.0717743	-0.841423	-0.167121	0.476572	347	413	461	619.5	392.5	329.5	473	619.5	495	165	282.5	619.5	1	1
ECs0609			down							putative 2-component transcriptional regulator	Pathogenicity	two-component system	ecs02020	Two-component system	0.221042	-0.286737	-0.528776	0.366446	-0.0701685	0.279037	-0.331917	0.0507995	-0.637395	-0.291637	0.274788	0.432905	44.5	29	23.5	56	51	68.5	40	56	23	27	41.5	56	4	1
ECs3907			up							putative 2-component transcriptional regulator	Pathogenicity	two-component system	ecs02024	Quorum sensing	0.0246112	0.0809812	0.176393	-0.363843	0.194968	0.0358255	-0.202567	-0.0669157	-0.541926	-0.356511	0.424573	0.29295	206	236	268	152	203	164	139	152	79	79	150.5	152	18	1
ECs3565	down	down	down							putative 2-component transcriptional regulator	Pathogenicity	two-component system			-0.625498	-1.0093	-1.11003	1.01105	0.101083	-0.371236	0.114715	0.0632533	0.187865	-1.60427	-0.20075	0.533764	30.5	22.5	21	170.5	182	107.5	188	170.5	144.5	20	71	170.5	7	1
ECs3420	up			down						putative 2-component transcriptional regulator	Pathogenicity	two-component system	ecs02024	Quorum sensing	0.0337639	-0.0958321	-0.346455	0.307605	-0.097117	0.00875222	-0.16244	0.218007	-0.70405	-0.533234	0.459002	0.41277	61.5	58.5	47	88	66	69.5	63	88	34.5	34	80	88	3	1
ECs3261	up	down								putative 2-component transcriptional regulator	Pathogenicity	two-component system			0.0638536	-0.0474807	-0.0474755	0.0326399	0.0590786	-0.0370064	-0.175146	0.131983	-0.131739	-0.242305	0.198476	0.158188	64	62	64	67.5	64.5	55.5	52	67.5	60.5	45	61	67.5	2	1
ECs2707	up	up								putative 2-component transcriptional regulator	Pathogenicity	two-component system			0.255306	0.166725	-0.564208	-0.0049277	-0.0683283	0.120665	0.221842	-0.381417	-0.351568	-0.722849	0.441881	0.325566	167.5	166	82.5	140.5	197.5	226	269	140.5	85.5	49	137	140.5	12	1
ECs4271	up		down				down		up	putative ATP binding protein of ABC transporter	Pathogenicity	two-component system	ecs02020	Two-component system	0.64506	-0.449256	-1.20924	0.221626	0.0792097	0.575976	-0.643103	-0.425008	-0.888062	-0.00949935	0.519112	0.116557	40	14.5	7	28.5	48.5	75.5	24	28.5	12.5	25	37	28.5	10	1
ECs3141	down	down								putative enzyme	Pathogenicity	two-component system	ecs02020	Two-component system	-0.557902	-0.860401	-0.606474	0.88965	-0.0444569	-0.731097	-0.257932	0.580948	-0.0638475	-1.68497	-0.665413	0.835687	1088.5	871	1159	5037	2770	1320.5	2280	5037	2454	403	974.5	5037	7	5
ECs0613	up	down	down							putative inner membrane component for iron transport	Pathogenicity	two-component system	ecs02020	Two-component system	0.629312	-0.607727	-1.09146	0.285342	-0.0521416	0.630664	-0.58177	-0.417742	-0.883195	0.090677	0.271698	0.290499	17.5	5.5	3.5	13.5	20	37.5	12	13.5	5	11	11.5	13.5	10	1
ECs2882	down						down			putative membrane protein	Pathogenicity	two-component system	ecs02020	Two-component system	-0.142866	-0.171158	-0.741898	0.597159	-0.141264	-0.0765959	-0.0134637	0.199835	-1.05721	-0.601507	0.351824	0.623469	28.5	30	17.5	65	47.5	48	55	65	14.5	19	43	65	3	1
ECs0651	up		down				down		up	putative membrane protein	Pathogenicity	two-component system	ecs02020	Two-component system	0.449548	-0.268125	-0.859484	0.265999	-0.112177	0.55583	-0.424328	-0.291072	-0.781769	-0.286199	0.592308	0.178833	26.5	14	8	24	29.5	54.5	22	24	11	15	31.5	24	11	1
ECs0416	down									putative regulatory protein	Pathogenicity	two-component system	ecs02020	Two-component system	-0.265976	-0.00871307	-0.27234	0.384009	0.0378119	-0.280982	-0.185563	0.319371	-0.788167	0.328456	0.0242042	0.219135	379.5	531.5	421.5	791	613.5	422.5	500	791	346	878	565	791	1	1
ECs0610			down							putative resistance protein	Pathogenicity	two-component system	ecs02020	Two-component system	0.490909	-0.368835	-1.00671	0.31944	-0.0388581	0.708486	-0.617277	-0.658043	-0.874007	0.00455526	0.312975	0.318037	12	5.5	3	11	21	42	12	11	4	8	9.5	11	10	1
ECs0612			down							putative resistance protein	Pathogenicity	two-component system	ecs02020	Two-component system	0.5397	-0.484348	-1.07571	0.337458	-0.212038	0.784203	-0.727278	-0.547501	-0.661792	-0.119702	0.279231	0.345329	9	3.5	2	8	11.5	29.5	7	8	3.5	5	6.5	8	10	1
ECs0659	up						down	down		putative response regulator protein CitB	Pathogenicity	two-component system	ecs02020	Two-component system	0.193217	-0.237025	-0.684284	0.42079	-0.0944318	0.225875	-0.285847	0.101002	-0.700874	-0.766773	0.480243	0.470761	35.5	25	16.5	48.5	41	53.5	34.5	48.5	18	14	42.5	48.5	3	1
ECs0658	up	down	down				down			putative sensor-type protein	Pathogenicity	two-component system	ecs02020	Two-component system	0.27982	-0.371552	-0.739768	0.437675	-0.0814274	0.351206	-0.374667	-0.00202573	-0.801627	-0.408573	0.348237	0.490167	62	35	25	79	75	109.5	57	79	26	32	59.5	79	9	1
ECs3850	up		down				down		up	putative virulence-related membrane protein	Pathogenicity	two-component system	ecs02020	Two-component system	0.550282	-0.492741	-1.32683	0.383585	-0.0877276	0.520708	-0.277315	-0.393351	-0.614715	-0.286199	0.447374	0.268445	114	43.5	19.5	105	146.5	255	123.5	105	52	60	109	105	9	1
ECs0198	up	down	down				down		up	regulator in colanic acid synthesis RcsF	Pathogenicity	two-component system	ecs02020	Two-component system	0.0589141	-0.303847	-0.410252	0.438684	-0.0704794	-0.10517	-0.313715	0.370982	-0.802753	-0.585875	0.567911	0.363643	184.5	139	129	293.5	194	177.5	155	293.5	109.5	113	312.5	293.5	3	1
ECs4604			down				down		up	regulator of uhpT	Pathogenicity	two-component system	ecs02020	Two-component system	0.484823	-0.313885	-1.09284	0.320322	-0.0886589	0.531346	-0.380755	-0.306339	-1.08165	-0.116073	0.506004	0.28442	19.5	9.5	4.5	18	23	40.5	17.5	18	5.5	12	19.5	18	9	1
ECs4637	down									replication initiation protein DnaA	Pathogenicity	two-component system	ecs02020	Two-component system	-0.113605	-0.111619	-0.215933	0.338822	-0.182411	-0.188744	0.107334	0.198992	-0.312409	-0.775603	0.222769	0.495718	276.5	300	279	473	332	312.5	452	473	252.5	132	312.5	473	2	1
ECs2314	down	down	down	down	down	down	down	down	down	response transcriptional regulatory protein RstB sensor	Pathogenicity	two-component system	ecs02020	Two-component system	-1.25432	-1.73453	-1.56956	1.19082	-0.458017	-1.04862	-0.831727	0.956106	-1.4632	-2.54522	-1.34513	1.24684	103	69	84	1292.5	323	169.5	226.5	1292.5	103	29	84	1292.5	8	2
ECs4081	up						down			RNA polymerase sigma(54 or 60) factor RpoN	Pathogenicity	two-component system	ecs02020	Two-component system	0.164232	-0.0968355	-0.0616032	-0.0108733	-0.11772	0.0867763	-0.132169	0.144578	-0.456024	0.319135	-0.0518682	0.102936	952	794	849	869.5	687.5	799	690.5	869.5	595.5	1074	646.5	869.5	1	2
ECs2315	down	down	down	down	down	down				sensor histidine protein kinase RstA regulator	Pathogenicity	two-component system	ecs02020	Two-component system	-1.26134	-1.7188	-1.79222	1.20343	-0.480097	-0.942932	-1.14447	0.993308	-1.47586	-2.55672	-0.916078	1.21271	71.5	49	47	915	215.5	128.5	113	915	74.5	21	94.5	915	8	1
ECs1601		down	down	down		down	down			sensor protein PhoQ	Pathogenicity	two-component system	ecs02020	Two-component system	0.0501717	-0.62353	-0.738655	0.66828	-0.291056	-0.125433	-0.640266	0.6257	-0.775897	-0.607774	0.0917282	0.701228	158.5	87.5	80.5	320	131.5	147	94.5	320	87.5	86	151	320	5	1
ECs2871	down	down		down	down					suppressor of ompF assembly mutants	Pathogenicity	two-component system			-0.180246	-0.372996	-0.308173	0.550333	-0.198992	-0.173888	-0.360069	0.505336	-0.405173	-0.67048	-0.0656448	0.662833	121.5	108.5	119.5	274.5	139.5	135.5	121	274.5	113	72	115	274.5	5	1
ECs4838	down	down	down	down	down	down	down			transcriptional regulator in 2-component system CpxR	Pathogenicity	two-component system	ecs01503	Cationic antimicrobial peptide (CAMP resistance	-0.124845	-0.13971	-0.130087	0.309629	-0.102496	-0.107825	-0.151913	0.298068	-0.547939	-0.302487	0.176178	0.468619	344	367	382.5	578	398	375	386	578	250.5	266	374.5	578	2	1
ECs1151							down		up	trimethylamine N-oxide reductase cytochrome c-type subunit	Pathogenicity	two-component system	ecs02020	Two-component system	0.38815	-0.179789	-0.674156	0.208381	-0.019704	0.502302	-0.367986	-0.346434	-0.889274	0.0499124	0.397791	0.207459	22	13.5	8.5	20	28.5	45.5	20.5	20	8	17	21	20	9	1
ECs1152							down		up	trimethylamine N-oxide reductase subunit	Pathogenicity	two-component system	ecs02020	Two-component system	0.548068	-0.144622	-0.795405	0.0263957	-0.0545483	0.530277	-0.247704	-0.505142	-0.953813	-0.144244	0.720564	-0.0474329	24	13	7	15.5	25	42.5	21	15.5	7.5	14	29	15.5	11	1
ECs5107			down							two-component sensor protein DcuS	Pathogenicity	two-component system	ecs02020	Two-component system	0.0908981	-0.0763348	-0.195784	0.155583	-0.120306	0.206188	-0.286919	0.143926	-0.23079	-0.264429	0.192448	0.25762	71.5	65.5	60	83	65.5	86	56.5	83	61	49	67.5	83	2	1
ECs0433	up	down	down				down		up	alkaline phosphatase	Stress response	two-component system	ecs02020	Two-component system	0.130732	-0.212271	-0.360087	0.316702	0.0409121	0.166703	-0.286626	0.0406295	-0.543382	-0.401642	0.339438	0.39234	95	73	65	124.5	128	137.5	94	124.5	58.5	56	102.5	124.5	4	1
ECs3607	up	down	down							alkaline phosphatase isozyme conversion	Stress response	two-component system			0.239418	-0.495752	-0.703386	0.506357	-0.0921375	0.22854	-0.573975	0.260727	-0.337206	-0.957733	0.264932	0.526334	209	108.5	91	297	214.5	280	135	297	150	67	198.5	297	4	1
ECs0691	up						down	up	up	ATP-binding protein of glutamate/aspartate transport system	Stress response	two-component system	ecs02020	Two-component system	0.166369	-0.0297447	0.11756	-0.308335	0.101014	-0.0160461	-0.0132249	-0.0833734	-0.0801044	0.106602	0.0734154	-0.0897651	945.5	841.5	1006.5	640	791	666.5	719	640	774	775	654	640	18	2
ECs5356			down				down			catabolic regulation response regulator	Stress response	two-component system	ecs02020	Two-component system	0.220269	-0.202262	-0.296525	0.198331	0.0150435	0.431031	-0.517438	-0.124569	-0.638825	-0.19963	0.342405	0.330075	46.5	33	31	49.5	58.5	84	35	49.5	22.5	29	43.5	49.5	9	1
ECs0654	up									citrate lyase alpha chain	Stress response	two-component system	ecs02020	Two-component system	0.357378	0.174608	0.0277953	-0.950856	0.0254944	0.549695	-0.439595	-0.457889	-0.145153	0.222584	0.29016	-0.475535	25.5	23	20.5	7.5	12.5	20	8	7.5	12.5	15	14	7.5	14	1
ECs0768	up									cytochrome d terminal oxidase polypeptide subunit I	Stress response	two-component system	ecs02020	Two-component system	0.123047	-0.00950111	0.112573	-0.265688	-0.00380774	-0.0236507	0.111581	-0.101999	-0.0271856	-0.0613993	0.270564	-0.1964	678.5	643.5	750.5	500.5	567.5	527	649	500.5	710	570	693	500.5	18	2
ECs5135	up		up							flavoprotein subunit of fumarate reductase FrdA	Stress response	two-component system	ecs02020	Two-component system	0.313407	0.0973222	0.144432	-0.915294	-0.340254	0.20727	-0.0726509	0.135921	-0.102667	-0.177535	0.593034	-0.551484	482	420.5	455	153.5	98	160.5	130.5	153.5	288	222	418.5	153.5	15	1
ECs5133	up									fumarate reductase FrdC	Stress response	two-component system	ecs02020	Two-component system	0.340353	0.0822462	0.235721	-1.31295	-0.341607	0.311969	0.0932575	-0.176015	0.0289733	-0.00473111	0.525182	-0.994556	446.5	373.5	449.5	93	81	147.5	127.5	93	310	249	369	93	15	1
ECs5132	down		up	down		up				fumarate reductase FrdD	Stress response	two-component system	ecs02020	Two-component system	-0.0240125	0.187599	0.433487	-1.35073	-0.210348	0.28778	0.136309	-0.332167	0.338922	-0.18844	0.310077	-0.988499	355	475	627	102.5	119	185.5	171.5	102.5	463	227	326	102.5	15	1
ECs0692	down		up							glutamate/aspartate transport system permease	Stress response	two-component system	ecs02020	Two-component system	-0.0503605	0.0935698	0.181676	-0.297228	-0.00772298	-0.0338944	0.117096	-0.09404	-0.00161589	-0.00304123	0.023325	-0.015651	537	671.5	757	456.5	511.5	472	590.5	456.5	554.5	460	412	456.5	18	1
ECs0693	down		up							glutamate/aspartate transport system permease	Stress response	two-component system	ecs02020	Two-component system	-0.00173228	0.0698974	0.172835	-0.306884	-0.00589355	0.0604363	0.0761469	-0.147899	-0.0879853	0.0456856	0.125568	-0.0637566	560.5	652	746	449.5	532.5	539	589	449.5	525.5	499	471.5	449.5	18	1
ECs0724	up	down	down				down			high-affinity potassium-transporting ATPase C chain	Stress response	two-component system	ecs02020	Two-component system	0.44007	-0.381453	-0.556298	0.21981	0.0422699	0.380411	-0.443556	-0.127648	-0.617341	-0.0752507	0.342731	0.238231	31.5	15	13	27.5	33.5	44.5	21	27.5	14	20	26.5	27.5	9	1
ECs4925			down				down			hypothetical protein	Stress response	two-component system	ecs02020	Two-component system	0.529228	-0.192211	-0.680713	0.0393048	0.067739	0.606329	-0.629822	-0.501339	-0.683299	-0.141209	0.545407	0.0902081	28.5	15	9.5	19	34.5	56	17.5	19	10.5	15	26	19	9	1
ECs2883	up		down				down			hypothetical protein	Stress response	two-component system	ecs02020	Two-component system	0.0450033	-0.289475	-0.664163	0.534345	-0.0992091	0.164709	-0.187005	0.0965682	-0.600148	-0.488841	0.260833	0.51077	20	15.5	11	35.5	30	37	28	35.5	14	13	24	35.5	3	1
ECs0653	up		up							hypothetical protein	Stress response	two-component system	ecs02020	Two-component system	0.488296	-0.122467	0.248134	-1.39897	-0.0261385	0.516905	-0.318235	-0.426141	0.0201971	0.355144	0.166291	-0.930762	91	53.5	80	15	23	37.5	17.5	15	46.5	54	39	15	15	1
ECs5134	up		up							iron-sulfur protein subunit of fumarate reductase FrdB	Stress response	two-component system	ecs02020	Two-component system	0.41034	0.0661097	0.175418	-1.31386	-0.356812	0.372788	-0.0234731	-0.113287	-0.0771927	-0.0851304	0.644143	-0.954034	636.5	488.5	562.5	123.5	99.5	195.5	141.5	123.5	355.5	293	530	123.5	15	1
ECs1729	up		down							nitrate reductase 1 alpha subunit	Stress response	two-component system	ecs02020	Two-component system	0.110906	0.00616203	-0.269643	0.121193	-0.181145	-0.323658	0.292132	0.0808046	-0.11915	-0.19963	0.444311	-0.187507	80.5	78.5	61.5	88.5	70	57.5	114.5	88.5	113.5	87	144.5	88.5	18	1
ECs1730	up		down							nitrate reductase 1 beta subunit	Stress response	two-component system	ecs02020	Two-component system	0.0911363	-0.0837595	-0.149405	0.126479	-0.0789643	-0.321033	0.185096	0.124368	-0.126041	-0.26965	0.424678	-0.0858277	82.5	75	72.5	93	78	58	103.5	93	107	77	134.5	93	18	1
ECs1731	down									nitrate reductase 1 delta subunit	Stress response	two-component system	ecs02020	Two-component system	-0.0378005	-0.18544	0.0527366	0.137064	-0.0139377	-0.269895	0.12141	0.103751	0.0121583	-0.364053	0.322021	-0.0416478	76	71	93	98.5	90	66	105	98.5	124.5	71	123	98.5	18	1
ECs1732	down						up			nitrate reductase 1 gamma subunit	Stress response	two-component system	ecs02020	Two-component system	-0.283369	-0.0226287	0.121518	0.110028	-0.0108798	-0.413752	0.224914	0.0740492	0.238399	-0.432659	0.103985	-0.0705262	55.5	78	93	89.5	84.5	53.5	109	89.5	146	62	92.5	89.5	18	1
ECs3082	down						up	down	down	nitrate/nitrite response regulator NarP	Stress response	two-component system	ecs02020	Two-component system	-0.193654	-8.57e-05	0.0157989	0.135863	-0.173864	0.183283	-0.0765949	0.0444099	0.160626	-0.358075	-0.143728	0.18813	78	102.5	107.5	118	97.5	132	109.5	118	137.5	68	73.5	118	18	1
ECs1726	up		down				down		up	nitrate/nitrite response regulator protein NarL	Stress response	two-component system	ecs02020	Two-component system	0.0188148	-0.0230305	-0.060079	0.0630686	-0.178367	0.069986	0.0354523	0.0578295	-0.588062	-0.110627	0.409525	0.180167	91	94.5	94	103.5	84	102	106	103.5	57.5	77	113	103.5	3	1
ECs1727	down			down	down		down			nitrate/nitrite sensor protein NarX	Stress response	two-component system	ecs02020	Two-component system	-0.169264	-0.126247	-0.317498	0.432152	-0.184543	-0.208307	-0.108035	0.380853	-0.549767	-0.508933	0.0906709	0.599413	69	78	66.5	137	80	74	88	137	52	45	71.5	137	2	1
ECs2080			down				down		up	nitrate-inducible formate dehydrogenase-N cytochrome B556(Fdn) gamma subunit	Stress response	two-component system	ecs02020	Two-component system	0.240457	-0.233033	-0.63634	0.36509	-0.238471	0.372537	-0.0619652	-0.172563	-0.538031	-0.385406	0.539621	0.178717	21.5	14.5	10	26.5	25.5	44.5	31	26.5	15.5	15	33	26.5	12	1
ECs1130	up		up	up						probable Ni/Fe-hydrogenase 1 b-type cytochrome subunit	Stress response	two-component system	ecs02020	Two-component system	0.611863	-0.189143	0.217369	-1.92032	0.15149	0.0601794	0.0168552	-0.282773	-0.0741069	0.279129	0.484878	-1.49813	699.5	340	527	60.5	96	83	85.5	60.5	301	356	381.5	60.5	15	1
ECs1135	up									probable third cytochrome oxidase subunit II	Stress response	two-component system	ecs02020	Two-component system	0.593062	-0.109671	0.0867864	-1.32322	0.0341525	0.287766	-0.141103	-0.2517	-0.05058	-0.109618	0.652478	-1.01183	331	177.5	223	53	72.5	88.5	62	53	166	130	243	53	15	1
ECs0694	up		up							putative periplasmic binding transport protein	Stress response	two-component system	ecs02020	Two-component system	0.270604	0.0338514	0.201031	-0.795355	0.0637584	0.279097	0.0656969	-0.60188	-0.182291	0.616848	-0.272551	-0.583706	9932	8487.5	10355.5	3722	7443.5	8745	7599.5	3722	6660	12303	4410	3722	16	9
ECs3249		down								putative sensor for regulator EvgA	Stress response	two-component system	ecs02020	Two-component system	0.126414	-0.362929	-0.341285	0.38938	-0.00602519	0.0963741	-0.137416	0.0412799	0.0631377	-0.533826	0.0538193	0.251174	233.5	155	163.5	330.5	324	340	289.5	330.5	328	150	235.5	330.5	4	1
ECs2885		down	down				down			putative transport protein	Stress response	two-component system	ecs02020	Two-component system	0.109361	-0.444682	-0.512794	0.5087	-0.0455675	0.108713	-0.369752	0.229283	-0.558844	-0.447537	0.094497	0.579854	22.5	14	13.5	36.5	28.5	31.5	21	36.5	14	13	19.5	36.5	4	1
ECs1150	up		down							response transcriptional regulator for torA	Stress response	two-component system	ecs02020	Two-component system	0.346567	-0.229455	-0.41535	0.159161	-0.110055	0.332366	-0.280874	-0.0204811	-0.672328	-0.125123	0.380544	0.263394	46	28	24	41.5	39	57.5	33.5	41.5	19.5	28	40.5	41.5	12	1
ECs0723	up									sensor for high-affinity potassium transport system	Stress response	two-component system	ecs02020	Two-component system	0.263852	-0.00988968	-0.313567	0.00876812	-0.0315004	0.237107	-0.165373	-0.0714998	-0.685231	-0.00733952	0.395859	0.16537	25.5	21	16	21.5	23	28.5	20.5	21.5	11	18	23.5	21.5	13	1
ECs4926			down				down			sensor kinase HydH	Stress response	two-component system	ecs02020	Two-component system	0.308288	-0.15807	-0.406037	0.145358	-0.108324	0.453303	-0.234372	-0.266599	-0.509452	-0.324037	0.45062	0.230607	26.5	18	14.5	24.5	29.5	49	26.5	24.5	14	14	26.5	24.5	12	1
ECs5094	down	down	down				down	down	down	sensor protein BasS for basR	Stress response	two-component system	ecs01503	Cationic antimicrobial peptide (CAMP resistance	-0.249252	-0.866282	-0.988001	0.885499	-0.0788819	-0.499113	-0.602803	0.659937	-0.829812	-1.33553	-0.292391	0.966513	368	215	196.5	1245.5	611.5	380.5	369	1245.5	247.5	124	307	1245.5	7	2
ECs2886	down	down	down				down			sensor protein for BaeR	Stress response	two-component system	ecs02020	Two-component system	-0.169114	-0.302767	-0.391668	0.551493	-0.172513	-0.0972625	-0.352584	0.447432	-0.650863	-0.539556	0.100117	0.640026	19	18	17	42.5	23.5	24	20	42.5	14	13	21.5	42.5	5	1
ECs1602			down	down						transcriptional regulatory protein	Stress response	two-component system	ecs02020	Two-component system	0.0731904	-0.173027	-0.398141	0.354666	-0.197308	-0.0201946	-0.238151	0.354491	-0.43532	-0.309497	0.350104	0.28044	215	182	150	310	183.5	207.5	179.5	310	181.5	171	288.5	310	2	1
ECs2887		down								transcriptional response regulatory protein	Stress response	two-component system	ecs02020	Two-component system	0.220412	-0.193813	-0.219166	0.140531	0.00959174	0.104404	-0.330259	0.163415	-0.346287	-0.108913	0.222557	0.212592	109	78	78.5	109.5	96.5	100.5	70	109.5	75	79	96	109.5	4	1
ECs4408	up	down		down	down					uptake of C4-dicarboxylic acids	Stress response	two-component system	ecs02020	Two-component system	0.0835157	-0.281594	-0.090752	0.225778	-0.165876	-0.382813	-0.169157	0.488429	-0.189855	-0.552594	0.120652	0.417556	2623	1971.5	2463	3290.5	1758	1340.5	1785.5	3290.5	2147	1241	2122.5	3290.5	2	5
ECs5276	up	down	down				down		up	export and assembly outer membrane protein of type 1 fimbriae	Cell motility	cell motility			0.696152	-0.735827	-1.2784	0.28892	-0.0686736	0.75131	-0.794417	-0.594021	-1.11674	0.16729	0.416337	0.162318	29	7.5	4.5	21	36.5	78.5	18	21	7	21	23.5	21	10	1
ECs5277	up	down	down				down			fimbrial morphology	Cell motility	cell motility			0.735444	-0.899512	-1.10311	0.245521	-0.0280666	0.688907	-0.560548	-0.668454	-0.914592	0.232234	0.33895	0.102099	45	9.5	8	30	58.5	113.5	35	30	13	34	33	30	10	1
ECs5278	up	down	down				down		up	fimbrial morphology	Cell motility	cell motility			0.696468	-0.542354	-1.14946	0.176692	-0.0872402	0.744187	-0.715107	-0.606342	-1.06614	0.19191	0.475083	0.0458592	25.5	8	4.5	16.5	28.5	62	15.5	16.5	6.5	19	22	16.5	10	1
ECs5274	up	down	down				down		up	fimbrial protein	Cell motility	cell motility			0.890073	-0.698024	-1.64606	0.0100528	-0.0350434	0.738503	-0.606847	-0.803164	-1.01122	0.362035	0.409373	-0.117831	56.5	12.5	5	25.5	56.5	116	32.5	25.5	12.5	41	37.5	25.5	10	1
ECs2679	up		down	down	up					flagellar assembly protein FliH	Cell motility	cell motility	ecs02040	Flagellar assembly	0.324588	-0.18578	-0.990714	0.379892	-0.214178	0.492344	-0.193761	-0.270118	-0.69271	-0.401935	0.376488	0.426002	10	6.5	3	11.5	12.5	24	13	11.5	4.5	5	9.5	11.5	12	1
ECs1457	up	down	down							flagellar basal body L-ring protein FlgH	Cell motility	cell motility	ecs02040	Flagellar assembly	0.324588	-0.383606	-0.885353	0.44985	0.0678228	0.332315	-0.36714	-0.143965	-0.635359	-0.518937	0.379772	0.447952	15	8	5	18.5	23.5	29	15.5	18.5	7.5	7	15	18.5	9	1
ECs1458		down	down							flagellar basal body P-ring protein FlgI	Cell motility	cell motility	ecs02040	Flagellar assembly	0.25974	-0.593036	-0.711791	0.528103	-0.0153276	0.372014	-0.329595	-0.138168	-0.793964	-0.454399	0.33895	0.51249	13	6	5.5	18.5	21.5	30	16	18.5	6	7	13.5	18.5	9	1
ECs1459		down								flagellar basal body protein FlgJ	Cell motility	cell motility			0.441638	-0.73656	-1.08676	0.524234	0.0164211	0.447913	-0.506287	-0.163776	-0.837449	-0.364352	0.295465	0.521649	16.5	5.5	4	19.5	24	35	14.5	19.5	6	8	13.5	19.5	9	1
ECs1456		down	down				down			flagellar basal body rod protein flgG	Cell motility	cell motility	ecs02040	Flagellar assembly	0.136387	-0.892279	-0.924022	0.728816	-0.0903134	0.271851	-0.159547	-0.0628715	-1.02281	-0.703859	0.373693	0.629454	15.5	6	6	30.5	30.5	41.5	29	30.5	7	8	20.5	30.5	5	1
ECs0257	up	down	down				down			flagellar biosynthesis	Cell motility	cell motility			0.750104	-0.595148	-1.07888	0.0931266	-0.171138	0.76625	-0.485405	-0.813854	-0.771491	0.0200594	0.531322	0.0150875	19.5	5.5	3.5	11	21.5	52	16	11	6	11	16	11	10	1
ECs1453		down	down							flagellar biosynthesis FlgD protein	Cell motility	cell motility	ecs02040	Flagellar assembly	0.0450033	-0.545408	-1.06963	0.718231	0.0727414	0.149928	-0.0566032	-0.195281	-0.940946	-1.22554	0.50027	0.625791	15	9	5.5	32	43	44	38.5	32	8	5	24.5	32	5	1
ECs2589	up	down	down				down			flagellar biosynthesis protein FlhA	Cell motility	cell motility	ecs02040	Flagellar assembly	0.428474	-0.469422	-0.81132	0.373003	-0.00439851	0.497823	-0.484547	-0.25025	-0.819282	-0.107774	0.33895	0.35156	17	7.5	5.5	17.5	23	36	14.5	17.5	6.5	11	15	17.5	9	1
ECs2590	up	down	down				down			flagellar biosynthesis protein FlhB	Cell motility	cell motility	ecs02040	Flagellar assembly	0.5397	-0.718541	-1.22029	0.455241	0.0523906	0.617413	-0.759643	-0.399741	-1.18986	0.140687	0.321709	0.30277	13	4	2.5	13	21	35	9.5	13	3.5	11	11.5	13	10	1
ECs2687	up		down	down	up					flagellar biosynthetic protein FliP	Cell motility	cell motility	ecs02040	Flagellar assembly	0.247679	-0.0229618	-1.05323	0.359931	-0.129738	0.435285	-0.179312	-0.266599	-0.745174	-0.559759	0.721943	0.128416	11.5	9.5	3.5	14	16.5	27.5	16	14	7	7	22	14	12	1
ECs2689	down	down	down	down	down	down				flagellar biosynthetic protein FliR	Cell motility	cell motility	ecs02040	Flagellar assembly	-0.172096	-0.390268	-0.964876	0.743212	-0.10494	-0.10481	-0.220369	0.341039	-0.360938	-1.22673	0.201514	0.627193	42.5	37	21.5	115.5	76	72	69	115.5	51.5	18	65.5	115.5	5	1
ECs2663	down	down	down				down			flagellar capping protein FliD	Cell motility	cell motility	ecs02040	Flagellar assembly	-0.00199601	-0.696767	-1.15929	0.791264	0.137606	0.143889	-0.705373	0.205167	-1.13476	-0.808263	0.285841	0.730963	37	20	13	89	85.5	81.5	37.5	89	16.5	19	49.5	89	5	1
ECs2681	up		down							flagellar fliJ protein	Cell motility	cell motility	ecs02040	Flagellar assembly	0.38815	-0.297572	-0.868312	0.348143	-0.0739217	0.583272	-0.569649	-0.278281	-0.948115	-0.539556	0.661724	0.288381	11	6	3.5	11.5	14.5	26.5	9	11.5	4	5	14.5	11.5	9	1
ECs1454		down	down							flagellar hook protein FlgE	Cell motility	cell motility	ecs02040	Flagellar assembly	0.014971	-0.495397	-0.740715	0.648353	0.0792097	0.123044	-0.157595	-0.0613401	-0.8383	-0.470563	0.342346	0.529986	20	13	10.5	41	48.5	48	39	41	12.5	15	29.5	41	9	1
ECs2676	up		down				down			flagellar hook-basal body complex protein FliE	Cell motility	cell motility	ecs02040	Flagellar assembly	0.30501	-0.132788	-0.554729	0.209741	-0.0451805	0.265927	-0.170467	-0.0910699	-0.742139	-0.415646	0.360004	0.463585	46.5	32.5	22	46	49.5	64	44.5	46	16.5	19	36	46	12	1
ECs2677	up						down		up	flagellar hook-basal body MS ring protein FliF	Cell motility	cell motility	ecs02040	Flagellar assembly	0.524432	-0.174193	-1.05323	0.17761	-0.0843205	0.508873	-0.257274	-0.393351	-0.771491	-0.480716	0.649105	0.207459	13	7	3	10	14	24	12	10	4.5	5	13.5	10	11	1
ECs1460	down	down	down				down			flagellar hook-filament junction protein 1 FlgK	Cell motility	cell motility	ecs02040	Flagellar assembly	-0.149183	-0.677719	-0.932606	0.80656	0.0322465	0.12123	-0.494436	0.22265	-0.782791	-0.715159	0.145329	0.704482	23.5	15	12	66.5	56.5	58.5	34	66.5	18	16	33	66.5	5	1
ECs1461	down	down	down							flagellar hook-filament junction protein 3 FlgL	Cell motility	cell motility	ecs02040	Flagellar assembly	-0.0487522	-0.536801	-0.633684	0.662299	0.107275	0.030136	-0.559555	0.264394	-0.298204	-0.621794	-0.0324138	0.586256	83.5	55.5	52	185	162.5	142.5	85	185	91.5	55	86.5	185	4	1
ECs2682	up						down			flagellar hook-length control protein	Cell motility	cell motility	ecs02040	Flagellar assembly	0.198313	-0.204046	-0.882416	0.460131	-0.0745165	0.409243	-0.439595	-0.0470745	-0.812833	-0.270743	0.33583	0.442125	14.5	10.5	5.5	20.5	20.5	31.5	14.5	20.5	7	10	16	20.5	9	1
ECs2588	up	down	down				down		up	flagellar protein	Cell motility	cell motility			0.611612	-0.52658	-0.993642	0.246251	-0.0153276	0.633077	-0.461574	-0.611074	-0.516332	-0.0897554	0.352196	0.183986	24.5	8.5	5.5	18.5	34.5	62.5	22.5	18.5	11	14	19	18.5	9	1
ECs2683	up	down	down				down		up	flagellar protein FliL	Cell motility	cell motility			0.457461	-0.469422	-1.02441	0.404256	-0.113663	0.451359	-0.2603	-0.229322	-0.950709	-0.272817	0.528728	0.313079	31.5	13.5	8	32.5	37.5	62.5	33	32.5	11	18	35	32.5	9	1
ECs2686	up		down				down		up	flagellar protein FliO	Cell motility	cell motility	ecs02040	Flagellar assembly	0.392469	-0.16404	-0.888931	0.27292	0.156183	0.370723	-0.395424	-0.312812	-0.869802	-0.443225	0.637806	0.24495	14.5	9	4.5	14	23	27	13.5	14	5.5	7	18	14	9	1
ECs2664	up	down	down				down	down		flagellar protein FliS	Cell motility	cell motility	ecs02040	Flagellar assembly	0.00400066	-0.619886	-1.06779	0.756202	-0.0041185	0.158619	-0.454194	0.198186	-0.942907	-1.01532	0.365573	0.684455	40.5	23.5	15.5	93.5	78.5	87.5	51	93.5	22	17	59	93.5	5	1
ECs2665	up	down	down				down	down	up	flagellar protein FliT	Cell motility	cell motility	ecs02040	Flagellar assembly	0.0659152	-0.374684	-0.679721	0.562487	-0.00822696	0.0646624	-0.201832	0.12646	-0.735629	-0.906889	0.472187	0.52662	33	23	17.5	59	53	54	44.5	59	20	14	48.5	59	5	1
ECs1451			down				down			flagellar rod protein FlgB	Cell motility	cell motility	ecs02040	Flagellar assembly	-0.0356646	-0.440673	-1.42793	0.773695	0.00766194	0.244181	-0.106451	-0.18804	-1.12513	-0.834356	0.433616	0.642277	9	6.5	2.5	22	27.5	33	25	22	4.5	5	15.5	22	5	1
ECs1452		down	down							flagellar rod protein FlgC	Cell motility	cell motility	ecs02040	Flagellar assembly	0.233999	-0.944199	-1.17661	0.730571	0.0803205	0.212479	-0.217196	-0.118765	-0.927496	-0.742081	0.251939	0.691428	16.5	5.5	4.5	29.5	37	40	28	29.5	7	7	16.5	29.5	5	1
ECs1455		down	down				down			flagellar rod protein flgF	Cell motility	cell motility	ecs02040	Flagellar assembly	0.0437204	-0.677719	-1.40261	0.799013	0.0412428	0.153709	-0.151913	-0.0591487	-1.10363	-0.81285	0.38843	0.663783	9.5	5	2.5	22	25	26.5	21	22	4.5	5	14.5	22	5	1
ECs2680	up		down				down		up	flagellum-specific ATP synthase	Cell motility	cell motility	ecs02040	Flagellar assembly	0.490909	-0.464145	-1.00671	0.363891	0.0887418	0.571394	-0.555767	-0.509522	-0.988556	-0.00463316	0.537401	0.130157	12	5	3	11.5	21.5	33	11.5	11.5	4.5	10	15	11.5	10	1
ECs1448		down	down							protein of flagellar biosynthesis	Cell motility	cell motility	ecs02040	Flagellar assembly	-0.0704594	-0.557775	-0.530095	0.647429	0.177543	0.0689794	-0.67561	0.219286	-0.54606	-0.525725	0.0581567	0.619956	110.5	73.5	78	246.5	243	206.5	105.5	246.5	92	78	122	246.5	5	1
ECs2688			down				down	down	up	putative export protein FliQ	Cell motility	cell motility	ecs02040	Flagellar assembly	-0.0122212	-0.194461	-1.00391	0.608589	-0.0776315	0.22788	-0.337596	0.120156	-0.70507	-0.795909	0.424006	0.526918	20.5	18.5	8.5	41.5	35	45	27.5	41.5	14.5	11	32.5	41.5	3	1
ECs1997	up		up							putative filament protein	Cell motility	cell motility			0.183708	0.042519	0.129063	-0.462146	0.100319	0.167019	0.0250974	-0.374047	-0.311409	0.606374	-0.247026	-0.384402	1054.5	991.5	1116	601.5	993.5	1006	939	601.5	775	1612	599	601.5	18	2
ECs0023			down							putative fimbrial chaperone	Cell motility	cell motility			0.308219	-0.00620644	-1.12196	0.312708	-0.0303655	0.444335	-0.240622	-0.342431	-0.573595	-0.653883	0.73545	0.0557987	43	34	11.5	47	66	100.5	54.5	47	30	23	80.5	47	12	1
ECs2112	down	down	down				down		down	putative fimbrial chaperone protein precursor	Cell motility	cell motility			-0.328279	-1.77934	-2.2464	1.0996	-0.0138559	-0.0140528	-1.38427	0.594815	-2.02263	-1.02628	-0.48425	1.10225	33.5	8.5	5.5	152	85	80.5	22	152	8	18	27	152	8	1
ECs4430	up		down				down		up	putative fimbrial chaperone protein precursor	Cell motility	cell motility			0.622614	-0.251902	-0.976792	0.065999	0.0359657	0.615877	-0.452841	-0.663641	-0.903317	-0.38143	0.813261	-0.0636281	46.5	21	10.5	29	60	101.5	37.5	29	15	21	60.5	29	11	1
ECs4431	up	up	down							putative fimbrial major protein precursor	Cell motility	cell motility			0.282925	0.181361	-0.398949	-0.17491	0.137298	0.347656	0.115675	-1.1535	0.257327	-0.855073	0.50622	-0.433303	69	67.5	39	47.5	177.5	207.5	177	47.5	113.5	31	105.5	47.5	17	1
ECs0142							down			putative fimbrial protein	Cell motility	cell motility			0.393288	-0.312924	-0.865443	0.350287	0.0363819	0.409392	-0.42206	-0.186362	-0.843183	-0.462024	0.577413	0.316398	94.5	50.5	30	98.5	126.5	174	81.5	98.5	37	45	111	98.5	9	1
ECs3218							down		up	putative fimbrial protein	Cell motility	cell motility			0.317769	-0.12283	-0.764339	0.277762	-0.0961549	0.549225	-0.305476	-0.419574	-0.619182	-0.407098	0.580521	0.18445	33	23	12.5	34.5	49	88.5	40.5	34.5	18.5	19	44.5	34.5	11	1
ECs0141			down							putative fimbrial protein	Cell motility	cell motility			0.119846	-0.193813	-0.601249	0.420354	-0.0213699	0.220187	-0.270921	0.0300253	-0.328308	-0.69757	0.372384	0.366914	115	91	62.5	169	165	199	131	169	101	58	147.5	169	4	1
ECs4665	up		down							putative fimbrial protein	Cell motility	cell motility			0.265263	-0.137723	-0.326652	0.126737	-0.0371466	0.409358	-0.159134	-0.358011	-0.108197	-0.415259	0.367938	0.0722459	38	27.5	23.5	36	51	75.5	46	36	36	22	42	36	12	1
ECs4666	up		down							putative fimbrial protein	Cell motility	cell motility			0.608692	-0.410441	-0.924022	0.1692	-0.0902289	0.623214	-0.465707	-0.451723	-0.626272	-0.0530914	0.512474	0.0274588	43.5	17	10.5	30.5	45	87	31.5	30.5	19	28	43	30.5	11	1
ECs4426	up		down							putative fimbrial protein precursor	Cell motility	cell motility			0.22635	-0.154341	-0.363015	0.20016	-0.16051	0.399501	-0.0992697	-0.25712	-0.156987	-0.482398	0.338016	0.187085	50	37	31	53	60	99.5	65	53	45	27	53.5	53	12	1
ECs4427	up		down							putative fimbrial protein precursor	Cell motility	cell motility			0.259042	-0.0949804	-0.346583	0.112708	-0.0706777	0.364292	-0.0894805	-0.312125	-0.140038	-0.295549	0.316866	0.0838904	50	38	30.5	47	61.5	90	61.5	47	45	32	51.5	47	12	1
ECs3217							down			putative fimbrial-like protein	Cell motility	cell motility			0.350311	-0.0530619	-0.615434	0.129277	-0.0816287	0.527565	-0.238582	-0.467749	-0.731163	-0.0977236	0.582461	0.0273576	23.5	17	10	20.5	31	54	27	20.5	11.5	18	31	20.5	11	1
ECs4020	down									putative fimbrial-like protein	Cell motility	cell motility			-0.0202872	0.0781103	-0.0996647	0.0344516	0.0338414	0.18732	0.117364	-0.456299	0.324233	-0.437415	0.00617957	-0.118267	77	92	79.5	88.5	148.5	164	164.5	88.5	165	64	87	88.5	18	1
ECs2917	up									putative fimbrial-like protein	Cell motility	cell motility			0.326125	-0.0411422	-0.0888861	-0.257324	-0.159483	0.587862	-0.203928	-0.569663	0.0530948	-0.268738	0.437599	-0.367236	42	31.5	31	25.5	39.5	79	38.5	25.5	46.5	28	49.5	25.5	12	1
ECs3222	up		down							putative fimbrial-like protein	Cell motility	cell motility			0.558543	0.0734919	-1.30533	-0.0147624	0.0492109	0.41171	-0.00733219	-0.776837	-0.890251	-0.612463	0.974479	-0.315154	37.5	25	6.5	23	54	73.5	52	23	15.5	17	72.5	23	11	1
ECs0592	up	down	down							putative fimbrial-like protein	Cell motility	cell motility			0.384046	-0.288603	-0.474497	0.188362	-0.0239113	0.614234	-0.465571	-0.530552	-0.793964	0.084598	0.487796	0.0224676	19	10.5	9	17	29	52	19	17	9	18	23.5	17	9	1
ECs1027	up	down	down							putative fimbrial-like protein	Cell motility	cell motility			0.751914	-0.948159	-1.16222	0.250941	-0.34792	0.855781	-0.72512	-0.644974	-0.991324	0.0150719	0.473725	0.192422	45.5	9	7.5	30	41.5	131	29	30	11	25	34.5	30	10	1
ECs2108	up	down	down				down			putative fimbrial-like protein	Cell motility	cell motility			0.318349	-1.13272	-1.43272	0.747697	-0.171856	0.524195	-0.819268	0.0742747	-1.23437	-0.307015	0.169422	0.668842	33.5	8.5	6.5	56	45	85.5	24	56	10	21	29.5	56	9	1
ECs0596	up	down	down				down		up	putative fimbrial-like protein	Cell motility	cell motility			0.70115	-0.900863	-1.22029	0.32293	-0.033543	0.749906	-0.976017	-0.512037	-1.25636	0.114675	0.428926	0.239757	27.5	6	4.5	20.5	34	70.5	13.5	20.5	5.5	18	21.5	20.5	10	1
ECs2109	up	down	down	down		down	down			putative fimbrial-like protein	Cell motility	cell motility			0.153914	-1.39201	-1.82922	0.899015	-0.27168	0.336552	-0.996702	0.415903	-1.60835	-0.665245	0.0660319	0.867994	32.5	7.5	5	74.5	38.5	67	19	74.5	7.5	16	29	74.5	6	1
ECs0744	up	up								putative fimbrial-like protein	Cell motility	cell motility			0.0487308	0.273634	-0.234802	-0.155631	-0.116797	0.177869	0.196006	-0.360985	-0.0639353	-0.309694	0.412925	-0.11045	88.5	120	74.5	78.5	103	131	143.5	78.5	98.5	64	115	78.5	18	1
ECs0424				down		up				putative flagellin structural protein	Cell motility	cell motility			0.022671	0.0812357	-0.173651	0.0568184	-0.155598	0.224996	0.108886	-0.245939	0.00306313	-0.602649	0.234393	0.196751	67.5	77.5	62	76	85.5	118.5	113.5	76	75	34	68.5	76	2	1
ECs2113	down	down	down	down	down	down	down		down	putative type 1 fimbrial protein precursor	Cell motility	cell motility			-2.0267	-2.8779	-2.4974	1.30285	-0.802107	-1.5342	-1.89171	1.16938	-2.46561	-2.6741	-2.39328	1.33793	53	24.5	37	1610.5	230.5	105	79	1610.5	43	29	33.5	1610.5	8	2
ECs2914	up		down				down		up	putative type-1 fimbrial protein	Cell motility	cell motility			0.471788	-0.328343	-0.852563	0.27292	-0.0224451	0.598148	-0.490516	-0.459309	-0.696932	-0.479768	0.597784	0.239178	37	18	11	33	52.5	92.5	33.5	33	15.5	16	41	33	11	1
ECs1416		down								curli production assembly/transport component CsgE	Pathogenicity	cell motility			0.312396	-0.435301	-0.309759	0.252973	0.138605	0.391567	-0.435026	-0.287685	-0.34612	-0.270223	0.302209	0.24668	177.5	91	106.5	182	286.5	349.5	164.5	182	120.5	108	167	182	13	1
ECs1415							down			curli production assembly/transport component CsgF	Pathogenicity	cell motility			0.328927	-0.628729	-0.396506	0.366571	0.196308	0.349177	-0.538114	-0.215616	-0.78213	-0.251874	0.432335	0.337861	115.5	48	62.5	130.5	202.5	223.5	99	130.5	51	72	124.5	130.5	9	1
ECs5275	up	down	down				down		up	periplasmic chaperone required for type 1 fimbriae	Pathogenicity	cell motility			0.719168	-0.900863	-2.03122	0.416021	-0.0538612	0.64219	-0.559959	-0.468252	-0.851902	-0.0845655	0.495935	0.190765	28	6	2	22.5	35	66.5	21.5	22.5	9.5	17	26.5	22.5	10	1
ECs1280	up									putative major pilin protein	Pathogenicity	cell motility			0.277335	-0.118103	-0.527141	0.213496	-0.0816287	0.450604	-0.238582	-0.289501	-0.631445	-0.533042	0.572928	0.262764	24	17.5	12	24.5	31	50	27	24.5	12	11	29	24.5	12	1
ECs0267	up									transcriptional regulator of cryptic csgA gene for curli surface fibers	Pathogenicity	cell motility			0.159094	-0.168894	-0.0514065	0.0465368	-0.00289069	-0.0288559	-0.242218	0.227897	-0.252591	-0.0398562	0.0156792	0.256591	4385	3420.5	3971	4263.5	3479	3211	2790.5	4263.5	3069	3154	2908.5	4263.5	1	5
ECs5271	up		down							type 1 fimbriae regulatory recombinase protein FimB	Pathogenicity	cell motility			0.249989	-0.342116	-0.725703	0.443009	-0.0589094	0.389784	-0.366607	-0.087557	-0.381119	-0.631022	0.280484	0.447351	98.5	59	41.5	130	137.5	204	103	130	68	44	95.5	130	4	1
ECs5272							down		up	type 1 fimbriae regulatory recombinase protein FimE	Pathogenicity	cell motility			0.287286	-0.202728	-0.725592	0.341297	-0.105574	0.588525	-0.598835	-0.229817	-0.631061	-0.388487	0.403489	0.371147	50.5	33.5	20.5	58	67.5	128	42	58	25.5	27	52	58	9	1
ECs1205	up						down	up		Shiga toxin 2 subunit A	Pathogenicity	Shiga toxin	ecs05130	Pathogenic Escherichia coli infection	0.557518	0.0421808	-0.35524	-0.547531	-0.063892	0.371788	-0.0639149	-0.371028	-0.54729	0.354262	0.271468	-0.20938	209.5	135.5	94	75.5	105.5	154.5	107.5	75.5	64.5	132	106	75.5	14	1
ECs1206		up								Shiga toxin 2 subunit B	Pathogenicity	Shiga toxin	ecs05130	Pathogenic Escherichia coli infection	0.172676	0.202197	-0.0950402	-0.36109	-0.128629	0.420793	-0.050153	-0.406568	-0.0101149	0.0123966	0.0854525	-0.0809863	186.5	208	159.5	119	161.5	265	178	119	153	130	122	119	18	1
ECs2974	up	down								Shiga toxin I subunit A precursor	Pathogenicity	Shiga toxin	ecs05130	Pathogenic Escherichia coli infection	0.218519	-0.545703	-0.771949	0.557675	0.171902	0.0465955	-0.66074	0.236808	-0.769223	-0.480796	-0.0157226	0.711036	409.5	206.5	170	625.5	602.5	503.5	267	625.5	170.5	189	262.5	625.5	5	1
ECs2973			down							Shiga toxin I subunit B precursor	Pathogenicity	Shiga toxin	ecs05130	Pathogenic Escherichia coli infection	0.257217	-0.296595	-0.376347	0.268511	0.133092	0.155051	-0.495531	0.0949838	-0.67295	-0.000649737	0.109132	0.396902	308.5	192	183	339.5	362.5	351	197	339.5	139.5	227	221	339.5	9	1
ECs1449		down	down							flagellin synthesis regulatory protein sigma-28 inhibitor flgM	Pathogenicity	sigma-related	ecs02026	Biofilm formation - Escherichia coli	-0.206054	-0.620653	-0.694069	0.763316	0.124738	-0.0758586	-0.572128	0.329932	-0.755392	-0.635116	0.119752	0.689331	68.5	49	47	196.5	164.5	127.5	83.5	196.5	55.5	52	96.5	196.5	5	1
ECs4082	down	up	up							probable sigma-54 modulation protein	Pathogenicity	sigma-related			-0.0130192	0.166512	0.255325	-0.629635	-0.0614441	0.0494418	0.12785	-0.140334	-0.125562	0.445365	-0.211154	-0.289972	2716.5	3520	3971	1595.5	1774.5	1878	2185	1595.5	2252.5	3312	1498.5	1595.5	14	3
ECs3460	down	up	up				up		down	putative yhbH sigma 54 modulator	Pathogenicity	sigma-related			-0.171049	0.177903	0.204276	-0.331406	0.10927	-0.0959927	0.0645815	-0.10473	0.290662	-0.012303	-0.363474	-0.136192	29847	45815.5	48557	27665.5	35220.5	27171.5	34320.5	27665.5	50779	31159	19132	27665.5	18	16
ECs4310	down		down							RNA polymerase sigma32 factor	Pathogenicity	sigma-related			-0.260518	0.204246	-0.203667	0.160893	-0.193924	0.0210358	0.203875	-0.0794351	-0.0110068	-0.831527	0.319823	0.22137	1537	2649	1818.5	2549	2336.5	2744	3544	2549	2420	885	2441.5	2549	2	3
ECs3439	up		up							RNA polymerase sigma-E factor	Pathogenicity	sigma-related			0.136226	0.0334936	0.0803037	-0.292909	-0.098034	0.0808057	0.185322	-0.222145	-0.18003	0.378082	-0.0324096	-0.26421	7539	7366.5	7968.5	5341	6215	7040	8407.5	5341	6959	10102	5845.5	5341	18	9
ECs4088	up	up					down		up	sigma cross-reacting protein 27A	Pathogenicity	sigma-related			0.0888756	0.0909681	0.0336913	-0.242564	-0.0514563	0.171594	0.02839	-0.175382	-0.269209	0.148146	0.187812	-0.0571427	164.5	178.5	174	128.5	149.5	177	165	128.5	124.5	157	142.5	128.5	18	1
ECs3595			up							sigma factor RpoS	Pathogenicity	sigma-related	ecs02026	Biofilm formation - Escherichia coli	0.0305271	0.161671	0.232467	-0.638553	-0.197351	0.0974885	0.328844	-0.390683	-0.259666	0.351797	0.157724	-0.348012	5836	7205	7983	3252.5	4056	5159.5	6995	3252.5	4255.5	6516	4681.5	3252.5	14	5
ECs3438	up		up				down	up	up	sigma-E factor regulatory protein RseA	Pathogenicity	sigma-related			0.0845096	0.0454482	0.0637087	-0.216771	-0.0789688	0.0887033	0.156063	-0.209681	-0.307284	0.283816	0.152043	-0.165139	5440.5	5665.5	5956	4380	5130.5	5747	6613	4380	4551	6828	5221	4380	18	5
ECs3437	up	up					down	down	up	sigma-E factor regulatory protein RseB	Pathogenicity	sigma-related			0.0174542	0.0626989	-0.0536754	-0.0272576	-0.0910408	-8.59e-05	0.0119184	0.0741488	-0.191344	-0.262939	0.306747	0.119593	1060.5	1201.5	1104	1103.5	961.5	997.5	1086	1103.5	968.5	749	1155	1103.5	18	2
ECs3436	up						down		up	sigma-E factor regulatory protein RseC	Pathogenicity	sigma-related			0.0584263	0.0765722	-0.289469	0.116624	-0.162898	-0.103705	-0.0102901	0.232012	-0.537345	-0.587496	0.587766	0.219619	375	413.5	296	432.5	299.5	301	355.5	432.5	243	192	542.5	432.5	3	1
ECs2661	down	down	down							transcription initiation factor alternative sigma factor 28	Pathogenicity	sigma-related	ecs02026	Biofilm formation - Escherichia coli	-0.11773	-0.774631	-0.716762	0.772041	0.116222	-0.0544623	-0.318518	0.19113	-0.77846	-0.790871	0.0696174	0.755701	28.5	16	17.5	75.5	72	57.5	47.5	75.5	19.5	16	33	75.5	5	1
ECs4871		up								hydroperoxidase HPI(I)	Amino acid and protein metabolism	SOS response	ecs00360	Phenylalanine metabolism	0.0598242	0.465746	-0.0125895	-1.00546	0.0781429	0.085955	0.201685	-0.519136	-0.506894	0.174559	0.566161	-0.469199	252	409.5	262	94.5	176.5	168.5	203.5	94.5	109	179	231	94.5	14	1
ECs3101	up									alkylated DNA repair protein	Nucleotide metabolism and DNA recombination	SOS response			0.423911	-0.0680603	-0.257433	-0.206464	0.0237598	0.526907	-0.323547	-0.528617	-0.764364	0.324763	0.473911	-0.311987	72.5	48	41	42	75	117.5	54	42	32	79	80	42	13	1
ECs4635		down	down							DNA repair and genetic recombination protein RecF	Nucleotide metabolism and DNA recombination	SOS response	ecs03440	Homologous recombination	0.0160889	-0.456798	-0.701376	0.624778	-0.202342	-0.0296456	-0.381768	0.437666	-0.665486	-1.11134	0.360228	0.627654	143	96.5	78	286	155	174.5	132	286	94	50	190	286	5	1
ECs3478	down									DNA repair protein RecN	Nucleotide metabolism and DNA recombination	SOS response			-0.198847	-0.0505607	-0.164866	0.315479	0.279707	-0.066081	-0.242622	-0.044827	-0.719666	-0.315562	0.230433	0.506145	105.5	132.5	122	192	273	183	165	192	67.5	84	126.5	192	18	1
ECs4520	up		down							DNA-damage-inducible protein	Nucleotide metabolism and DNA recombination	SOS response			0.0463963	-0.182801	-0.436248	0.395942	0.0988622	0.147983	-0.160642	-0.112789	-0.153741	-0.533732	0.116099	0.388904	201.5	173.5	139	311	395	393	310.5	311	216.5	123	205.5	311	4	1
ECs5027			down							DNA-damage-inducible protein F	Nucleotide metabolism and DNA recombination	SOS response			-0.246106	-0.0852237	-0.514828	0.527768	-0.0553801	-0.0760307	-0.00904355	0.127585	-0.509577	-0.988039	0.356342	0.548807	51.5	65.5	44	121.5	104	96.5	111	121.5	50.5	26	87	121.5	2	1
ECs3483		up		up		up				putative DNA damage-inducible protein	Nucleotide metabolism and DNA recombination	SOS response			-0.0812751	0.239654	-0.249763	0.0288582	0.0661765	-0.0225474	0.0997178	-0.172491	0.260375	-0.813165	0.158202	0.0476233	135	201.5	127.5	164	214	185.5	225.5	164	243	69	159	164	18	1
ECs0107	down	down	down	down	down	down				putative DNA repair protein	Nucleotide metabolism and DNA recombination	SOS response	ecs00770	Pantothenate and CoA biosynthesis	-0.23726	-0.225354	-0.251647	0.484543	-0.115509	-0.103513	-0.220573	0.347251	-0.295976	-0.927322	-0.0338895	0.661229	83.5	91.5	92	187	121	116	111	187	86	38	81	187	7	1
ECs2803	up		down				down		up	putative DNA repair protein	Nucleotide metabolism and DNA recombination	SOS response			0.450468	-0.168114	-0.864833	0.203491	-0.0022555	0.53645	-0.433038	-0.386793	-0.659374	-0.243435	0.541161	0.157058	30	17.5	9	25.5	38.5	62.5	25.5	25.5	13.5	17	32.5	25.5	9	1
ECs1403	up	down	down				down			putative DNA repair protein	Nucleotide metabolism and DNA recombination	SOS response			0.501628	-0.348663	-0.6789	0.182769	-0.0865039	0.481792	-0.387539	-0.199644	-0.779365	0.054745	0.319148	0.235875	33.5	15.5	11.5	26.5	30.5	51	23	26.5	11.5	22	25	26.5	9	1
ECs0644	up	up								alkyl hydroperoxide reductase C22 subunit	Other category	SOS response			0.21193	0.202452	-0.0096896	-0.562729	-0.0923882	0.168692	0.12647	-0.260582	-0.252742	0.0121641	0.492576	-0.352681	3050	3271.5	2731.5	1529.5	1860	2287.5	2359	1529.5	2024.5	2192	3091.5	1529.5	14	4
ECs0645	up	up								alkyl hydroperoxide reductase F52a subunit	Other category	SOS response			0.0139645	0.492185	-0.202569	-0.6113	0.101165	-0.139229	0.354123	-0.558483	-0.168081	-0.580106	0.596516	-0.0886412	355.5	621	320	207	411.5	306.5	540	207	229	126	356.5	207	14	1
ECs1989							down		up	putative copper/zinc-superoxide dismutase	Other category	SOS response			0.515392	0.190333	-0.399012	-0.674008	-0.0979142	0.359538	0.0250585	-0.433792	-0.997089	-0.362149	0.65562	0.226397	158.5	124	71	52.5	75.5	113	87	52.5	18.5	29	70	52.5	11	1
ECs1120	up						down		up	putative copper/zinc-superoxide dismutase	Other category	SOS response			0.476521	0.201484	-0.36486	-0.633219	-0.0953703	0.359652	0.0280014	-0.442622	-1.00196	0.0337896	0.651662	-0.0765428	138	113.5	66.5	49.5	72	107.5	83	49.5	23.5	55	89	49.5	11	1
ECs1439	down	down	down				up	down	down	damage-inducible protein DinI	Stress response	SOS response			-0.154128	-0.152102	-0.15146	0.347877	0.390007	0.0187387	-0.399383	-0.17892	0.208889	-0.504837	-0.216433	0.250846	294	319	329.5	528.5	959.5	627	444	528.5	607	247	287.5	528.5	4	1
ECs0253	up	up					down	up		damage-inducible protein DinJ	Stress response	SOS response			0.11167	0.395058	-0.0395426	-0.800429	-0.0321247	0.444532	0.0352355	-0.798618	-0.667191	0.742228	-0.0193524	-0.683966	1931	2776	1855.5	844	1867	2848.5	2035	844	1028	3496	1424	844	16	3
ECs0258	up		down				down		up	damage-inducible protein DinP	Stress response	SOS response			0.337444	-0.140918	-0.447098	0.124236	0.0840871	0.255439	-0.213026	-0.189423	-0.786284	-0.0673525	0.487421	0.158482	74.5	50	38	65.5	88.5	99.5	67	65.5	30.5	52	79	65.5	13	1
ECs2153	up		down							putative damage-inducible protein	Stress response	SOS response			0.479896	-0.281276	-0.516248	0.0881856	0.0432879	0.241685	-0.221188	-0.109613	-0.445077	-0.532529	0.372695	0.370916	172	87	71	126.5	151.5	175	118.5	126.5	67	51	110	126.5	13	1
ECs0427			down							sbmA protein	Stress response	SOS response			-0.0616928	-0.204904	-0.571661	0.522731	-0.081384	0.102866	-0.304981	0.223269	-0.312727	-0.742497	0.165337	0.522993	73	68.5	49	142.5	108	123	88	142.5	74	40	86.5	142.5	5	1
ECs2811	up									SbmC protein	Stress response	SOS response			0.266053	0.146435	0.0202258	-0.612562	0.149673	0.203432	0.0818389	-0.644185	-0.868125	0.753689	0.0218068	-0.585863	1108.5	1065	969	501	1139	1138.5	1084.5	501	452.5	1903	798.5	501	16	2
ECs2365			up				up	up	up	superoxide dismutase	Stress response	SOS response			0.143946	0.220213	0.308226	-1.41993	0.0315581	-0.030813	0.197717	-0.264456	0.231221	0.216545	0.108832	-1.05543	3104	3627.5	4089	707	977	869.5	1175.5	707	3066	2510	1966	707	19	3
ECs2355							down	up		superoxide dismutase precursor (Cu-Zn)	Stress response	SOS response			0.330757	0.167664	0.0369416	-0.868884	-0.0543989	0.430639	0.0766656	-0.805339	-1.08573	0.860831	0.039586	-0.916499	1217	1119.5	1014	399	869	1337	1009.5	399	403.5	2348	901	399	16	2
ECs4834			down				down		up	superoxide dismutase SodA	Stress response	SOS response			-0.089172	-0.314679	-0.512707	0.564813	-0.0982964	0.127839	-0.0823364	0.045197	-1.20126	-0.256295	0.693751	0.17676	1775	1534	1299	3714.5	3307.5	3928	3424.5	3714.5	1121.5	2397	5407	3714.5	3	5
ECs1679	up		down				down			UmuC protein	Stress response	SOS response			0.418986	-0.134384	-0.505635	0.053115	-0.0656283	0.499395	-0.184515	-0.492442	-0.619273	-0.0943509	0.487293	0.093049	53	33	23.5	40	63	105	57	40	23.5	33	51.5	40	11	1
ECs1678			down							UmuD protein	Stress response	SOS response			0.120706	-0.0429624	-0.110424	0.0308571	0.178555	0.0798777	-0.157744	-0.138168	-0.21171	-0.301885	0.187506	0.269108	93	85.5	82.5	92.5	130.5	112	95	92.5	68.5	52	74	92.5	18	1
ECs2034			down							tellurite resistance	Stress response	tellurite resistance			0.388692	-0.134655	-0.571864	0.127676	-0.0504189	0.347324	-0.252786	-0.127648	-0.515029	-0.0303714	0.301368	0.1878	86.5	55.5	37	72.5	80.5	113.5	67	72.5	43	58	70.5	72.5	13	1
ECs1343	down	down	down	down						TerW protein	Other category	tellurium resistance			-0.354304	-0.649409	-0.773934	0.834204	-0.330726	0.0228298	-0.591301	0.550703	-0.890013	-1.12233	0.277525	0.741644	49	39.5	36	175	74.5	100.5	58.5	175	41	27	95.5	175	5	1
ECs1352	down	down	down				down	down	up	putative tellurium resistance protein TerA	Stress response	tellurium resistance			-0.462039	-0.670981	-0.890777	0.888786	-0.334667	0.189778	-0.407537	0.364246	-1.30348	-1.66957	0.714315	0.57377	119.5	105	87	502	256.5	410.5	243	502	92	53	501.5	502	6	1
ECs1353	down	down	down				down	down	up	putative tellurium resistance protein TerB	Stress response	tellurium resistance			-0.572743	-0.563097	-0.578711	0.824404	-0.353007	0.321461	-0.386146	0.240638	-0.696701	-1.5858	0.64791	0.47065	112.5	123	125	495	281	522.5	277	495	184.5	63	513	495	6	1
ECs1354	down	down	down				down	down	up	putative tellurium resistance protein TerC	Stress response	tellurium resistance			-0.49275	-0.397983	-0.255773	0.650295	-0.377048	0.300817	-0.209969	0.165103	-0.626451	-1.15053	0.622577	0.397421	126	150	178.5	430	257	479.5	309.5	430	185	91	467.5	430	6	1
ECs1355	down	down								putative tellurium resistance protein TerD	Stress response	tellurium resistance			-0.170976	-0.286252	-0.113026	0.406751	-0.186539	0.375679	-0.313715	0.0129008	-0.662899	-0.564495	0.651994	0.191999	328	316.5	388.5	636	535.5	890	480.5	636	324	297	874.5	636	3	2
ECs1358	up		down				down			putative tellurium resistance protein TerF	Stress response	tellurium resistance			0.156707	-0.142738	-0.278022	0.203585	-0.135225	0.101294	-0.0850347	0.105791	-0.566714	-0.161439	0.224249	0.37039	114	91.5	82.5	130	105	126	112.5	130	61	76	97.5	130	3	1
ECs1351	down						down	down	up	putative tellurium resistance protein TerZ	Stress response	tellurium resistance			-0.404975	-0.305764	-0.587906	0.705477	-0.264301	0.202957	-0.239249	0.21712	-0.664721	-1.62551	0.64779	0.463592	260.5	311.5	242.5	860.5	546.5	826	571	860.5	333.5	106	898	860.5	6	2
ECs1356	down									putative tellurium resistance TerE	Stress response	tellurium resistance			-0.235349	-0.165877	0.0410877	0.263703	-0.218687	0.378463	-0.231909	-0.0296596	-0.242387	-0.563675	0.496123	0.12133	351.5	408	518	630	536	922.5	539	630	524.5	316	795.5	630	3	2
ECs1903	down		up							thiol peroxidase	Other category	thiol stress response			-0.0557338	0.0881181	0.190053	-0.296877	-0.0467763	-0.0632106	0.113394	-0.0193344	0.00937764	-0.0695248	0.265447	-0.233629	1020.5	1276	1458.5	872.5	872.5	813	1043.5	872.5	1332.5	1023	1247.5	872.5	18	2
ECs5117	down	down	down				down			thiol:disulfide interchange protein	Other category	thiol stress response			-0.0574989	-0.0954119	-0.190334	0.277593	-0.141699	0.129229	-0.169676	0.152663	-0.417932	-0.299656	0.209434	0.38155	94	98	92	143	109.5	136	108.5	143	77	72	104.5	143	3	1
ECs0643	up						down			thiol:disulfide interchange protein	Other category	thiol stress response			0.252609	-0.00104789	-0.31579	0.0149861	-0.0851587	0.355455	-0.203052	-0.149887	-0.630592	0.0166406	0.482809	0.00479582	84.5	71	53.5	72.5	79.5	117	72	72.5	46	73	101.5	72.5	13	1
ECs3084	up						down		up	thiol:disulfide interchange protein DsbE	Other category	thiol stress response			0.285919	-0.353282	0.00174712	-0.00984836	-0.10494	0.447504	-0.529208	-0.0168732	-0.367773	-0.10825	0.368187	0.0809341	31.5	18	26.5	25.5	24	39.5	16	25.5	19.5	21	29.5	25.5	13	1
ECs4714	down		up							thioredoxin 1	Other category	thiol stress response			-0.22243	0.154994	0.207813	-0.249529	-0.2223	-0.029174	0.276738	-0.106524	0.188891	-0.0581562	-0.0441111	-0.168831	3311.5	5230	5691.5	3507	3210.5	3689	5388.5	3507	6007	3898	3448.5	3507	18	5
ECs0973	down									thioredoxin reductase	Other category	thiol stress response	ecs00450	Selenocompound metabolism	-0.226638	0.0610893	0.0621356	0.0562166	-0.148109	-0.188955	0.0308459	0.243976	-0.238687	-0.39301	0.201081	0.325242	187	270	279	270	187.5	170.5	228.5	270	184	131	207	270	1	1
ECs4357		down	down							HicA-like protein	Other category	antibiotics resistance			0.36427	-0.265362	-0.405115	0.157209	0.14672	0.332588	-0.518294	-0.131219	-0.52329	0.0929083	0.187218	0.192607	364	210	188.5	322	437	498.5	229	322	188.5	290	278	322	13	1
ECs4356		up	up							HicB-like protein	Other category	antibiotics resistance			0.0192237	0.138241	0.0939969	-0.310077	0.051414	0.233056	0.0364872	-0.428739	-0.0401147	0.188637	0.0103729	-0.184556	198	241.5	238.5	155	257.5	292.5	258.5	155	214.5	224	163.5	155	18	1
ECs0738	up			down						putative lactam utilization protein	Other category	antibiotics resistance			0.0309099	-0.00446961	-0.0148219	-0.00934231	-0.0787119	-0.00458047	-0.0975147	0.16514	-0.304121	-0.240313	0.278464	0.22148	88.5	92.5	94.5	92.5	74.5	76	74.5	92.5	65.5	58	85	92.5	2	1
ECs1012	down	down								outer membrane protein 1a	Pathogenicity	antibiotics resistance	ecs01501	beta-Lactam resistance	-0.469975	-0.952312	-0.321779	0.805768	0.0488788	-0.439784	-0.750914	0.614105	-0.213568	-0.496412	-0.754027	0.732042	2116	1414.5	2743	8246	4816	2798.5	2205.5	8246	3836.5	2402	1619.5	8246	4	5
ECs3104			up							outer membrane protein C OmpC	Pathogenicity	antibiotics resistance	ecs01501	beta-Lactam resistance	-0.239137	0.185741	0.346261	-0.566853	-0.222906	-0.0859245	0.156157	0.103029	0.0445641	-0.0919295	0.166849	-0.133303	1324.5	2193.5	2658.5	1038.5	770.5	837	1147	1038.5	1486	1077	1217	1038.5	18	2
ECs0515	down	down					down			acridine efflux pump	Stress response	antibiotics resistance	ecs01501	beta-Lactam resistance	-0.163135	-0.179843	-0.134318	0.358542	-0.103624	-0.0864228	-0.226981	0.332506	-0.528878	-0.343463	0.231133	0.441794	339	361	390	621.5	413	398	372	621.5	282	282	437	621.5	2	1
ECs0516	down	down	down	down		down				acridine efflux pump	Stress response	antibiotics resistance	ecs01501	beta-Lactam resistance	-0.175427	-0.134909	-0.142555	0.343547	-0.0835057	-0.0117715	-0.24807	0.280529	-0.444413	-0.493014	0.200871	0.48485	454.5	512.5	525	831	593.5	604	513	831	393	311	543	831	2	1
ECs5035	up	down					down		up	alanine racemase 1	Stress response	antibiotics resistance	ecs01502	Vancomycin resistance	0.0860897	-0.109756	-0.0881532	0.102102	-0.174003	-0.0144454	-0.0639149	0.217494	-0.174284	-0.625356	0.400011	0.204789	123	109.5	115.5	136	94.5	105	107.5	136	111.5	59	143.5	136	2	1
ECs5131	up		down				down		up	beta-lactamase	Stress response	antibiotics resistance	ecs01501	beta-Lactam resistance	0.298061	-0.162297	-0.352264	0.126592	-0.0394251	0.384371	-0.337813	-0.123687	-0.623189	-0.182881	0.513304	0.1306	60	41	35	55	61.5	89	46.5	55	31	40	70	55	13	1
ECs3074	up		down							bicyclomycin resistance protein	Stress response	antibiotics resistance			0.0265967	-0.111672	-0.370689	0.33544	-0.0867092	0.0857692	-0.224417	0.189553	-0.29871	-0.553247	0.293862	0.361575	96.5	91	72.5	143	111.5	125.5	99	143	88.5	57	116	143	4	1
ECs0090	up	down	down	down	down		down			D-alanine:D-alanine-adding enzyme	Stress response	antibiotics resistance	ecs01502	Vancomycin resistance	0.0715564	-0.206843	-0.143482	0.227197	-0.0906974	-0.129591	-0.0894995	0.260145	-0.483293	-0.280976	0.26848	0.361477	269	220.5	242.5	342	247.5	225.5	252.5	342	176	179	270.5	342	2	1
ECs0431	down	down	down	down	down					D-alanine-D-alanine ligase A	Stress response	antibiotics resistance	ecs01502	Vancomycin resistance	-0.156325	-0.139815	-0.118043	0.320066	-0.189146	-0.233205	-0.00315446	0.324215	-0.189927	-0.598287	0.166291	0.404239	173.5	191	201.5	304	187	169.5	229.5	304	201	111	208	304	2	1
ECs0096	up	down								D-alanine-D-alanine ligase B	Stress response	antibiotics resistance	ecs01502	Vancomycin resistance	0.172679	-0.264834	-0.195964	0.216015	-0.0643339	0.00897574	-0.237477	0.244242	-0.53624	-0.125894	0.161555	0.380245	513.5	359	397	583.5	440.5	449	377.5	583.5	279.5	350	407	583.5	4	1
ECs0051	down	down	down	down	down	down				dihydrofolate reductase type I; trimethoprim resistance	Stress response	antibiotics resistance	ecs00790	Folate biosynthesis	-0.339995	-0.432366	-0.431557	0.68019	-0.245059	-0.295264	-0.561168	0.653412	-0.708197	-0.675412	-0.180573	0.806405	275.5	272	281	831.5	348	313.5	258.5	831.5	219	188	269	831.5	5	1
ECs0532	up						down		up	fosmidomycin resistance protein	Stress response	antibiotics resistance			0.133748	-0.045537	-0.224733	0.112915	-0.103881	0.237998	-0.168146	0.00189278	-0.628928	-0.118091	0.436214	0.178413	68.5	62	53.5	73	67.5	90	64.5	73	39	54	82	73	3	1
ECs4238	down	down	down	down	down	down				peptidoglycan synthetase	Stress response	antibiotics resistance	ecs01501	beta-Lactam resistance	-0.376979	-0.372795	-0.590438	0.720944	-0.17029	-0.30297	-0.25971	0.503779	-0.724971	-1.32549	-0.147462	0.903135	51.5	56	46.5	168	88	73	82	168	39.5	18	51	168	7	1
ECs0673	down	down	down							peptidoglycan synthetase penicillin-binding protein 2	Stress response	antibiotics resistance	ecs01501	beta-Lactam resistance	-0.263639	-0.611218	-0.759599	0.79512	-0.160075	-0.394326	-0.379293	0.587727	-0.643039	-1.42823	-0.196928	0.90816	142.5	109	97	447	217.5	163	178	447	113.5	43	128.5	447	7	1
ECs3147	down	down	down							polymyxin resistance protein B	Stress response	antibiotics resistance	ecs01503	Cationic antimicrobial peptide (CAMP resistance	-0.313113	-1.03348	-0.737534	0.885451	-0.124061	-0.261235	-0.62313	0.604008	-0.33956	-1.063	-0.17484	0.758666	93	49	68	335.5	166.5	137.5	103	335.5	134	54	114.5	335.5	7	1
ECs3121	up		down							putative antibiotic resistance protein	Stress response	antibiotics resistance			0.571448	-0.299725	-0.926175	0.156748	-0.0641177	0.592572	-0.357357	-0.525523	-0.650863	-0.108773	0.558424	0.0260166	32	14.5	8	23	37.5	68.5	28.5	23	14	20	34	23	11	1
ECs1864	up	down	down				down			putative multidrug-efflux transport protein	Stress response	antibiotics resistance	ecs01501	beta-Lactam resistance	0.686303	-0.538415	-0.906631	0.113492	-0.00975654	0.632227	-0.577125	-0.49314	-0.924461	0.121156	0.400826	0.153924	22	7	5	13.5	22.5	40.5	13	13.5	5.5	13	15	13.5	10	1
ECs1863	up									putative multidrug-efflux transport protein precursor	Stress response	antibiotics resistance	ecs01501	beta-Lactam resistance	0.423336	-0.1052	-0.280044	-0.143974	-0.0570003	0.589701	-0.370603	-0.51241	-0.463849	-0.0127304	0.460311	-0.0516039	23.5	15	13	14.5	23.5	42.5	17.5	14.5	11.5	15	21	14.5	13	1
ECs0091	down	down	down	down	down	down	down			putative phospho-N-acetylmuramoyl-pentapeptide transferase	Stress response	antibiotics resistance	ecs01502	Vancomycin resistance	-0.0453243	-0.136261	-0.1432	0.265853	-0.0875984	-0.134725	-0.119332	0.282719	-0.39673	-0.337396	0.223214	0.378516	221.5	219	224.5	329	233.5	211	230.5	329	181.5	160	244.5	329	2	1
ECs0487	down	down	down							regulates beta-lactamase synthesis	Stress response	antibiotics resistance	ecs01501	beta-Lactam resistance	-0.0859574	-0.470925	-0.546471	0.632294	-0.15006	0.0472379	-0.401668	0.366434	-0.377688	-0.773629	0.0464257	0.626742	47.5	35	33.5	106	65	75	51.5	106	46.5	26	51.5	106	5	1
ECs0094	up	down		down			down			UDP-N-acetylglucosamine:N-acetylmuramyl- (pentapeptide) pyrophosphoryl-undecaprenol N-acetylglucosamine transferase	Stress response	antibiotics resistance	ecs01502	Vancomycin resistance	0.0144561	-0.256408	-0.162686	0.311831	-0.145381	-0.109121	-0.124963	0.309505	-0.472072	-0.295652	0.175667	0.430932	235.5	194.5	220.5	345	225	221	234	345	167.5	166	232	345	2	1
ECs3036	down	down	down				up	down		vancomycin sensitivity	Stress response	antibiotics resistance			-0.110888	-0.277485	-0.496106	0.553511	0.00269092	-0.0903421	-0.170263	0.219375	0.156432	-1.52996	-0.129694	0.520182	48	44	36.5	101.5	84	72.5	72	101.5	84.5	13	46	101.5	1	1
ECs3029	up						down	up		putative isomerase	Amino acid and protein metabolism	antibiotics biosynthesis	ecs00350	Tyrosine metabolism	0.273367	-0.041242	-0.11913	-0.143117	0.233297	-0.1483	0.077007	-0.248098	-0.460441	0.437948	0.143262	-0.272517	561	443.5	423.5	402.5	669.5	433	583.5	402.5	399.5	815	529.5	402.5	16	1
ECs1675		down					down			putative isomerase	Other category	antibiotics biosynthesis			0.235546	-0.231991	-0.236336	0.163961	0.0766878	0.0569568	-0.277653	0.108792	-0.616371	0.0313166	0.208827	0.275999	424.5	288	296	430	428	397.5	306	430	211	335	349	430	3	1
ECs0782	up	down	down							3-deoxy-D-arabinoheptulosonate-7-phosphate synthase	Pathogenicity	antibiotics biosynthesis	ecs02024	Quorum sensing	0.168977	-0.210777	-0.122621	0.129696	-0.0928785	-0.336876	-0.129486	0.403341	0.0293469	-0.769018	0.141021	0.312428	779	577	650.5	815	510	378.5	501	815	735.5	275	596	815	2	2
ECs0175			down				up		up	1-deoxy-D-xylulose 5-phosphate reductoisomerase	Stress response	antibiotics biosynthesis	ecs01130	Biosynthesis of antibiotics	0.0130006	-0.0384141	-0.22508	0.209056	-0.121056	-0.106864	-0.0242565	0.215887	0.0927573	-0.690936	0.212283	0.161029	105	108	92.5	139	102	98	114.5	139	155.5	59	127	139	1	1
ECs0474		down								1-deoxy-D-xylulose 5-phosphate synthase	Stress response	antibiotics biosynthesis	ecs01130	Biosynthesis of antibiotics	-0.00277673	-0.26077	-0.239269	0.371265	-0.13592	0.00897418	-0.275675	0.317865	-0.370885	-0.590935	0.232812	0.462214	76.5	64	67.5	121	79	86.5	70	121	63	42	83.5	121	2	1
ECs0635	up		down				down			2,3-dihydro-2,3-dihydroxybenzoate dehydrogenase	Stress response	antibiotics biosynthesis	ecs01130	Biosynthesis of antibiotics	0.156707	-0.0366372	-0.143416	0.0169863	0.0365258	0.172401	-0.235112	-0.00199027	-0.778697	-0.0734063	0.538221	0.0948935	46.5	41.5	38.5	44	47	51	36.5	44	22	37	59.5	44	18	1
ECs0634	up									2,3-dihydro-2,3-dihydroxybenzoate synthetase	Stress response	antibiotics biosynthesis	ecs01130	Biosynthesis of antibiotics	0.289059	-0.108981	-0.258507	0.0283212	-0.00999424	0.352938	-0.337985	-0.107006	-0.812833	-0.14558	0.623512	0.0487814	49.5	36	32	41.5	47	64	34.5	41.5	21	34	64	41.5	13	1
ECs3600	down		down				down	down	up	2C-methyl-D-erythritol 2,4-cyclodiphosphate synthase	Stress response	antibiotics biosynthesis	ecs01130	Biosynthesis of antibiotics	-0.0581375	0.140827	-0.206508	0.0889969	-0.298076	-0.132239	0.122138	0.222717	-0.503722	-0.688986	0.55046	0.286871	82.5	109	79.5	104	63.5	71	98.5	104	56.5	39	117.5	104	2	1
ECs4231	up		down				down		up	3-dehydroquinate synthase	Stress response	antibiotics biosynthesis	ecs01130	Biosynthesis of antibiotics	0.148961	-0.215718	-0.332688	0.289822	-0.101834	-0.172348	-0.206592	0.370964	-0.593947	-0.366641	0.392708	0.353704	643	483.5	444	805.5	516	455.5	473.5	805.5	374	390	727	805.5	3	2
ECs3464		up		down	up					3-deoxy-D-arabinoheptulosonate-7-phosphate synthase	Stress response	antibiotics biosynthesis	ecs01130	Biosynthesis of antibiotics	0.182181	0.703067	-0.759014	-1.05633	-0.288326	0.535861	-0.094907	-0.412376	-0.147337	-0.304867	0.644075	-0.445227	426.5	777.5	186	134.5	156.5	338	193.5	134.5	217	154	347	134.5	12	1
ECs2411	down	down								3-deoxy-D-arabinoheptulosonate-7-phosphate synthase	Stress response	antibiotics biosynthesis	ecs01130	Biosynthesis of antibiotics	-0.402144	-0.305026	-0.440567	0.65853	-0.235405	-0.00828419	-0.373267	0.438178	-0.235089	-0.901426	0.269217	0.45351	59.5	71	64	187	98	116.5	87	187	112.5	48	135	187	5	1
ECs1471				down	down		down		up	3-oxoacyl-[acyl-carrier-protein] reductase	Stress response	antibiotics biosynthesis	ecs01130	Biosynthesis of antibiotics	0.116034	-0.104146	0.13893	-0.183619	-0.0139808	-0.0284881	-0.0145568	0.0551979	-0.27125	0.163258	0.131884	-0.0143794	1441	1252	1648	1162	1114.5	1040.5	1135	1162	1076.5	1381	1167.5	1162	18	2
ECs0990	down									3-phosphoserine aminotransferase	Stress response	antibiotics biosynthesis	ecs01130	Biosynthesis of antibiotics	-0.178184	0.125385	0.0294285	-0.0137158	-0.150323	-0.177471	0.0586945	0.21387	-0.146346	-0.467492	0.335269	0.173023	279.5	410	384.5	358.5	256	236	321.5	358.5	312	188	366	358.5	2	1
ECs5346	down	down		down	down	down	down			3-phosphoserine phosphatase	Stress response	antibiotics biosynthesis	ecs01130	Biosynthesis of antibiotics	-0.288968	-0.21314	-0.307404	0.526807	-0.12754	-0.296486	-0.210881	0.45235	-1.00411	-0.605125	0.274602	0.660816	56.5	66	62	139	80	64	75	139	31.5	39	82	139	2	1
ECs1713	up									4-diphosphocytidyl-2C-methyl-D-erythritol kinase	Stress response	antibiotics biosynthesis	ecs01130	Biosynthesis of antibiotics	0.0706121	-0.342885	-0.240777	0.365643	-0.0319568	-0.362108	-0.319649	0.479115	-0.517386	-0.440045	0.416483	0.329009	273	195.5	223.5	399	246	167.5	188	399	205	184	378	399	3	1
ECs3601	down		down							4-diphosphocytidyl-2C-methyl-D-erythritol synthase	Stress response	antibiotics biosynthesis	ecs01130	Biosynthesis of antibiotics	-0.0896931	0.0219896	-0.172035	0.198088	-0.24293	-0.155763	0.0273445	0.287485	-0.425394	-0.813108	0.389812	0.441462	102	123.5	105	148	89.5	92.5	119.5	148	74.5	42	122	148	2	1
ECs0991	down	down	down				down			5-enolpyruvylshikimate-3-phosphate synthetase	Stress response	antibiotics biosynthesis	ecs01130	Biosynthesis of antibiotics	-0.0260027	-0.373524	-0.588707	0.582686	-0.153675	-0.132538	-0.496025	0.516904	-0.837015	-0.686206	0.470888	0.501464	117	89.5	74.5	234	123	119	89	234	73.5	71	197	234	5	1
ECs2429							down	up	up	6-phosphofructokinase II	Stress response	antibiotics biosynthesis	ecs01130	Biosynthesis of antibiotics	0.178829	0.249236	0.098816	-0.840065	-0.0945356	0.0800924	0.347677	-0.551518	-0.74389	0.585441	0.382467	-0.838728	361.5	420	373	142	230.5	260	365.5	142	187	587	418	142	14	1
ECs4611	up									acetolactate synthase I small subunit	Stress response	antibiotics biosynthesis	ecs01130	Biosynthesis of antibiotics	0.121921	-0.0782168	-0.248974	0.1673	0.0881548	0.0366024	-0.145946	0.0111433	-0.439887	-0.26642	0.247993	0.346907	339	300.5	261.5	386	428.5	385.5	345.5	386	210.5	208	303.5	386	18	1
ECs4702	up	up								acetolactate synthase II large subunit	Stress response	antibiotics biosynthesis	ecs01130	Biosynthesis of antibiotics	0.0794331	0.30196	-0.159906	-0.321543	-0.0367024	-0.0819391	0.286244	-0.26588	-0.337889	-0.435837	0.560271	0.0420433	129	174.5	113.5	94	121.5	110	171	94	77	58	137	94	14	1
ECs4703	up						down		up	acetolactate synthase II small subunit	Stress response	antibiotics biosynthesis	ecs01130	Biosynthesis of antibiotics	0.280086	-0.111279	-0.637719	0.256253	-0.0153276	0.21072	-0.437195	0.146847	-1.41812	-0.388006	0.751605	0.227262	112	82	50	119	104	123.5	69.5	119	27.5	64	174.5	119	9	1
ECs0082	up									acetolactate synthase III small subunit	Stress response	antibiotics biosynthesis	ecs01130	Biosynthesis of antibiotics	0.0483933	-0.545213	-0.305404	0.496532	-0.0136869	0.0916397	-0.28897	0.168374	-0.414684	-0.719892	0.440327	0.362575	104.5	62.5	82	178	152.5	160.5	118	178	98	60	167	178	3	1
ECs0187	down									acetylCoA carboxylase carboxytransferase alpha subunit	Stress response	antibiotics biosynthesis	ecs01130	Biosynthesis of antibiotics	-0.316575	0.00422216	0.0413866	0.183792	-0.223054	-0.319593	0.0222277	0.37038	-0.175869	-0.594965	0.106309	0.433078	263	392.5	420.5	472	268	230.5	349	472	307.5	168	295.5	472	2	1
ECs5051	up		up				down	up	down	acetyl-CoA synthetase	Stress response	antibiotics biosynthesis	ecs01130	Biosynthesis of antibiotics	0.21711	0.178163	0.288476	-1.42884	0.0713235	0.165915	0.356128	-1.20308	-0.530509	0.910617	-0.356877	-1.29045	4906.5	5110	5890	1029.5	3784.5	3940.5	5127	1029.5	2636.5	9255	2273	1029.5	20	4
ECs4773	up	up	up							acetyl-CoA transferase	Stress response	antibiotics biosynthesis	ecs01130	Biosynthesis of antibiotics	0.076897	0.186658	0.178386	-0.650624	0.226831	-0.0344332	0.13928	-0.486569	-0.266396	0.524109	-0.0199947	-0.491418	662	800	819	348	730	532.5	681.5	348	522	956	484	348	16	1
ECs4888	down						down	down	up	acetylglutamate kinase	Stress response	antibiotics biosynthesis	ecs01130	Biosynthesis of antibiotics	-0.711549	-0.409843	-0.610383	0.82057	-0.33892	0.0887524	-0.203235	0.33484	-1.20834	-1.66201	0.551123	0.697161	321	470	397	1616.5	847	1230.5	988.5	1616.5	288	152	1212.5	1616.5	6	2
ECs4886	down		down							acetylornithine deacetylase	Stress response	antibiotics biosynthesis	ecs01130	Biosynthesis of antibiotics	-0.470185	-0.156964	-0.142042	0.4857	-0.274358	0.0499399	0.0647154	0.119328	-0.439538	-1.01886	0.3615	0.521064	106	157	164.5	300	208	272.5	297.5	300	137.5	64	222	300	2	1
ECs1849	up	up								aconitate hydrase 1	Stress response	antibiotics biosynthesis	ecs01130	Biosynthesis of antibiotics	0.0612724	0.331309	0.0289844	-0.652315	-0.247016	0.228162	0.393585	-0.75433	-0.85746	0.55445	0.433126	-0.730262	960.5	1362.5	1039.5	512	874	1331.5	1690	512	540	1841	1422.5	512	14	2
ECs0122		up	up							aconitate hydrase B	Stress response	antibiotics biosynthesis	ecs01130	Biosynthesis of antibiotics	0.0346817	0.0765421	0.146943	-0.320469	-0.132825	0.0182662	0.266428	-0.235531	-0.302991	-0.0367654	0.362927	-0.031266	2013.5	2273.5	2518	1536	1749.5	1927.5	2657.5	1536	1402	1520	1977.5	1536	18	3
ECs0527	down	down	down	down	down	down	down	down		adenylate kinase	Stress response	antibiotics biosynthesis	ecs01130	Biosynthesis of antibiotics	-0.404489	-0.409779	-0.308398	0.648627	-0.238211	-0.364516	-0.419762	0.628228	-0.566813	-1.00336	-0.00144645	0.765327	570.5	614.5	702	1779.5	769	642	653.5	1779.5	562.5	302	717.5	1779.5	5	2
ECs1603			down							adenylosuccinate lyase	Stress response	antibiotics biosynthesis	ecs01130	Biosynthesis of antibiotics	0.0200243	-0.136522	-0.303704	0.32024	-0.257468	0.179099	-0.27627	0.258638	-0.674961	-0.60125	0.687042	0.165568	81	75	65.5	119	73	107	73	119	61.5	55	174	119	2	1
ECs2082			up							alcohol dehydrogenase	Stress response	antibiotics biosynthesis	ecs01130	Biosynthesis of antibiotics	0.0616638	0.206511	0.261922	-0.902142	-0.141754	0.315301	0.0933587	-0.396799	-0.744787	0.481228	0.442957	-0.634373	232.5	291	317.5	96.5	128	191.5	165	96.5	103.5	293	246	96.5	14	1
ECs0411	down									alcohol dehydrogenase class III	Stress response	antibiotics biosynthesis	ecs01130	Biosynthesis of antibiotics	-0.429273	-0.394113	-0.670242	0.763888	-0.367257	-0.0948059	-0.0721812	0.389956	-0.753353	-0.919737	0.579886	0.438345	201.5	226	177	723	348.5	433.5	477	723	263	185	723	723	5	2
ECs3196	down	down		down		down				amidophosphoribosyltransferase	Stress response	antibiotics biosynthesis	ecs01130	Biosynthesis of antibiotics	-0.143023	-0.275853	-0.155681	0.412421	-0.248713	0.0746133	-0.417996	0.411252	-0.663911	-0.334853	0.512316	0.249525	67.5	64	74.5	128	68	89	58.5	128	61.5	71	144.5	128	2	1
ECs3776	down	down	down	down	down	down	down	down	down	aminomethyltransferase	Stress response	antibiotics biosynthesis	ecs01130	Biosynthesis of antibiotics	-1.17415	-1.41149	-1.40597	1.1515	-0.395133	-0.538412	-0.727004	0.825019	-1.37056	-1.97656	-0.489663	1.12714	92.5	79	82	1030	312.5	256.5	228.5	1030	101.5	46	177.5	1030	8	1
ECs5192		up								ammonium transport system structural protein	Stress response	antibiotics biosynthesis	ecs01130	Biosynthesis of antibiotics	0.00567264	0.363987	0.173196	-1.0117	-0.169691	0.154875	0.411926	-0.768994	-0.385393	0.724803	-0.122279	-0.858206	682.5	1057.5	902	268.5	502.5	658.5	916	268.5	516	1301	486.5	268.5	14	1
ECs1835	down	down	down							anthranilate synthase component II	Stress response	antibiotics biosynthesis	ecs01130	Biosynthesis of antibiotics	-1.55728	-0.784088	-0.672512	1.01852	-0.618183	0.0647403	-0.482584	0.593173	-0.459083	-1.38732	0.408201	0.559555	65	152.5	176	929.5	284.5	533.5	332	929.5	402	132	693.5	929.5	6	2
ECs4889	down									argininosuccinate lyase	Stress response	antibiotics biosynthesis	ecs01130	Biosynthesis of antibiotics	-1.01675	-0.0857085	-0.246799	0.63813	-0.436593	-0.117626	0.261359	0.147401	-0.537128	-1.51414	0.437813	0.586159	186	511	449	1059	607	791	1243	1059	412.5	129	792.5	1059	6	2
ECs4052			down							argininosuccinate synthetase	Stress response	antibiotics biosynthesis	ecs01130	Biosynthesis of antibiotics	-0.756523	-0.116699	-0.364618	0.647728	-0.272667	-0.0922121	0.0133518	0.27534	-0.452944	-1.69116	0.41456	0.588908	357	733	590.5	1582	940	1066.5	1275	1582	668.5	161	1153.5	1582	6	2
ECs4278	up									aspartate-semialdehyde dehydrogenase	Stress response	antibiotics biosynthesis	ecs01130	Biosynthesis of antibiotics	0.225224	0.040029	0.0929606	-0.466584	0.00433821	-0.0112096	-0.0498191	0.0557022	-0.411227	-0.0245149	0.483748	-0.118893	893	803.5	874.5	486.5	475	443	458.5	486.5	435	532	771.5	486.5	14	2
ECs0002	down		down	down	down					aspartokinase I-homoserine dehydrogenase I	Stress response	antibiotics biosynthesis	ecs01130	Biosynthesis of antibiotics	-0.397026	-0.140716	-0.461102	0.594013	-0.304211	-0.365396	-0.210945	0.569154	-0.829183	-0.825085	0.317594	0.646882	124	173.5	130	363.5	156	139	174.5	363.5	99.5	83	227	363.5	2	1
ECs3606	up									ATP:sulfurylase subunit 2	Stress response	antibiotics biosynthesis	ecs01130	Biosynthesis of antibiotics	0.0508242	0.0971439	-0.146369	-0.00961451	-0.0353609	-0.139953	0.125409	0.0226673	-0.387374	-0.475863	0.628601	0.00193837	1069.5	1213	981.5	1095.5	1062.5	906.5	1271.5	1095.5	889	676	1779.5	1095.5	12	2
ECs3605	up									ATP-sulfurylase (ATP:sulfate adenylyltransferase), subunit 1, probably a GTPase	Stress response	antibiotics biosynthesis	ecs01130	Biosynthesis of antibiotics	0.074133	0.204432	-0.175244	-0.140778	-0.0244656	-0.0959621	0.125808	-0.0268396	-0.431754	-0.390937	0.684951	-0.11868	903.5	1114.5	787	793	817	720.5	967.5	793	694.5	601	1537.5	793	12	2
ECs4704							down		up	branched-chain amino-acid aminotransferase	Stress response	antibiotics biosynthesis	ecs01130	Biosynthesis of antibiotics	-0.0339025	0.137435	-0.117452	-0.00214391	-0.0812122	0.0524971	-0.0141537	0.0415399	-0.601084	-0.455561	0.613447	0.157164	142	182.5	146	159.5	145	157	158	159.5	89.5	86	218.5	159.5	3	1
ECs2438			up							catalase HPII	Stress response	antibiotics biosynthesis	ecs01130	Biosynthesis of antibiotics	0.11448	0.0541716	0.217005	-0.537534	-0.0067333	0.352717	0.0128379	-0.541968	-0.845327	0.530354	0.346876	-0.466119	205.5	209.5	254.5	116.5	204.5	277.5	212.5	116.5	95.5	314	228	116.5	16	1
ECs3463	up	up								chorismate mutase-T / prephenate dehydrogenase	Stress response	antibiotics biosynthesis	ecs01130	Biosynthesis of antibiotics	0.0653195	0.758345	-0.803862	-0.977662	-0.20025	0.482556	-0.0874764	-0.399865	0.000503103	-0.381828	0.506831	-0.298004	199.5	432	93.5	76.5	96	180	109.5	76.5	123.5	70	148.5	76.5	12	1
ECs3213	down	down	down	down	down					chorismate synthase	Stress response	antibiotics biosynthesis	ecs01130	Biosynthesis of antibiotics	-0.0951916	-0.115477	-0.159416	0.295165	-0.190843	-0.156781	-0.090756	0.344097	-0.673973	-0.46914	0.427966	0.402958	155.5	165	163	250	150.5	147.5	169.5	250	102	104	222.5	250	2	1
ECs0745	up	up								citrate synthase	Stress response	antibiotics biosynthesis	ecs01130	Biosynthesis of antibiotics	0.168964	0.234453	0.0860319	-0.743157	0.0011271	0.195764	0.147065	-0.474201	-0.0239389	0.013616	0.362811	-0.45405	2395.5	2769.5	2464.5	1047	1731	1992	2041	1047	1928	1663	2057	1047	14	3
ECs1741	up									CoA-linked acetaldehyde dehydrogenase/iron-dependent alcohol dehydrogenase	Stress response	antibiotics biosynthesis	ecs01130	Biosynthesis of antibiotics	0.45855	-0.0235054	-0.0713297	-0.581287	-0.0340536	0.229535	0.0773157	-0.358074	-0.759883	0.267099	0.63547	-0.575967	750	501.5	493.5	288.5	410	505.5	467	288.5	287.5	667	841	288.5	14	2
ECs4868							down			cystathionine gamma-synthase	Stress response	antibiotics biosynthesis	ecs01130	Biosynthesis of antibiotics	0.446953	0.0414036	-0.894509	0.0462397	-0.0913922	0.123387	-0.325306	0.225343	-1.21952	-0.586076	0.587033	0.465004	142	102.5	41.5	103.5	77.5	91	62.5	103.5	23	36	101.5	103.5	9	1
ECs3286	up		up				up			cysteine synthase A	Stress response	antibiotics biosynthesis	ecs01130	Biosynthesis of antibiotics	0.0822986	0.0321543	0.0318358	-0.156162	0.0209005	0.0641549	0.0612193	-0.165272	0.194225	-0.536795	0.336078	-0.210928	4501.5	4636	4784	3859	4778	4726	5069	3859	6931	2772	5788.5	3859	18	5
ECs3292	down		down	down	down					cysteine synthase B	Stress response	antibiotics biosynthesis	ecs01130	Biosynthesis of antibiotics	-0.0742535	0.0514516	-0.364158	0.282738	-0.108078	-0.201128	-0.0247042	0.268676	-0.394181	-0.751432	0.512737	0.288504	186.5	229	156	290	204.5	176.5	226.5	290	175.5	102	315	290	2	1
ECs4147	up									dehydroshikimate reductase	Stress response	antibiotics biosynthesis	ecs01130	Biosynthesis of antibiotics	0.177075	0.069894	0.11011	-0.46147	-0.0325101	-0.070854	0.105557	-0.0172741	0.147969	-0.197439	0.222665	-0.260349	496	482.5	518.5	285	288.5	263	337.5	285	513.5	302	401	285	18	1
ECs3695		up								diaminopimelate decarboxylase	Stress response	antibiotics biosynthesis	ecs01130	Biosynthesis of antibiotics	0.0271842	0.0743284	0.0546575	-0.174138	-0.220753	-0.536613	0.429718	0.0446631	0.051019	-1.22152	0.296613	0.292151	544	617.5	625	484	381.5	263.5	745	484	455.5	106	422	484	18	1
ECs4739	down	down	down	down	down					diaminopimelate epimerase	Stress response	antibiotics biosynthesis	ecs01130	Biosynthesis of antibiotics	-0.0222679	-0.124377	-0.165274	0.25705	-0.124961	-0.273957	-0.123813	0.389344	-0.441836	-0.497884	0.185008	0.495673	224.5	219.5	217.5	323	198.5	162	202.5	323	151.5	119	205.5	323	2	1
ECs0034			up							dihydrodipicolinate reductase	Stress response	antibiotics biosynthesis	ecs01130	Biosynthesis of antibiotics	0.080625	0.163064	0.231964	-0.737309	-0.0918677	0.145733	0.172945	-0.301464	0.0538736	-0.0771429	0.367728	-0.475157	253	297.5	329	121.5	154	185	204.5	121.5	247	180	245	121.5	14	1
ECs3340		down								dihydrodipicolinate synthase	Stress response	antibiotics biosynthesis	ecs01130	Biosynthesis of antibiotics	0.0493154	-0.176412	-0.222929	0.277446	-0.106452	-0.261346	-0.272531	0.45587	-0.470444	-0.534954	0.380695	0.378149	1026	886.5	873.5	1402.5	821.5	666.5	709	1402.5	719	560	1220.5	1402.5	3	2
ECs4705	up		down				down		up	dihydroxyacid dehydratase	Stress response	antibiotics biosynthesis	ecs01130	Biosynthesis of antibiotics	0.137387	0.0748228	-0.183234	-0.0415237	-0.00912024	0.0743474	-0.137694	0.0666403	-0.66586	-0.257302	0.554396	0.15267	116.5	118.5	94.5	106	101	104	90.5	106	56	70	137.5	106	18	1
ECs4228	down			down			down		up	D-ribulose-5-phosphate 3-epimerase	Stress response	antibiotics biosynthesis	ecs01130	Biosynthesis of antibiotics	-0.144427	0.0948116	-0.0768422	0.0958561	-0.183784	-0.12104	0.0367344	0.21862	-0.608781	-0.300306	0.447172	0.273698	122.5	168.5	146.5	169.5	116.5	117.5	148	169.5	84	95	175	169.5	2	1
ECs4721			down	down						dTDP-glucose 4,6-dehydratase	Stress response	antibiotics biosynthesis	ecs01130	Biosynthesis of antibiotics	-0.00875948	-0.256337	-0.333826	0.421723	-0.287471	-0.11696	-0.324052	0.503285	-0.630909	-0.6311	0.32223	0.528312	145.5	123	117.5	243.5	113.5	127.5	111.5	243.5	91.5	76	172	243.5	2	1
ECs3639			up							enolase	Stress response	antibiotics biosynthesis	ecs01130	Biosynthesis of antibiotics	0.0198396	0.21216	0.26874	-0.844725	-0.0815488	0.0345637	0.35254	-0.504895	-0.352286	0.616589	0.109157	-0.898568	1741	2285	2496	798	1252.5	1332.5	1970	798	1650.5	3613	1897.5	798	14	3
ECs1861		up								enoyl-[acyl-carrier-protein] reductase (NADH)	Stress response	antibiotics biosynthesis	ecs01130	Biosynthesis of antibiotics	-0.0928049	0.139454	0.155363	-0.274604	-0.156856	0.0046897	0.169182	-0.0496373	0.0439182	-0.0677035	0.145548	-0.133112	690	942.5	988.5	626	578	643.5	816	626	895	665	718	626	18	2
ECs0622	up	down	down				down		up	enterochelin synthetase, component D	Stress response	antibiotics biosynthesis	ecs01130	Biosynthesis of antibiotics	0.431811	-0.303651	-0.465447	0.136788	-0.10262	0.418196	-0.220796	-0.220361	-0.613993	-0.317352	0.525436	0.198973	39.5	20.5	18	32	37	59	33.5	32	17	19	38.5	32	12	1
ECs3315	up	down	down				down			ethanolamine utilization protein EutG	Stress response	antibiotics biosynthesis	ecs01130	Biosynthesis of antibiotics	0.663752	-0.802128	-1.23934	0.345679	0.045297	0.667478	-0.791816	-0.509183	-0.919127	-0.222887	0.383686	0.413995	12	3	2	9.5	17	30	7.5	9.5	3	5	8	9.5	10	1
ECs3399	down			down	down					extragenic suppressor protein SuhB	Stress response	antibiotics biosynthesis	ecs00521	Streptomycin biosynthesis	-0.416676	-0.205774	-0.634615	0.683553	-0.172004	-0.197603	-0.153175	0.395909	-0.68637	-1.5186	0.260199	0.748556	89	119	80	291	169.5	156.5	176	291	83	30	155	291	5	1
ECs5209				down	down					fructose-bisphosphatase	Stress response	antibiotics biosynthesis	ecs01130	Biosynthesis of antibiotics	-0.122363	-0.223389	-0.0985526	0.337527	-0.147439	-0.165633	-0.121183	0.34291	-0.282975	-0.391142	0.116787	0.411963	660	646	755.5	1137.5	716	666	749	1137.5	680	507	735	1137.5	2	2
ECs3796	up	up	up							fructose-bisphosphate aldolase class II	Stress response	antibiotics biosynthesis	ecs01130	Biosynthesis of antibiotics	0.105771	0.150123	0.179496	-0.626779	-0.0307216	0.126351	0.101279	-0.237825	-0.141578	-0.0449982	0.529972	-0.518766	1584	1793	1906	828.5	1047.5	1161	1218	828.5	1447	1324	2052.5	828.5	14	2
ECs0269	down		down				down			gamma-glutamate kinase	Stress response	antibiotics biosynthesis	ecs01130	Biosynthesis of antibiotics	-0.0361964	-0.0406613	-0.18363	0.218852	-0.16051	-0.159155	0.0200205	0.242544	-0.608712	-0.610508	0.400304	0.453279	70.5	76	68	99	68	64.5	83	99	41	34	81.5	99	2	1
ECs0270	down									gamma-glutamylphosphate reductase	Stress response	antibiotics biosynthesis	ecs01130	Biosynthesis of antibiotics	-0.101368	0.119703	-0.0353636	-0.00226221	-0.145911	0.0562066	0.0438312	0.0356818	-0.37953	-0.230483	0.38301	0.163818	67	90.5	80	80.5	69	80	85	80.5	56	54	87	80.5	18	1
ECs2830	up			down	up	up				gluconate-6-phosphate dehydrogenase	Stress response	antibiotics biosynthesis	ecs01130	Biosynthesis of antibiotics	0.0208424	0.0156024	0.133854	-0.201052	-0.198171	0.0330352	0.0807732	0.0620024	-0.289475	-0.0183929	0.35717	-0.0549227	751.5	809.5	940.5	655	519	619.5	699	655	620.5	676	858.5	655	18	2
ECs4286				down	up					gluconokinase 2	Stress response	antibiotics biosynthesis	ecs01130	Biosynthesis of antibiotics	0.179395	0.320352	-0.469077	-0.188426	-0.300648	0.692229	-0.123078	-0.876203	-0.397157	-0.494605	0.820619	-0.390378	38.5	48	22.5	29	53	135.5	64.5	29	34.5	26	84.5	29	11	1
ECs4722		down		down		down				glucose-1-phosphate thymidylyltransferase	Stress response	antibiotics biosynthesis	ecs01130	Biosynthesis of antibiotics	-0.0586852	-0.204333	-0.291228	0.402679	-0.311449	-0.125133	-0.233402	0.474738	-0.819762	-0.521018	0.4391	0.467262	109.5	102.5	97	189	88.5	101	97.5	189	62.5	70	159.5	189	2	1
ECs1738							down		up	glucose-1-phosphate uridylyltransferase	Stress response	antibiotics biosynthesis	ecs01130	Biosynthesis of antibiotics	-0.159551	0.0541416	0.0314891	0.0462201	-0.138428	-0.0671039	0.0655287	0.117899	-0.0710095	-0.489589	0.290381	0.161129	245	328.5	331.5	327.5	260.5	265	325.5	327.5	311	170	323.5	327.5	2	1
ECs2562			down							glucose-6-phosphate dehydrogenase	Stress response	antibiotics biosynthesis	ecs01130	Biosynthesis of antibiotics	0.187044	-0.109437	-0.306349	0.169906	-0.0848477	0.088538	-0.158949	0.137495	-0.48184	-0.382256	0.486772	0.206828	179.5	144.5	122.5	192	158	178	149.5	192	115.5	106	220.5	192	3	1
ECs4091	down	down	down	down	down		down	down		glutamate synthase large subunit	Stress response	antibiotics biosynthesis	ecs01130	Biosynthesis of antibiotics	-0.644251	-0.576027	-0.810139	0.893042	-0.354	-0.291031	-0.292421	0.597631	-1.1113	-1.68941	0.399002	0.783554	56.5	65.5	53.5	286	113.5	114.5	123	286	51.5	24	169	286	6	1
ECs4092	down	down	down							glutamate synthase small subunit	Stress response	antibiotics biosynthesis	ecs01130	Biosynthesis of antibiotics	-0.599604	-0.58537	-0.632152	0.848743	-0.249916	-0.236091	-0.205981	0.48673	-0.754372	-1.47267	0.368648	0.700302	61	67	66	282.5	139	133.5	148	282.5	79	32	176	282.5	6	1
ECs2022	up			up	up					glyceraldehyde 3-phosphate dehydrogenase C	Stress response	antibiotics biosynthesis	ecs01130	Biosynthesis of antibiotics	0.345421	0.0278622	0.113098	-0.755637	0.104368	0.164371	0.0738518	-0.457725	-0.546723	0.342631	0.539088	-0.738839	526.5	415	466.5	190.5	343.5	345.5	339.5	190.5	276.5	559	593.5	190.5	14	1
ECs2488	up		up							glyceraldehyde-3-phosphate dehydrogenase A	Stress response	antibiotics biosynthesis	ecs01130	Biosynthesis of antibiotics	0.222899	0.0635004	0.187081	-0.705301	-0.0709835	0.129119	0.138959	-0.248321	-0.129597	0.0143892	0.544784	-0.688129	2900.5	2678	3128	1247.5	1531	1771.5	1924.5	1247.5	2612	2506	3715.5	1247.5	14	4
ECs0576	up		down							glycerate kinase	Stress response	antibiotics biosynthesis	ecs01130	Biosynthesis of antibiotics	0.57744	-0.355636	-0.883816	0.167559	-0.0454806	0.547713	-0.554906	-0.246297	-0.944025	-0.0654627	0.452474	0.260922	27	11.5	7	19.5	24.5	42	15	19.5	7	14	20.5	19.5	9	1
ECs4850	down		down							glycerol metabiolism protein GlpX	Stress response	antibiotics biosynthesis	ecs01130	Biosynthesis of antibiotics	-0.081854	-0.0416384	-0.0814791	0.176632	-0.111026	-0.155564	0.027978	0.197667	-0.197841	-0.615422	0.239828	0.362588	55	62	61.5	77.5	58.5	53	68.5	77.5	53	29	59.5	77.5	2	1
ECs3775	down	down	down							glycine cleavage system H protein	Stress response	antibiotics biosynthesis	ecs01130	Biosynthesis of antibiotics	-0.700982	-0.620225	-0.642752	0.879665	-0.277894	-0.0135146	-0.247969	0.400421	-0.421417	-1.21816	-0.219959	0.825932	138	162	163.5	729.5	380.5	469.5	399.5	729.5	251	94	222.5	729.5	7	1
ECs3774	down									glycine decarboxylase	Stress response	antibiotics biosynthesis	ecs01130	Biosynthesis of antibiotics	-0.33734	-0.244083	-0.39361	0.594935	-0.19828	0.0482889	-0.111723	0.221067	-0.490778	-0.973192	0.250816	0.607664	53	63	56	146.5	99	120	110	146.5	58.5	30	89	146.5	2	1
ECs3377			down							hypothetical protein	Stress response	antibiotics biosynthesis	ecs01130	Biosynthesis of antibiotics	0.00334099	-0.0962009	-0.123475	0.188566	-0.215064	-0.253289	-0.0882322	0.40892	-0.328594	-0.362118	0.200679	0.367998	455.5	446.5	448.5	596.5	328.5	299.5	380	596.5	356	286	438	596.5	2	1
ECs2489	up			up						hypothetical protein	Stress response	antibiotics biosynthesis	ecs01130	Biosynthesis of antibiotics	0.228386	0.0337309	-0.0102826	-0.300324	0.0592226	0.252682	-0.0816829	-0.301706	-0.488583	0.084598	0.535283	-0.273653	92	82	81	59	87	100	77	59	57	84	115	59	14	1
ECs2900	up		up	up	up	up	down	up		hypothetical protein	Stress response	antibiotics biosynthesis	ecs01130	Biosynthesis of antibiotics	0.185343	0.139905	0.207808	-0.852944	0.107361	0.191372	0.114533	-0.595883	-0.65206	0.663878	0.199637	-0.811207	475	491.5	543	183	380	391.5	390	183	257	796	436.5	183	16	1
ECs4002	up	down					down			hypothetical protein	Stress response	antibiotics biosynthesis	ecs01130	Biosynthesis of antibiotics	0.115285	-0.237594	-0.36522	0.34532	0.122951	0.063156	-0.222976	0.011321	-0.79816	-0.338668	0.390244	0.425326	115	87.5	79.5	157.5	181	161.5	130.5	157.5	55.5	73	132	157.5	9	1
ECs3153							down		up	isochorismate hydroxymutase 2	Stress response	antibiotics biosynthesis	ecs01130	Biosynthesis of antibiotics	0.0709989	-0.0620754	-0.204075	0.167124	-0.0641177	0.0785481	-0.12635	0.103086	-0.782546	-0.0195854	0.504312	0.095402	192	182	163	230	200	218.5	191.5	230	114.5	204	300.5	230	3	1
ECs1608							down			isocitrate dehydrogenase	Stress response	antibiotics biosynthesis	ecs01130	Biosynthesis of antibiotics	0.0804237	0.081571	0.0444056	-0.233426	-0.155818	0.0124876	0.14775	-0.0311747	-0.310982	-0.0726071	0.468994	-0.1388	2729.5	2959	2943	2170	1969	2207	2718	2170	2188	2307	3459	2170	18	4
ECs4708	down	down	down	down	down					ketol-acid reductoisomerase	Stress response	antibiotics biosynthesis	ecs01130	Biosynthesis of antibiotics	-0.4344	-0.623419	-0.63496	0.819027	-0.512908	-0.464576	-0.60447	0.810622	-0.487687	-1.32678	0.234048	0.675187	82	73.5	75	312.5	85.5	85	79.5	312.5	117	42	174.5	312.5	7	1
ECs3992		down	down							L-serine deaminase	Stress response	antibiotics biosynthesis	ecs01130	Biosynthesis of antibiotics	-0.295381	-0.995793	-0.711199	0.869346	-0.0209614	-0.20844	-0.45374	0.461543	-0.753773	-0.85604	0.394179	0.580545	40	21.5	29.5	139.5	88.5	69.5	58.5	139.5	44	33	100.5	139.5	5	1
ECs2523	down	down	down							L-serine deaminase	Stress response	antibiotics biosynthesis	ecs01130	Biosynthesis of antibiotics	-0.0578699	-0.26688	-0.1942	0.382595	-0.233127	-0.399758	-0.0147481	0.43818	-0.657555	0.0691505	-0.0660468	0.44559	486	427	474	821.5	431.5	346	547	821.5	326.5	561	427.5	821.5	2	1
ECs3657	down	down	down	down	down	down				L-serine dehydratase	Stress response	antibiotics biosynthesis	ecs01130	Biosynthesis of antibiotics	-0.168571	-0.447769	-0.401261	0.610463	-0.115746	-0.189062	-0.371877	0.473321	-0.63744	-0.898312	0.0584038	0.742967	52.5	43	46.5	124.5	71	62.5	56	124.5	37.5	24	54.5	124.5	5	1
ECs5007	up									lysine sensitive aspartokinase III	Stress response	antibiotics biosynthesis	ecs01130	Biosynthesis of antibiotics	0.101989	0.0509088	0.383597	-0.996785	0.022345	-0.227231	0.23956	-0.115221	0.023655	0.0462896	0.268998	-0.421183	830	854	1229.5	301	355	262	449.5	301	562.5	478	521	301	14	1
ECs0032		down	down	down		down	down			LytB protein	Stress response	antibiotics biosynthesis	ecs01130	Biosynthesis of antibiotics	0.00876969	-0.208017	-0.364924	0.400705	-0.192152	0.0531009	-0.304687	0.337659	-0.445588	-0.599148	0.358051	0.409074	97.5	85	75	157	95	115	86.5	157	80	57	129.5	157	2	1
ECs4109			up							malate dehydrogenase	Stress response	antibiotics biosynthesis	ecs01130	Biosynthesis of antibiotics	0.0345473	0.0626997	0.215388	-0.420963	-0.0619037	0.0869438	0.232482	-0.357899	-0.220167	0.118733	0.255609	-0.152637	1806.5	2012	2419.5	1246.5	1722.5	1893.5	2356	1246.5	1395.5	1627	1627.5	1246.5	18	3
ECs1470				down	down		down			malonyl-CoA-[acyl-carrier-protein] transacylase	Stress response	antibiotics biosynthesis	ecs01130	Biosynthesis of antibiotics	0.126017	-0.0616045	-0.0678814	0.00344116	-0.123507	-0.134565	-0.0772671	0.277536	-0.513031	-0.0950231	0.366159	0.171476	561.5	504	517	540.5	372	348.5	397	540.5	326.5	412	570	540.5	2	1
ECs2319							down	down		mannose-6-phosphate isomerase	Stress response	antibiotics biosynthesis	ecs01130	Biosynthesis of antibiotics	0.00933277	-0.153634	-0.029159	0.150681	-0.175761	0.0897453	-0.119056	0.175468	-0.171942	-0.263982	0.176131	0.225458	112.5	103.5	121	141	102	126	110	141	113.5	86	116.5	141	2	1
ECs5212							down			maturation of antibiotic MccB17	Stress response	antibiotics biosynthesis			0.0414112	-0.0300111	-0.126112	0.106409	-0.123445	-0.00284581	-0.0294528	0.141955	-0.83089	0.128144	0.29767	0.214256	183	184.5	173	212.5	167.5	179	187.5	212.5	89.5	194	200.5	212.5	3	1
ECs1834	down	down	down							N-(5-phosphoribosyl)anthranilate isomerase/indole-3-glycerolphosphate synthetase	Stress response	antibiotics biosynthesis	ecs01130	Biosynthesis of antibiotics	-0.76857	-0.644494	-0.487857	0.859603	-0.385871	0.135395	-0.631392	0.517719	-0.647307	-1.01004	0.511878	0.484412	212.5	260.5	314.5	1178	490.5	782.5	391	1178	455	263	1051	1178	6	2
ECs4672		down					down			N-acetyl glucosamine-1-phosphate uridyltransferase	Stress response	antibiotics biosynthesis	ecs01130	Biosynthesis of antibiotics	-0.0939885	-0.042597	0.00904111	0.108506	-0.0732502	-0.149531	-0.129441	0.288915	-0.406951	-0.393387	0.252084	0.388787	171.5	195.5	212.5	228.5	163.5	143.5	157.5	228.5	123.5	104	173	228.5	2	1
ECs4887	down									N-acetyl-gamma-glutamylphosphate reductase	Stress response	antibiotics biosynthesis	ecs01130	Biosynthesis of antibiotics	-0.949562	-0.158794	-0.357591	0.702294	-0.351173	-0.0930367	0.0826806	0.262824	-0.451997	-2.10688	0.386431	0.641916	171.5	409.5	346.5	973.5	541.5	664	851.5	973.5	390.5	62	654.5	973.5	6	2
ECs0707	up		down				down		up	N-acetylglucosamine-6-phosphate deacetylase	Stress response	antibiotics biosynthesis	ecs01130	Biosynthesis of antibiotics	0.0936651	-0.0738893	-0.125953	0.0973141	-0.167156	0.0865301	-0.101929	0.158464	-0.626067	0.13359	0.228917	0.175483	190	174	170.5	207.5	154	188	167.5	207.5	111.5	198	190	207.5	3	1
ECs3675	down									N-acetylglutamate synthase	Stress response	antibiotics biosynthesis	ecs01130	Biosynthesis of antibiotics	-0.815563	-0.136719	-0.100213	0.552485	-0.386262	-0.0210997	0.179847	0.13391	-0.439115	-1.57659	0.328886	0.629693	126	269	288	538.5	329	449	590.5	538.5	221.5	59	346	538.5	6	1
ECs3380	down	down	down							nucleoside diphosphate kinase	Stress response	antibiotics biosynthesis	ecs01130	Biosynthesis of antibiotics	-0.824553	-0.603507	-0.65295	0.899977	-0.14143	-0.772889	-0.649979	0.770214	-0.56981	-1.64019	-0.463422	0.972386	105.5	142.5	140	644	266	134	163	644	165	47	133	644	7	1
ECs3841			down							ornithine decarboxylase isozyme	Stress response	antibiotics biosynthesis	ecs01130	Biosynthesis of antibiotics	0.0872917	-0.369104	-0.607184	0.52522	-0.133111	0.171311	-0.382437	0.246092	-0.673051	-0.574648	0.184451	0.612925	43	29.5	24	72.5	51	65.5	40.5	72.5	24	22	41	72.5	3	1
ECs0721	up	down					down		up	ornithine decarboxylase isozyme	Stress response	antibiotics biosynthesis	ecs01130	Biosynthesis of antibiotics	0.33206	-0.338394	-0.370137	0.216349	-0.0866651	0.492344	-0.436322	-0.178768	-0.548647	-0.172177	0.466485	0.137345	32.5	18	18	31.5	35.5	60	25.5	31.5	19	23	38	31.5	9	1
ECs4245	up		up							phosphoenolpyruvate carboxykinase	Stress response	antibiotics biosynthesis	ecs01130	Biosynthesis of antibiotics	0.151829	-0.0151443	0.14889	-0.357594	-0.115486	0.133015	0.137705	-0.199714	-0.308826	0.150478	0.331197	-0.203545	1087.5	996.5	1212	711	795	965.5	1043.5	711	766.5	1008	1053.5	711	18	2
ECs0719							down		up	phosphoglucomutase	Stress response	antibiotics biosynthesis	ecs01130	Biosynthesis of antibiotics	0.0692947	-0.120478	-0.0533339	0.0956396	-0.131331	-0.111725	-0.0243829	0.226852	-0.565557	-0.187377	0.413498	0.217436	311.5	279	308	348	250	241.5	283.5	348	190.5	231	367.5	348	2	1
ECs5353		down	down	down						phosphoglyceromutase 2	Stress response	antibiotics biosynthesis	ecs01130	Biosynthesis of antibiotics	-0.0296607	-0.109246	-0.150424	0.241617	-0.128869	-0.0511411	-0.138193	0.268493	-0.586399	-0.445436	0.39558	0.383818	106.5	106.5	105.5	152	105	107.5	106	152	69	66	133.5	152	2	1
ECs4227				down						phosphoglycolate phosphatase	Stress response	antibiotics biosynthesis	ecs01130	Biosynthesis of antibiotics	0.0445374	0.0326699	-0.102452	0.0248166	-0.17036	0.0147936	-0.0474344	0.178151	-0.537278	-0.271821	0.464747	0.1998	157	168	151.5	167.5	121.5	138.5	140	167.5	96	104	189.5	167.5	3	1
ECs2853		down	down							phosphomannomutase	Stress response	antibiotics biosynthesis	ecs01130	Biosynthesis of antibiotics	0.322892	-0.216226	-0.334981	0.127208	-0.299715	0.498923	-0.0440807	-0.383498	-1.23007	0.1185	0.478212	0.174152	9.5	6	5.5	8.5	9.5	20	12.5	8.5	2.5	8	10	8.5	11	1
ECs2835	up	down	down				down		up	phosphomannomutase	Stress response	antibiotics biosynthesis	ecs01130	Biosynthesis of antibiotics	0.0774001	-0.125355	-0.166693	0.183163	-0.106706	0.0695938	-0.0777743	0.106362	-0.222601	-0.410952	0.369032	0.171355	651.5	576	570.5	788	654.5	739.5	686.5	788	636.5	438	833.5	788	2	2
ECs0585	down			down		down	down			phosphoribosylaminoimidazole carboxylase	Stress response	antibiotics biosynthesis	ecs01130	Biosynthesis of antibiotics	-0.341309	-0.356356	-0.63496	0.71633	-0.382511	-0.136646	-0.489606	0.618693	-1.18186	-0.546918	0.36549	0.624109	30	32	25	94	35.5	43	32.5	94	18.5	29	63	94	5	1
ECs0584	down	down	down	down		down	down			phosphoribosylaminoimidazole carboxylase	Stress response	antibiotics biosynthesis	ecs01130	Biosynthesis of antibiotics	-0.159583	-0.223901	-0.211192	0.425759	-0.321586	0.104175	-0.48349	0.455698	-0.889274	-0.218352	0.524354	0.264155	32.5	33	34.5	63.5	30	43.5	26	63.5	24	39	71.5	63.5	2	1
ECs3361		down		down		down				phosphoribosylaminoimidazole synthetase	Stress response	antibiotics biosynthesis	ecs01130	Biosynthesis of antibiotics	-0.167467	-0.35897	-0.232811	0.503921	-0.349013	0.0887666	-0.634084	0.533121	-0.837449	-0.277341	0.453936	0.351836	42.5	38	44.5	90.5	38.5	56.5	29.5	90.5	33	48	87	90.5	2	1
ECs4929		down	down				down			phosphoribosylaminoimidazolecarboxamideformyltra nsferase	Stress response	antibiotics biosynthesis	ecs01130	Biosynthesis of antibiotics	0.0605912	-0.163034	-0.208962	0.251545	-0.248421	0.0421645	-0.284031	0.366807	-0.763887	-0.318961	0.650518	0.109703	41	35.5	35	54	30	38	29.5	54	27	35	80.5	54	2	1
ECs3423	down	down	down	down		down				phosphoribosylformyl-glycineamide synthetase	Stress response	antibiotics biosynthesis	ecs01130	Biosynthesis of antibiotics	-0.146405	-0.191505	-0.189912	0.389524	-0.26767	0.101608	-0.491268	0.434227	-0.823817	-0.328247	0.581512	0.235875	28.5	29.5	30.5	53	27	37	22	53	22	30	65	53	2	1
ECs3362		down								phosphoribosylglycinamide formyltransferase 1	Stress response	antibiotics biosynthesis	ecs01130	Biosynthesis of antibiotics	0.02985	-0.32932	-0.350369	0.441475	-0.154388	0.129384	-0.516136	0.36104	-0.989086	-0.267093	0.579431	0.265518	61.5	46.5	47	101	62	78	44	101	34.5	59	120	101	3	1
ECs2559			down				down			phosphoribosylglycinamide formyltransferase 2	Stress response	antibiotics biosynthesis	ecs01130	Biosynthesis of antibiotics	0.344955	-0.288015	-0.510814	0.247918	-0.106146	0.412759	-0.516428	0.0280636	-0.768891	-0.18758	0.497555	0.225652	40	23	19	39.5	35.5	56.5	24	39.5	17.5	26	45	39.5	9	1
ECs4928							down		up	phosphoribosylglycinamide synthetase	Stress response	antibiotics biosynthesis	ecs01130	Biosynthesis of antibiotics	0.0192651	-0.0954119	0.04319	0.0269772	-0.162038	0.0409042	-0.209551	0.270869	-0.409648	-0.20159	0.538397	-0.035498	72.5	70	83	79.5	53	61.5	51.5	79.5	65.5	67	122.5	79.5	3	1
ECs1712	down	down	down	down	down		down	down		phosphoribosylpyrophosphate synthetase	Stress response	antibiotics biosynthesis	ecs01130	Biosynthesis of antibiotics	-0.234252	-0.173932	-0.151231	0.402104	-0.182803	-0.452945	-0.146797	0.512428	-0.485529	-0.688514	0.359257	0.457857	303	348.5	368	623	319.5	231	337.5	623	290.5	197	490	623	2	1
ECs1260			up							proline dehydrogenase	Stress response	antibiotics biosynthesis	ecs01130	Biosynthesis of antibiotics	0.105063	0.152229	0.251782	-0.819959	-0.245813	0.127795	0.130268	-0.0559833	-0.230853	0.197013	0.264691	-0.265016	518	588	670.5	223.5	190	261.5	282	223.5	277	353	329.5	223.5	14	1
ECs1285	up	down					down			putative 3-oxoacyl-(acyl carrier protein) reductase	Stress response	antibiotics biosynthesis			0.799211	-0.715459	-0.970346	0.0216053	-0.0787494	0.737588	-0.577125	-0.744455	-0.942384	0.0314881	0.603376	-0.0200038	21	5	4	10.5	21	45	13	10.5	5	11	17	10.5	10	1
ECs4340		down	down	down						putative 3-oxoacyl-(acyl-carrier-protein) reductase	Stress response	antibiotics biosynthesis	ecs01130	Biosynthesis of antibiotics	-0.0976841	-0.517137	-0.279217	0.552505	-0.264363	-0.0443731	-0.350988	0.46439	-0.631881	-0.787393	0.349349	0.554084	29.5	21	27.5	61.5	30.5	36	28.5	61.5	22.5	16	43.5	61.5	2	1
ECs0081	down	down					down	down		putative acetolactate synthase III large subunit	Stress response	antibiotics biosynthesis	ecs01130	Biosynthesis of antibiotics	-0.0205155	-0.380814	-0.290668	0.465571	-0.0917006	0.00901668	-0.181766	0.227384	-0.494033	-0.776885	0.376324	0.474867	71.5	54	61	126.5	94.5	99	88	126.5	57.5	36	99.5	126.5	5	1
ECs3701	down	down								putative acyltransferase	Stress response	antibiotics biosynthesis	ecs02020	Two-component system	-0.168182	-0.625306	-0.158262	0.562621	-0.0900773	-0.424334	-0.407515	0.574218	-0.453186	-0.685155	-0.199856	0.735838	256	175.5	289	578.5	306	207.5	227	578.5	211	139	197	578.5	7	1
ECs4327		down	down	down		down				putative acyltransferase	Stress response	antibiotics biosynthesis			-0.161833	-0.590603	-0.819706	0.768176	-0.223765	-0.0923364	-0.310518	0.452041	-0.585121	-1.26779	0.0960042	0.769217	47.5	33.5	27.5	131	68.5	74	64	131	40.5	17	58	131	7	1
ECs2482	up									putative aldolase	Stress response	antibiotics biosynthesis			0.599359	-0.332039	0.126933	-0.947582	0.0248719	0.397523	-0.198231	-0.37513	-0.215252	0.175474	0.456406	-0.617956	259	110.5	180.5	60	92	126.5	75	60	107.5	132	152.5	60	13	1
ECs4804	up						down		up	putative aldolase	Stress response	antibiotics biosynthesis			0.53607	-0.292752	-0.404539	-0.0592141	0.0549416	0.664665	-0.628837	-0.669604	-0.929454	0.251389	0.47134	-0.0857172	27.5	13	12	16.5	35	61	18	16.5	8.5	23	25	16.5	9	1
ECs5069	up						down		up	putative aldolase	Stress response	antibiotics biosynthesis	ecs01130	Biosynthesis of antibiotics	0.361402	-0.0765811	-0.276947	-0.0814538	-0.051338	0.472863	-0.327186	-0.280941	-0.621876	0.102536	0.364268	0.0636622	41.5	29	24.5	29	37.5	60	29	29	17.5	30	34	29	13	1
ECs4355	up	down	down				down		up	putative aldolase	Stress response	antibiotics biosynthesis			0.532497	-0.382411	-0.531937	0.0896407	-0.0153276	0.54226	-0.496754	-0.321892	-0.724971	-0.0695527	0.499881	0.114717	41.5	18	16	29	40.5	67	25.5	29	15	24	37	29	9	1
ECs4802	up	down	down				down		up	putative aldose-1-epimerase	Stress response	antibiotics biosynthesis	ecs01130	Biosynthesis of antibiotics	0.665679	-0.740777	-0.852563	0.215761	0.0961279	0.566153	-0.555198	-0.508953	-0.874007	0.122338	0.459578	0.0602079	24.5	6.5	6	17	32	48.5	17	17	8	18	22	17	10	1
ECs3259			down	down	down					putative aminotransferase	Stress response	antibiotics biosynthesis			0.037059	-0.0214238	-0.0439294	0.0300882	-0.169966	-0.223787	0.00598961	0.299796	-0.264002	-0.0495999	0.101154	0.209988	211	215.5	217.5	228	146.5	131.5	178	228	170	175	177.5	228	1	1
ECs3174	up	down	down	down	down	down	down		up	putative aminotransferase	Stress response	antibiotics biosynthesis	ecs01130	Biosynthesis of antibiotics	0.134116	-0.200076	-0.250253	0.24371	-0.0940345	-0.135364	-0.184778	0.330887	-0.188115	-0.81917	0.460825	0.226097	282.5	219	215	343	230.5	209.5	214.5	343	271.5	120	376.5	343	2	1
ECs0956	down									putative arylsulfatase	Stress response	antibiotics biosynthesis	ecs01130	Biosynthesis of antibiotics	-0.0977868	-0.0132624	-0.103437	0.182044	-0.139361	0.112835	0.0956552	-0.0918071	-0.693836	-0.339058	0.60683	0.149251	157	185	174.5	226	221.5	270	285.5	226	116.5	138	310	226	3	1
ECs0799							down			putative enzyme	Stress response	antibiotics biosynthesis	ecs01130	Biosynthesis of antibiotics	0.484823	-0.550274	-0.725118	0.320322	-0.0488503	0.538645	-0.556006	-0.222079	-0.695984	-0.222887	0.351938	0.359928	19.5	7.5	6.5	18	22	37.5	13.5	18	7.5	10	15.5	18	9	1
ECs4760	down	up	up				down			putative enzyme	Stress response	antibiotics biosynthesis	ecs01130	Biosynthesis of antibiotics	-0.0186854	0.126334	0.199237	-0.420785	-0.120647	0.0828527	0.294507	-0.394466	-0.540923	0.384807	0.336749	-0.377083	615.5	770.5	855.5	448	605.5	703	934.5	448	455.5	955	794	448	14	2
ECs3224	up									putative enzyme	Stress response	antibiotics biosynthesis	ecs01130	Biosynthesis of antibiotics	0.366588	-0.213342	-0.100361	-0.125184	0.236169	-0.0946404	-0.17243	-0.0202077	-0.463203	0.50402	-0.0874871	-0.145432	1218	738.5	853.5	810.5	1076.5	732.5	729	810.5	706.5	1544	745.5	810.5	18	2
ECs0757	up	down								putative fumarate hydratase	Stress response	antibiotics biosynthesis	ecs01130	Biosynthesis of antibiotics	0.642215	-0.798347	-0.935451	0.295393	-0.0153276	0.670141	-0.688057	-0.498711	-0.966133	-0.0875712	0.513304	0.217612	19.5	5	4.5	15	25	47	13	15	5.5	11	17.5	15	10	1
ECs2846	down	down								putative Galf transferase	Stress response	antibiotics biosynthesis	ecs01130	Biosynthesis of antibiotics	-0.262859	-0.380948	-0.274348	0.573318	-0.211075	-0.468324	-0.161797	0.540063	-0.351918	-0.786079	-0.218785	0.726374	781	751.5	863	1961	951	696.5	1018	1961	799	430	661.5	1961	7	2
ECs3099			down							putative malate:quinone oxidoreductase	Stress response	antibiotics biosynthesis	ecs01130	Biosynthesis of antibiotics	0.315456	-0.0734512	-0.426778	0.0829443	-0.145644	0.0400552	-0.278858	0.303349	-0.504503	-0.813384	0.771068	0.01953	163.5	120	87	141	92.5	105.5	82.5	141	100	61	259.5	141	3	1
ECs2000	down									putative oxidoreductase	Stress response	antibiotics biosynthesis	ecs01130	Biosynthesis of antibiotics	-0.00430852	0.159336	-0.133182	-0.040667	-0.270344	0.094008	0.281768	-0.214889	-0.822045	0.293161	0.384669	-0.0778341	172.5	220	169.5	181	176	240	311.5	181	103	261	249.5	181	12	1
ECs2399	up	down	down							putative oxidoreductase	Stress response	antibiotics biosynthesis	ecs01130	Biosynthesis of antibiotics	0.203227	-0.134187	-0.226556	0.118769	-0.0351302	0.311737	-0.204756	-0.135522	-0.630719	-0.103555	0.538563	0.038077	22	17	16	22	25	33.5	21.5	22	13.5	19	31.5	22	13	1
ECs4466	up	down	down							putative oxidoreductase	Stress response	antibiotics biosynthesis	ecs01130	Biosynthesis of antibiotics	0.446325	-0.347914	-0.424109	0.122637	-0.0450538	0.602661	-0.460738	-0.467137	-0.524911	-0.071232	0.490221	0.00835347	23.5	11.5	11	18.5	29	52.5	19.5	18.5	13	17	26	18.5	9	1
ECs4055	up									putative phosphoglucomutase / phosphomannomutase	Stress response	antibiotics biosynthesis	ecs01130	Biosynthesis of antibiotics	0.0623411	0.0603725	0.13399	-0.312427	-0.0632213	-0.0144149	0.0835815	-0.014502	-0.210589	-0.0591646	0.327832	-0.0535544	254	274.5	305	190	186	185	219.5	190	194.5	188	241.5	190	18	1
ECs2052	up	down	down				down			putative resistance protein	Stress response	antibiotics biosynthesis	ecs01130	Biosynthesis of antibiotics	0.107618	-0.466161	-0.357097	0.454152	-0.0816917	-0.284622	-0.388972	0.506388	-0.597807	-0.475405	0.0774114	0.612801	238.5	145.5	167.5	367	209.5	162	157	367	131	123	186.5	367	5	1
ECs0437	up			down			down		up	pyrroline-5-carboxylate reductase	Stress response	antibiotics biosynthesis	ecs01130	Biosynthesis of antibiotics	0.0205751	0.0146013	-0.193033	0.136788	-0.104396	-0.0351046	-0.104366	0.214523	-0.140472	-0.363918	0.224637	0.216627	144	155	130	176	131.5	133.5	134	176	147.5	98	154	176	2	1
ECs0118	up									pyruvate dehydrogenase decarboxylase component	Stress response	antibiotics biosynthesis	ecs01130	Biosynthesis of antibiotics	0.382391	0.0538261	-0.0615674	-0.547762	-0.222122	0.0956424	0.0580728	0.0434292	-0.133741	-0.750991	0.711277	-0.254066	1039	810	745	446	351.5	457.5	474	446	602.5	270	1016.5	446	12	2
ECs0119	up									pyruvate dehydrogenase dihydrolipoyltransacetylase component	Stress response	antibiotics biosynthesis	ecs01130	Biosynthesis of antibiotics	0.597035	-0.10072	-0.192544	-0.644962	-0.130874	0.035607	-0.0131788	0.0993971	-0.425296	-0.543067	0.817723	-0.309858	1066	574.5	541	335	273.5	306	313.5	335	357.5	264	898	335	12	2
ECs2383	up	up	up				down	up		pyruvate kinase I	Stress response	antibiotics biosynthesis	ecs01130	Biosynthesis of antibiotics	0.0177261	0.200627	0.132085	-0.482199	-0.113537	0.0701322	0.262584	-0.321467	-0.402092	0.472813	0.197026	-0.500852	628	816.5	787	414.5	524.5	597	778.5	414.5	548	1092	723	414.5	14	2
ECs3785							down		up	ribosephosphate isomerase	Stress response	antibiotics biosynthesis	ecs01130	Biosynthesis of antibiotics	-0.034323	0.069989	0.138079	-0.214723	-0.0940567	0.126407	0.0388503	-0.083827	-0.187372	-0.0877235	0.304298	-0.0207219	158.5	190.5	210.5	144	146.5	173	170.5	144	146	134	173	144	18	1
ECs3417							down			serine hydroxymethyltransferase	Stress response	antibiotics biosynthesis	ecs01130	Biosynthesis of antibiotics	-0.185961	-0.0785441	-0.00259476	0.210086	-0.209067	-0.318779	-0.304768	0.550895	-0.545414	-0.303503	0.376864	0.312405	408.5	492.5	548.5	660.5	317.5	269.5	294	660.5	335.5	355	611.5	660.5	2	1
ECs4232	down	down	down							shikimate kinase I	Stress response	antibiotics biosynthesis	ecs01130	Biosynthesis of antibiotics	-0.150733	-0.214495	-0.231435	0.427185	-0.204517	-0.272266	-0.118035	0.430981	-0.229536	-0.642899	0.00852046	0.536558	627	637	646.5	1216	662	586	735.5	1216	677	372	622.5	1216	2	2
ECs0438	up									shikimate kinase II	Stress response	antibiotics biosynthesis	ecs01130	Biosynthesis of antibiotics	0.187479	-0.152117	-0.484729	0.29678	-0.13944	0.308246	-0.43409	0.140705	-0.343849	-0.410372	0.335902	0.290364	297	229	169.5	360.5	280	415	212.5	360.5	229	178	327.5	360.5	2	1
ECs0746			up				up			succinate dehydrogenase	Stress response	antibiotics biosynthesis	ecs01130	Biosynthesis of antibiotics	-0.0550928	-0.00560278	0.068705	-0.0184042	-0.150036	-0.0765639	0.100351	0.0993066	0.185272	-0.628166	0.238171	-0.0131985	1335.5	1519.5	1689.5	1507.5	1207.5	1231	1580.5	1507.5	2202	811	1682.5	1507.5	1	2
ECs0749	up			down	down					succinate dehydrogenase	Stress response	antibiotics biosynthesis	ecs01130	Biosynthesis of antibiotics	0.195765	-0.13765	-0.00930589	-0.0631964	-0.0929988	-0.166796	-0.022983	0.234791	-0.362619	-0.355896	0.540916	0.0386336	1592.5	1235.5	1450	1337.5	990.5	871.5	1082.5	1337.5	1072.5	897	1918.5	1337.5	2	2
ECs0748	up		up							succinate dehydrogenase flavoprotein subunit	Stress response	antibiotics biosynthesis	ecs01130	Biosynthesis of antibiotics	0.00683403	0.05984	0.106552	-0.20232	-0.0969649	-0.156152	0.0903577	0.128125	-0.031127	-0.457392	0.382168	-0.00207426	998	1139.5	1232.5	881	723	645.5	888.5	881	1025	556	1123	881	18	2
ECs0747	down		up				up			succinate dehydrogenase hydrophobic subunit	Stress response	antibiotics biosynthesis	ecs01130	Biosynthesis of antibiotics	-0.104653	0.0651732	0.142782	-0.143131	-0.0977753	-0.126887	0.0592946	0.13783	0.28731	-0.714939	0.133445	-0.0144316	1052	1350	1506	1101.5	894.5	823	1066.5	1101.5	1784	544	1108.5	1101.5	18	2
ECs4706							down	down	up	threonine deaminase	Stress response	antibiotics biosynthesis	ecs01130	Biosynthesis of antibiotics	-0.0894258	0.15296	-0.090754	0.00325613	-0.105982	-0.0230058	0.0791983	0.0384316	-0.343882	-0.4046	0.448106	0.173033	64.5	89	72	77	68.5	70.5	84	77	55	43	88	77	18	1
ECs3997	down									threonine dehydratase	Stress response	antibiotics biosynthesis	ecs01130	Biosynthesis of antibiotics	-0.00658738	-0.739474	-0.0549035	0.458062	0.0447367	0.0577381	-0.134214	0.026299	-0.24446	-0.440412	0.375821	0.197409	61.5	32	65.5	106.5	111.5	107	95	106.5	82	56	110.5	106.5	4	1
ECs3326	up									transaldolase A	Stress response	antibiotics biosynthesis	ecs01130	Biosynthesis of antibiotics	0.0911914	0.20483	0.0486573	-0.454408	-0.177442	0.223744	0.206729	-0.382045	-0.881262	0.63135	0.264617	-0.574767	1011	1226.5	1083	637.5	804	1137.5	1203	637.5	562	2119	1281	637.5	14	2
ECs0008	down									transaldolase B	Stress response	antibiotics biosynthesis	ecs01130	Biosynthesis of antibiotics	-0.0222133	-0.0387908	0.128871	-0.0869068	-0.0673265	0.0444116	-0.0246948	0.0471267	-0.0419043	-0.290958	0.296979	0.000205113	776.5	827	1009.5	792	726	769	772	792	909.5	589	925	792	2	2
ECs3810	down		down	down	down					transketolase 1 isozyme	Stress response	antibiotics biosynthesis	ecs01130	Biosynthesis of antibiotics	-0.326606	-0.126	-0.0993332	0.385949	-0.173502	-0.300015	-0.141214	0.44083	-0.63906	-0.688152	0.43103	0.465552	100.5	133	141	223	124	103.5	130.5	223	88.5	70	187	223	2	1
ECs3327	up	up		down		up	down	up	up	transketolase 2 isozyme	Stress response	antibiotics biosynthesis	ecs01130	Biosynthesis of antibiotics	0.140602	0.307068	-0.0284505	-0.630384	-0.196528	0.170043	0.312129	-0.479241	-1.25987	0.702131	0.370822	-0.786842	677.5	866.5	639.5	341	465	635.5	788	341	254.5	1504	942	341	14	2
ECs4844			up							triosephosphate isomerase	Stress response	antibiotics biosynthesis	ecs01130	Biosynthesis of antibiotics	-0.110937	0.105224	0.289854	-0.445207	-0.0828548	0.0982615	0.15976	-0.223426	0.0925233	-0.0406564	0.21765	-0.339011	617.5	830	1030.5	481	569	646	739	481	887	645	728.5	481	18	2
ECs1832	down						down		up	tryptophan synthase alpha protein	Stress response	antibiotics biosynthesis	ecs01130	Biosynthesis of antibiotics	-0.699936	-0.385556	-0.09079	0.626014	-0.371133	0.347224	-0.567548	0.313411	-0.879803	-0.803858	0.708163	0.304703	189.5	281	389.5	776.5	402.5	782	337	776.5	284.5	255	1009	776.5	6	2
ECs1833	down									tryptophan synthase beta protein	Stress response	antibiotics biosynthesis	ecs01130	Biosynthesis of antibiotics	-0.706686	-0.413108	-0.217005	0.694564	-0.352621	0.309602	-0.608908	0.357508	-0.818008	-0.886101	0.646596	0.381814	204.5	297	373	903.5	456.5	838.5	360	903.5	326	253	1022	903.5	6	2
ECs4455		down								valine-pyruvate transaminase	Stress response	antibiotics biosynthesis	ecs01130	Biosynthesis of antibiotics	0.147164	-0.412619	-0.383931	0.417554	-0.0844034	-0.286865	-0.372811	0.501943	-0.670469	-0.644846	0.244912	0.597271	246.5	152.5	162	351.5	201	155.5	153.5	351.5	118.5	101	214.5	351.5	5	1
ECs2678	up		down				down			flagellar motor switch protein FliG	Pathogenicity	chemotaxis	ecs02040	Bacterial chemotaxis	0.252017	-0.233033	-0.706609	0.381133	-0.0778479	0.39251	-0.198433	-0.226297	-0.780541	-0.412805	0.496955	0.355413	10.5	7	4.5	13	15.5	23.5	14	13	5	6	13	13	12	1
ECs2684	up		down				down		up	flagellar motor switch protein FliM	Pathogenicity	chemotaxis	ecs02040	Bacterial chemotaxis	0.184359	-0.300692	-0.930272	0.527345	0.0429413	0.360953	-0.480417	-0.0712673	-1.0263	-0.633242	0.60194	0.417839	15	10	5.5	23	26.5	34.5	16	23	6.5	8	24	23	9	1
ECs2685			down				down		up	flagellar motor switch protein FliN	Pathogenicity	chemotaxis	ecs02040	Bacterial chemotaxis	0.156707	-0.077029	-1.38971	0.524234	-0.0153276	0.388543	-0.239982	-0.252578	-1.46788	-0.137333	0.621766	0.26316	10.5	9	2.5	16.5	21.5	30.5	17.5	16.5	3.5	11	20.5	16.5	9	1
ECs2592	up	down	down				down			chemotaxis protein CheY	Stress response	chemotaxis	ecs02020	Bacterial chemotaxis	0.274791	-0.587968	-0.793375	0.539029	0.249114	0.0388696	-0.649316	0.157735	-0.903127	-0.361037	0.350896	0.500157	75.5	34.5	29	107	120.5	92.5	50	107	31.5	45	80	107	9	1
ECs2599	up	down	down				down			chemotaxis protein MotB	Stress response	chemotaxis	ecs02040	Bacterial chemotaxis	0.0145766	-0.798978	-1.1184	0.800016	-0.180842	0.0639756	-0.528149	0.428816	-1.01265	-0.827238	0.168463	0.771657	37.5	18	13.5	89.5	50	60.5	36	89.5	18	18	42.5	89.5	5	1
ECs2591	up	down	down				down	down		CheY protein phophatase	Stress response	chemotaxis	ecs02030	Bacterial chemotaxis	0.0351435	-0.514446	-0.428406	0.545392	0.0716838	0.143273	-0.406651	0.116517	-0.567191	-0.626898	0.269958	0.538201	32	20	22.5	58	57	58	36	58	23	18	38.5	58	4	1
ECs4424	up		up	up	up	up	down	up	up	dipeptide transport protein	Stress response	chemotaxis	ecs02010	Bacterial chemotaxis	0.326338	-0.118731	0.114546	-0.458694	0.0984135	0.221573	0.195016	-0.851695	-0.514835	0.331397	0.250812	-0.170117	2500.5	1735	2261.5	1241	3298.5	3534	3702	1241	1053	2039	1641	1241	16	3
ECs4693	up	down					down	up	up	D-ribose periplasmic binding protein	Stress response	chemotaxis	ecs02010	Bacterial chemotaxis	0.611446	-0.697413	-0.158915	-0.132608	-0.199993	0.790736	-0.783922	-0.540927	-0.270225	0.354145	0.0992439	-0.261108	5143.5	1504.5	2661	2659.5	3844	9806.5	2184.5	2659.5	3156.5	4896	3310	2659.5	9	4
ECs3042	up	down	up							galactose-binding transport protein	Stress response	chemotaxis	ecs02010	Bacterial chemotaxis	0.0892081	-0.459517	0.433132	-0.322928	0.105409	-0.176624	0.00600878	0.0363906	0.0836574	-0.431112	0.322321	-0.0901064	1041.5	651.5	1642	750.5	826.5	590.5	762.5	750.5	1069.5	531	984	750.5	4	2
ECs5315		down	down				down			methyl-accepting chemotaxis protein I	Stress response	chemotaxis	ecs02020	Bacterial chemotaxis	0.200724	-0.977474	-1.12044	0.746043	-0.0718398	0.277281	-0.528607	0.174084	-0.780977	-0.418631	0.105221	0.638308	57	19	17	107	86	115.5	55.5	107	31	37	54.5	107	9	1
ECs2596	up	down	down				down			methyl-accepting chemotaxis protein II	Stress response	chemotaxis	ecs02020	Bacterial chemotaxis	0.0316364	-0.642656	-0.807931	0.698919	0.138146	0.150843	-0.632398	0.165588	-0.992034	-0.673088	0.288205	0.668389	29	16	14	61.5	61.5	59	29	61.5	14	16	36.5	61.5	5	1
ECs2026	up						down		up	methyl-accepting chemotaxis protein III	Stress response	chemotaxis	ecs02020	Bacterial chemotaxis	0.242789	-0.238956	-0.2707	0.184476	0.1641	0.0950642	-0.196989	-0.0977521	-0.534889	-0.385406	0.480243	0.246328	75.5	50.5	50.5	77.5	103.5	91.5	73.5	77.5	42.5	41	85	77.5	13	1
ECs2595	down	down	down				down			methyl-accepting chemotaxis protein IV	Stress response	chemotaxis	ecs02020	Bacterial chemotaxis	-0.0793397	-0.677719	-0.837296	0.761972	0.0823791	0.0819179	-0.528475	0.229965	-1.08165	-0.729177	0.33895	0.671193	21	12.5	11	53	47	44.5	26	53	11	13	33	53	5	1
ECs5017			up							periplasmic maltose-binding protein	Stress response	chemotaxis	ecs02010	Bacterial chemotaxis	0.40957	-0.053177	0.400759	-2.526	0.908842	-0.344248	-1.03078	-0.833302	-0.254376	0.530254	0.214838	-1.00762	986.5	672.5	1093	57	334.5	90.5	49	57	145	264	168	57	17	1
ECs2597	up	down	down							positive regulator of CheA protein activity	Stress response	chemotaxis	ecs02020	Bacterial chemotaxis	0.0624408	-0.681582	-0.379552	0.563609	0.245507	-0.0367678	-0.63257	0.21519	-0.352992	-0.884255	0.139617	0.593459	51.5	26.5	37	92.5	98	70	41.5	92.5	43	21	51	92.5	5	1
ECs2600		down	down							proton conductor component of motor	Stress response	chemotaxis	ecs02040	Bacterial chemotaxis	-0.0673017	-0.505832	-0.766417	0.695538	-0.114957	0.152814	-0.381001	0.248957	-0.792253	-0.804664	0.170234	0.715061	31.5	22	17.5	73.5	52.5	65	41	73.5	19.5	16	37	73.5	5	1
ECs2594	down	down	down				down			response regulator for chemotaxis	Stress response	chemotaxis	ecs02020	Bacterial chemotaxis	-0.105246	-0.666669	-0.798496	0.761272	-0.0667969	0.190629	-0.377988	0.175302	-0.880009	-0.652034	0.276773	0.642277	17	10.5	9.5	44	35.5	43.5	26.5	44	11.5	12	26.5	44	5	1
ECs2593	up	down	down				down			response regulator for chemotaxis CheA sensor	Stress response	chemotaxis	ecs02020	Bacterial chemotaxis	0.132754	-0.863122	-1.30033	0.784928	0.0984663	0.198126	-0.763766	0.214856	-1.23411	-0.549709	0.332194	0.65641	22.5	9	6	47	43	45	18.5	47	8.5	14	29.5	47	5	1
ECs2598	up	down	down				down			sensory transducer kinase CheA	Stress response	chemotaxis	ecs02020	Bacterial chemotaxis	0.0280232	-0.569505	-0.989014	0.71839	0.0059822	0.173938	-0.581514	0.239556	-0.961687	-0.733712	0.232136	0.708235	23.5	14	9.5	51	41.5	46.5	23.5	51	11.5	12	27.5	51	5	1
ECs0526	down	down	down	down		down				chaperone Hsp90 HtpG	Stress response	HSP			-0.125314	-0.529825	-0.496751	0.652165	-0.192989	-0.00708588	-0.503775	0.471098	-0.318867	-1.00002	0.245046	0.539401	465	336	358.5	1101	582.5	664.5	435	1101	559	235	712	1101	5	2
ECs3455	down	down	down							heat shock protein	Stress response	HSP			-7.52e-05	-0.15782	-0.214335	0.295302	-0.149724	0.0493761	-0.0473136	0.132819	0.115406	-1.03702	0.29878	0.176902	685	633.5	618	1001.5	776	897	876	1001.5	1128	296	982	1001.5	1	2
ECs0014			down							heat shock protein DnaK	Stress response	HSP	ecs03018	RNA degradation	-0.0400212	-0.3397	-0.426886	0.518553	-0.187932	-0.0762778	-0.186335	0.354627	-0.158109	-1.39023	0.447141	0.359771	982	788	745.5	1868	1116	1182	1139	1868	1333	323	1769.5	1868	2	2
ECs3476	down	down					up	down	down	heat shock protein GrpE	Stress response	HSP			-0.272555	-0.536554	-0.272885	0.630096	-0.0256832	-0.196192	-0.361986	0.417121	0.361037	-1.31457	-0.29149	0.355197	813.5	676.5	909	2183	1441	1151	1049	2183	2630	409	992.5	2183	1	2
ECs2001	down	down		down	down	down				heat shock protein hslJ	Stress response	HSP			-0.18542	-0.286329	-0.122903	0.420099	-0.127508	-0.17516	-0.354667	0.46512	0.0713751	-0.676533	-0.0788178	0.382783	237	232	282	472.5	268.5	242.5	218	472.5	414.5	163	258.5	472.5	1	1
ECs4858	up	down		down						heat shock protein HslU	Stress response	HSP			0.173637	-0.201235	-0.318603	0.25262	-0.0956164	0.013069	-0.163609	0.214294	-0.220343	-0.584167	0.528851	0.0696239	704	524	481	829	625	660	595	829	743	429	1139	829	2	2
ECs4859	up	down	down							heat shock protein HslV	Stress response	HSP			0.0995311	-0.229104	-0.28219	0.307593	-0.142515	0.0320137	-0.161318	0.231808	-0.209426	-0.617237	0.405312	0.223774	850.5	663	649	1139.5	805.5	908.5	805.5	1139.5	885	489	1186	1139.5	2	2
ECs2539	down	down	down							heat shock protein HtpX	Stress response	HSP			-0.675808	-0.338423	-0.3135	0.699936	-0.129625	-0.430017	-0.40258	0.594611	-0.328489	-1.03571	-0.304882	0.790859	446.5	677.5	717	1923	958	672	743	1923	752	308	558	1923	7	2
ECs4912		down	down				up			heat shock protein htrC	Stress response	HSP			0.108917	-0.214684	-0.291045	0.29707	0.12508	0.0431069	-0.177721	-0.00934572	0.100036	-0.475519	2.58e-05	0.223562	175.5	137.5	131.5	230.5	271	236.5	204	230.5	244	114	160	230.5	4	1
ECs4627	down	down	down				up	down	down	heat shock protein IbpA	Stress response	HSP			-0.810721	-0.874558	-1.13729	1.02547	0.0101016	-0.0753003	-0.156448	0.192159	0.43091	-2.4987	-0.295478	0.398871	157.5	160	127	1075	921	801	794.5	1075	1329.5	59	466	1075	7	2
ECs4626	down	down	down							heat shock protein IbpB	Stress response	HSP			-0.861894	-1.1238	-1.53388	1.10134	0.0892442	0.0894034	-0.319625	0.0948825	0.187734	-2.44711	-0.00795827	0.511899	120	100	68.5	930	950.5	900.5	643.5	930	805.5	48	480	930	7	2
ECs2565							down			heat shock protein MsbB	Stress response	HSP	ecs00540	Lipopolysaccharide biosynthesis	0.0915923	-0.190316	-0.30084	0.300985	-0.0891572	-0.045404	-0.20327	0.280307	-0.484152	-0.397828	0.276695	0.411827	202	165	152.5	271	192.5	190.5	175	271	132.5	120	205.5	271	3	1
ECs3258							up	down	up	putative heat shock protein	Stress response	HSP			-0.197787	-0.169425	-0.510002	0.548352	-0.0599608	0.372559	-0.303604	-0.111454	0.30087	-1.79232	0.14179	0.244211	772	860	631.5	1771.5	1917	2798.5	1531	1771.5	2245.5	230	1388	1771.5	6	3
ECs1853		down	down							putative heat shock protein	Stress response	HSP			-0.0922224	-0.23722	-0.294939	0.440509	-0.187987	-0.165043	-0.0653572	0.329685	-0.21778	-0.642533	0.067315	0.498132	229	214.5	209	424.5	260	252	299.5	424.5	248.5	135	239.5	424.5	2	1
ECs2878	down	down	down	down	down		down			putative heat shock protein	Stress response	HSP			-0.263607	-0.330614	-0.481704	0.634345	-0.207074	-0.199397	-0.253529	0.471745	-0.777477	-0.733712	-0.0313352	0.784532	39.5	40	35.5	105.5	55	52.5	53.5	105.5	26.5	23	40.5	105.5	5	1
ECs0992	up		down							putative heat shock protein	Stress response	HSP			0.246627	-0.225001	-0.384578	0.24013	-0.180289	0.556126	-0.338854	-0.292609	-0.413192	-0.314788	0.341657	0.278077	18.5	12.5	11	20	23	45.5	20	20	12	11	18.5	20	12	1
ECs4243			down				down	down	up	redox-responsive chaperonin Hsp33	Stress response	HSP			-0.116352	-0.0409613	-0.24812	0.312325	-0.224507	-0.019594	-0.0390098	0.235582	-0.504827	-0.724877	0.582408	0.263749	173	202	169.5	289	187.5	218	230	289	160.5	107	345	289	3	1
ECs4242			down							ribosome-associated heat shock protein Hsp15	Stress response	HSP			-0.0263943	-0.281458	-0.640002	0.561698	-0.167367	-0.0488624	-0.284992	0.381544	-0.962863	-0.81827	0.640055	0.417545	233	195.5	141	456.5	271	289	245.5	456.5	137.5	132	495	456.5	3	1
ECs1720	up		down	down	down					2-dehydro-3-deoxyphosphooctulonate aldolase	Carbohydrate metabolism	lipopolysaccharide	ecs00540	Lipopolysaccharide biosynthesis	0.0758794	-0.0343067	-0.13474	0.0867313	-0.126598	-0.154737	0.0116906	0.222728	-0.23481	-0.555105	0.458207	0.157016	365	354	330.5	401.5	291	268	340.5	401.5	325	196	471	401.5	2	1
ECs4508	up	down	down				down			3-deoxy-D-manno-octulosonic-acid transferase	Carbohydrate metabolism	lipopolysaccharide	ecs00540	Lipopolysaccharide biosynthesis	0.0445252	-0.210348	-0.209905	0.293734	-0.0384154	-0.00519796	-0.182381	0.197531	-0.617652	-0.256788	0.209664	0.454115	127.5	107	110.5	178	144.5	141.5	127.5	178	73	87	121	178	3	1
ECs3935							down			ADP-heptose synthase	Carbohydrate metabolism	lipopolysaccharide	ecs00540	Lipopolysaccharide biosynthesis	0.0376932	0.043763	-0.115136	0.0313997	-0.0793079	0.321514	-0.203471	-0.103159	-0.357433	-0.20795	0.240399	0.270708	61.5	67	59	66.5	70	99	63	66.5	42.5	41	56	66.5	13	1
ECs4497							down		up	ADP-L-glycero-D-mannoheptose-6-epimerase	Carbohydrate metabolism	lipopolysaccharide	ecs00540	Lipopolysaccharide biosynthesis	0.107436	0.0260854	-0.0713751	-0.0616313	-0.111459	0.0847677	0.0560679	-0.038867	-0.417473	-0.0741278	0.447116	-0.00955829	283.5	283	265	260.5	249	287	300	260.5	207.5	243	357	260.5	3	1
ECs4506	up		down							glucosyltransferase I	Carbohydrate metabolism	lipopolysaccharide	ecs00540	Lipopolysaccharide biosynthesis	0.219714	-0.192736	-0.330774	0.213443	-0.140658	0.175321	-0.292992	0.194157	-0.656561	-0.288825	0.492102	0.242418	166	119	107	179.5	132	171.5	115.5	179.5	87.5	105	200	179.5	3	1
ECs4499	up	down	down							heptosyl transferase I	Carbohydrate metabolism	lipopolysaccharide	ecs00540	Lipopolysaccharide biosynthesis	0.136802	-0.144523	-0.266492	0.214702	-0.0729694	0.163022	-0.223497	0.104092	-0.364171	-0.311675	0.314917	0.270595	156	127.5	116.5	183.5	158	189.5	138.5	183.5	116.5	102	166.5	183.5	4	1
ECs0586	down									hypothetical protein	Carbohydrate metabolism	lipopolysaccharide	ecs00540	Lipopolysaccharide biosynthesis	-0.196933	-0.0386686	-0.0704121	0.240484	-0.130601	0.00998063	-0.119772	0.210498	-0.0790124	-0.647369	0.092491	0.392782	54	68.5	68.5	91	66.5	72.5	68.5	91	68	32	58.5	91	1	1
ECs4077	down		down							hypothetical protein	Carbohydrate metabolism	lipopolysaccharide	ecs00540	Lipopolysaccharide biosynthesis	-0.0121727	-0.0371228	-0.117043	0.149149	-0.138727	-0.0328911	-0.0547072	0.199177	-0.405123	-0.396266	0.345184	0.312388	231.5	244.5	233	296	217	228.5	240.5	296	173	145	265.5	296	2	1
ECs4500		down								lipid A-core:surface polymer ligase	Carbohydrate metabolism	lipopolysaccharide	ecs00540	Lipopolysaccharide biosynthesis	0.00796724	-0.498437	-0.521227	0.588083	-0.00221517	-0.0120968	-0.320778	0.263429	-0.20102	-0.589738	-0.171905	0.586969	426	278	280.5	828	652.5	612	483.5	828	451	254	336.5	828	4	1
ECs0184	down	down	down							lipid A-disaccharide synthase	Carbohydrate metabolism	lipopolysaccharide	ecs00540	Lipopolysaccharide biosynthesis	-0.217373	-0.1289	-0.136085	0.35809	-0.239094	-0.200596	-0.0970927	0.400413	-0.273954	-0.506744	-0.0275397	0.534253	153	181	185.5	296	160.5	158	188.5	296	158	104	146.5	296	2	1
ECs4505	up		down				down		up	lipopolysaccharide core biosynthesis protein RfaP	Carbohydrate metabolism	lipopolysaccharide	ecs00540	Lipopolysaccharide biosynthesis	0.24842	-0.273332	-0.392937	0.272022	-0.10969	0.208472	-0.344716	0.170993	-0.467426	-0.29661	0.344885	0.2965	166.5	107	98	185.5	144	187.5	116	185.5	103.5	102	169	185.5	4	1
ECs4507	up									lipopolysaccharide core biosynthesis protein RfaQ	Carbohydrate metabolism	lipopolysaccharide	ecs00540	Lipopolysaccharide biosynthesis	0.14604	-0.181495	-0.132838	0.138408	-0.105479	0.0634688	-0.115931	0.143008	-0.271524	-0.351712	0.318317	0.226743	275.5	215	233	297.5	238.5	267.5	240.5	297.5	216.5	166	283	297.5	2	1
ECs4503	up	down	down				down			lipopolysaccharide core biosynthesis protein WaaY	Carbohydrate metabolism	lipopolysaccharide	ecs00540	Lipopolysaccharide biosynthesis	0.335769	-0.583057	-0.639446	0.443561	-0.0898811	0.210483	-0.5456	0.262881	-0.45842	-0.264683	0.100539	0.45744	618	267	260.5	749	541	692	349.5	749	359	362	455	749	4	2
ECs0249		up					down		up	phosphoheptose isomerase	Carbohydrate metabolism	lipopolysaccharide	ecs00540	Lipopolysaccharide biosynthesis	-0.124676	0.0919417	0.0835596	-0.0808119	-0.130852	-0.0615411	0.108405	0.0622764	-0.232026	-0.110463	0.220263	0.129449	204.5	275	281.5	232.5	197	200	255	232.5	194	182	221	232.5	18	1
ECs0998	down		down	down		down	down	down	up	putative enzyme	Carbohydrate metabolism	lipopolysaccharide	ecs00540	Lipopolysaccharide biosynthesis	-0.129637	-0.0255014	-0.144892	0.243223	-0.147709	0.0690067	-0.159186	0.20352	-0.449124	-0.497324	0.319148	0.403413	59.5	71.5	65.5	94	68	80	68.5	94	48	38	75	94	2	1
ECs4076	up									putative isomerase	Carbohydrate metabolism	lipopolysaccharide	ecs00540	Lipopolysaccharide biosynthesis	0.127086	-0.174987	-0.362522	0.298307	-0.0922127	0.0432874	-0.226751	0.231075	-0.637152	-0.373536	0.365946	0.399436	190.5	152.5	130.5	246	183	198.5	163	246	104.5	113	206.5	246	3	1
ECs0202	up									putative phosphatase	Carbohydrate metabolism	lipopolysaccharide	ecs00540	Lipopolysaccharide biosynthesis	0.0594996	-0.0619437	-0.0782627	0.0776652	0.221241	-0.0637383	0.0312632	-0.258323	0.37889	-0.478313	-0.0983443	-0.0966985	402.5	386	392	446	740.5	527.5	624	446	859.5	303	386.5	446	1	1
ECs4502		down	down							putative UDP-glucose:(galactosyl) LPS alpha1,2-glucosyltransferase	Carbohydrate metabolism	lipopolysaccharide	ecs00540	Lipopolysaccharide biosynthesis	0.271703	-0.405599	-0.415733	0.33239	-0.169371	0.279709	-0.316349	0.122169	-0.304553	-0.268969	0.139534	0.35006	374.5	206	210.5	433	332.5	493.5	292.5	433	269.5	232	304.5	433	4	1
ECs0181	up		up							UDP-3-O-(3-hydroxymyristoyl)-glucosamine N-acyltransferase	Carbohydrate metabolism	lipopolysaccharide	ecs00540	Lipopolysaccharide biosynthesis	0.0630114	-0.0314393	0.0674512	-0.106083	-0.162664	-0.12945	-0.0343662	0.26842	-0.142222	-0.346124	0.335905	0.0983898	745.5	734.5	837	685	457.5	448	530	685	645	437	754	685	18	2
ECs0100	down									UDP-3-O-acyl N-acetylglucosamine deacetylase	Carbohydrate metabolism	lipopolysaccharide	ecs00540	Lipopolysaccharide biosynthesis	-0.120532	0.145752	0.00993559	-0.0640578	-0.211648	-0.032029	0.277839	-0.115058	0.0893918	-0.430817	0.262453	-0.0245181	1800.5	2544.5	2293	2073	1934.5	2193	3216	2073	2782.5	1374	2397.5	2073	18	3
ECs4504		down	down				down	down		UDP-D-galactose:(glucosyl)lipopolysaccharide- alpha-1,3-D-galactosyltransferase	Carbohydrate metabolism	lipopolysaccharide	ecs00540	Lipopolysaccharide biosynthesis	0.120133	-0.359753	-0.367504	0.404991	-0.142123	0.124793	-0.317797	0.256116	-0.240938	-0.320867	0.00909732	0.419786	338	226.5	232	489	337.5	417.5	288.5	489	302.5	232	281.5	489	1	1
ECs4501	up	down								lipopolysaccharide 1,2-N- acetylglucosaminetransferase	Other category	lipopolysaccharide			0.226671	-0.153371	-0.129545	0.0319826	-0.134501	0.182473	-0.0858625	0.0204164	-0.0509913	-0.138652	0.0968571	0.0953927	354.5	262.5	277.5	317.5	279.5	363.5	299	317.5	328.5	250	276	317.5	18	1
ECs4884	down	down								membrane protein	Stress response	lipopolysaccharide	ecs00540	Lipopolysaccharide biosynthesis	-0.395961	-0.658499	-0.529619	0.789767	0.0146148	-0.476526	-0.45491	0.551997	-0.541451	-1.39649	-0.130711	0.856938	158.5	132	155	564.5	339	196.5	216	564.5	167	59	182.5	564.5	7	1
ECs2828	down	down	down							regulator of length of O-antigen component of lipopolysaccharide chains	Transcription and RNA processing	lipopolysaccharide			-0.60092	-0.890331	-0.952695	0.968031	-0.119539	-0.364096	-0.4835	0.595781	0.0659701	-1.86233	-0.702912	0.787115	634	514	498.5	3312.5	1665	1235	1179	3312.5	1929	233	648	3312.5	7	2
ECs0960	down		down							putative surface protein	Other category	outer membrane protein			-0.0890823	-0.369339	-0.880655	0.686661	-0.0296135	0.0668435	-0.397923	0.267361	-0.664039	-1.01271	0.279634	0.659968	38.5	31.5	19.5	91	69.5	72.5	49	91	29	17	54	91	5	1
ECs5130		up	up				down	up	up	outer membrane lipoprotein lipocalin	Pathogenicity	outer membrane protein			-0.0801579	0.214779	0.143815	-0.395291	-0.0663105	0.0306925	0.305266	-0.412918	-0.836841	0.549465	0.285517	-0.410225	366.5	533	512.5	291	423	441.5	625	291	227.5	756	506.5	291	14	1
ECs4751	down	down	down							outer membrane phospholipase A	Pathogenicity	outer membrane protein	ecs00564	Glycerophospholipid metabolism	-0.210606	-0.343034	-0.321935	0.557472	-0.279293	-0.0163411	-0.223563	0.389376	-0.428562	-0.756408	0.138228	0.597092	68	64.5	68	159.5	84	103.5	90.5	159.5	68.5	41	87.5	159.5	2	1
ECs0268	up	down	down							outer membrane pore protein PhoE	Pathogenicity	outer membrane protein			0.369957	-0.296166	-0.397706	0.166152	-0.0183717	0.40823	-0.400843	-0.134969	-0.380131	-0.377037	0.4401	0.191791	80	44.5	41.5	71	82	119	57	71	48	40	79	71	13	1
ECs1663	up	down	down							outer membrane protease precursor	Pathogenicity	outer membrane protein			0.0964593	-0.582244	-0.626891	0.601351	0.0716838	0.0757566	-0.495685	0.228203	-0.191847	-0.790871	0.0606648	0.529827	71	39	38.5	128	112.5	107	65	128	74.5	34	69.5	128	4	1
ECs1898	up		down							outer membrane protein	Pathogenicity	outer membrane protein			0.627042	-0.281823	-1.09373	0.118769	-0.0417608	0.602205	-0.474997	-0.456152	-0.593293	-0.240824	0.569474	0.079626	27.5	12	5.5	18	28	50.5	18.5	18	11	13	25.5	18	11	1
ECs1041				down						outer membrane protein 3a	Pathogenicity	outer membrane protein			-0.142842	-0.0463573	0.198178	-0.0594759	-0.0869156	-0.208351	-0.0230185	0.256584	-0.645806	0.0442676	0.367274	0.130662	2246.5	2679	3531.5	2657	1937	1625	2104	2657	1464	2425	2922	2657	18	4
ECs4377	up		up				down	up		outer membrane protein Slp	Pathogenicity	outer membrane protein			0.20038	0.116232	0.21273	-0.844117	0.220869	0.0352133	-0.0970158	-0.213313	-0.604315	0.754203	-0.0436276	-0.776607	2856	2843	3232	1093.5	1735	1365	1286.5	1093.5	1556	5029	1975.5	1093.5	16	3
ECs0892	down			down	down					outer membrane protein X	Pathogenicity	outer membrane protein			-0.683692	-0.378212	-0.184911	0.663689	-0.400641	-0.491267	-0.360388	0.710059	-0.0981331	-0.763356	-0.372365	0.648711	1073	1577	1975	4492	1520.5	1315.5	1613	4492	2549.5	1089	1404.5	4492	7	5
ECs0154							down		up	outer membrane receptor protein FhuA	Pathogenicity	outer membrane protein			0.157402	-0.0553521	-0.28229	0.139388	0.0054245	-0.103064	-0.143274	0.206653	-0.345482	-0.59762	0.489431	0.222727	196.5	172	141.5	210	176.5	150	155	210	142.5	92	238	210	2	1
ECs4897	up	down								outer membrane vitamin B12 receptor protein BtuB	Pathogenicity	outer membrane protein			0.121489	-0.406018	-0.0535868	0.236622	-0.0287506	-0.0671645	-0.175834	0.232101	-0.364803	-0.569154	0.414045	0.302121	210.5	134.5	197.5	257	203.5	185.5	179	257	158	107	249.5	257	3	1
ECs2076	up	down	down							putaive outer membrane porin protein	Pathogenicity	outer membrane protein			0.412186	-0.247218	-0.433112	0.104584	-0.146664	0.600681	-0.316697	-0.473393	-0.500504	-0.352829	0.586086	0.0729815	25	14	12	20	28.5	57	24.5	20	13.5	13	29	20	12	1
ECs2160	up									putative outer host membrane protein precursor	Pathogenicity	outer membrane protein			0.503332	0.0182812	-0.338885	-0.392057	-0.0669996	0.479674	-0.250105	-0.358011	-0.650863	-0.0599833	0.364268	0.222727	27	18	13	12	16.5	27	14	12	6	9	12	12	13	1
ECs2232							down			putative outer membrane protein	Pathogenicity	outer membrane protein			0.522308	-0.0168101	-0.413197	-0.309365	-0.0494606	0.481661	-0.319578	-0.309701	-0.656763	-0.0405652	0.319148	0.254567	28.5	18	12.5	13.5	18	29	14	13.5	6.5	10	12.5	13.5	13	1
ECs3221							down		up	putative outer membrane protein	Pathogenicity	outer membrane protein			0.481431	0.0451701	-1.01619	0.0402974	-0.0622846	0.518006	-0.120308	-0.653882	-0.810493	-0.401935	0.799345	-0.0704347	20	14	5	14	26	44	25	14	8	10	29	14	11	1
ECs1234			down				down		up	putative outer membrane protein	Pathogenicity	outer membrane protein			0.33206	0.0229001	-0.447098	-0.0147624	-0.145948	0.541498	-0.188281	-0.478509	-0.406518	-0.0540485	0.350785	0.0840804	19.5	15.5	10	15	21.5	40.5	21	15	11	13	17	15	12	1
ECs4022		down					down			putative outer membrane protein	Pathogenicity	outer membrane protein			0.304536	-0.317374	-0.349118	0.220077	-0.0693948	0.397648	-0.3685	-0.0874153	-0.504863	-0.298394	0.385815	0.27978	43	25	25	43	45	68	34	43	23.5	24	41.5	43	9	1
ECs2515		up		down		up				putative outer membrane protein	Pathogenicity	outer membrane protein			0.0417458	0.275945	0.0762652	-0.574148	-0.0963905	-0.0653791	0.363144	-0.360256	-0.195737	0.256978	0.214622	-0.337483	1054	1442.5	1219.5	619.5	829	810	1337.5	619.5	855	1117	934	619.5	14	2
ECs4437	down		down							putative outer membrane protein	Pathogenicity	outer membrane protein			-0.0480871	-0.393376	-0.970346	0.695521	-0.017004	-0.0109261	-0.434583	0.334368	-0.750001	-1.05413	0.379323	0.631184	45	34.5	20	103	74.5	71	50	103	31	19	69.5	103	5	1
ECs2350	down	down	down							putative outer membrane protein	Pathogenicity	outer membrane protein			-0.245422	-0.208748	-0.191782	0.449003	-0.135531	-0.470059	-0.390862	0.606634	-0.261032	-0.123521	-0.433873	0.528475	1569.5	1763	1851	3420	1673.5	1134.5	1321	3420	1860	1773	1134	3420	1	3
ECs2910	up			down	up					putative outer membrane protein	Pathogenicity	outer membrane protein			0.0647331	0.201302	-0.0820427	-0.226217	-0.104867	0.359005	-0.0839628	-0.266351	0.217203	-0.190058	0.0989795	-0.234016	201	249.5	194	163.5	197.5	297.5	205.5	163.5	307.5	170	198	163.5	18	1
ECs1277	up		down							putative outer membrane protein	Pathogenicity	outer membrane protein			0.445084	-0.320045	-0.670242	0.23036	-0.0874651	0.497823	-0.473118	-0.159278	-0.973572	-0.119702	0.517642	0.238231	65.5	33	24	57.5	63.5	108	44	57.5	20.5	40	66	57.5	9	1
ECs3468	up	down	down				down			putative outer membrane protein	Pathogenicity	outer membrane protein			0.335336	-0.443228	-0.423678	0.29634	0.052984	0.203185	-0.589668	0.175042	-0.603799	-0.220633	0.351255	0.318165	344	171	180	360	327.5	360.5	175.5	360	171.5	209	323	360	9	1
ECs2915	up	down	down				down			putative outer membrane protein	Pathogenicity	outer membrane protein			0.727252	-0.696068	-1.05323	0.169887	-0.0556431	0.685352	-0.531871	-0.636449	-0.98244	0.00148306	0.576307	0.0688318	34.5	9	6.5	21.5	39.5	78.5	25	21.5	9	20	31	21.5	10	1
ECs1122	up	down	down				down		up	putative outer membrane protein	Pathogenicity	outer membrane protein			0.625642	-0.495397	-0.709463	0.105866	-0.0693948	0.517607	-0.439595	-0.246747	-0.59822	-0.412805	0.571063	0.188359	17	6	5	11	13.5	23	9.5	11	6	6	14	11	9	1
ECs0594	up	down	down				down		up	putative outer membrane protein	Pathogenicity	outer membrane protein			0.632223	-0.643613	-1.16086	0.312925	-0.0445572	0.711226	-0.70691	-0.568292	-1.06484	-0.106234	0.60088	0.157058	21.5	6.5	4	17	29.5	59.5	15.5	17	6	13	23	17	10	1
ECs1991	up	down	down				down	down		putative outer membrane protein	Pathogenicity	outer membrane protein			0.473297	-0.382385	-0.578238	0.191479	-0.0557924	-0.0379628	-0.392491	0.359096	-1.08961	-1.92585	-0.016214	0.977898	201	92.5	78.5	165	112	108	81.5	165	25	9	53	165	11	1
ECs2110	up	down	down	down		down	down			putative outer membrane protein	Pathogenicity	outer membrane protein			0.118486	-1.1598	-1.73808	0.881326	-0.322058	0.418856	-0.91338	0.339108	-1.37589	-0.551391	-0.0280484	0.850551	31.5	9.5	5.5	73.5	39	77.5	22	73.5	9.5	18	26.5	73.5	6	1
ECs1756	up	up								putative outer membrane protein	Pathogenicity	outer membrane protein			0.209325	0.328474	0.153182	-1.47399	-0.135472	0.429551	-0.119428	-0.320591	-0.132339	0.300691	0.40855	-1.01782	282	344	298	57	70.5	117.5	73	57	165.5	212	206	57	15	1
ECs2942							down		up	putative outer membrane protein Lom precursor	Pathogenicity	outer membrane protein			0.511529	-0.309994	-0.393031	-0.0147624	-0.00889669	0.540622	-0.472385	-0.34918	-0.660433	0.084598	0.415323	0.0432584	21	10	9.5	13.5	19.5	32	12.5	13.5	8	14	17	13.5	9	1
ECs1807	up									putative outer membrane protein precursor	Pathogenicity	outer membrane protein			0.531514	-0.227613	-0.373767	-0.129832	0.0342694	0.42724	-0.283026	-0.351851	-0.218465	0.0867508	0.400251	-0.331783	36.5	18.5	16.5	20.5	31	43.5	23	20.5	27.5	31	37	20.5	13	1
ECs2718	up						down			putative outer membrane protein precursor	Pathogenicity	outer membrane protein			0.557244	-0.0367971	-0.386994	-0.385441	0.0164211	0.464107	-0.364172	-0.317927	-0.874007	-0.0599833	0.482051	0.197409	46	27.5	20	19.5	28	41.5	19.5	19.5	8	15	22.5	19.5	13	1
ECs0843	up	down	down				down			putative outer membrane protein precursor	Pathogenicity	outer membrane protein			0.789511	-1.1359	-1.16764	0.245521	0.0716838	0.675927	-0.86341	-0.529483	-1.17696	0.153591	0.377172	0.23563	19	3	3	12	22.5	39	9	12	3.5	11	12	12	10	1
ECs1278	up	down	down				down		up	putative outer membrane usher protein	Pathogenicity	outer membrane protein			0.495897	-0.322645	-0.601249	0.138572	-0.131499	0.601247	-0.395424	-0.406338	-0.788393	-0.0921525	0.51442	0.145822	33.5	16	12.5	25.5	34.5	68	27	25.5	12	20	32	25.5	9	1
ECs4667	up		down				down		up	putative outer membrane usher protein precursor	Pathogenicity	outer membrane protein			0.430709	-0.255012	-0.502979	0.126888	-0.202926	0.590938	-0.339512	-0.348327	-0.39389	-0.235874	0.411521	0.145927	33	18	14.5	26.5	31.5	66	28	26.5	18.5	18	30	26.5	12	1
ECs1693			down							putative TonB dependent outer membrane receptor	Pathogenicity	outer membrane protein			0.338686	0.026478	-0.484839	-0.00249228	-0.133111	0.527222	-0.168721	-0.486441	-0.788823	-0.032863	0.669514	-0.152904	26.5	21	13	20.5	30	55	29.5	20.5	13	23	40.5	20.5	11	1
ECs2445		up	up							activator of ntrL gene	Transcription and RNA processing	outer membrane protein			-0.197691	0.236062	0.332451	-0.703668	-0.231642	0.113343	0.33384	-0.384785	-0.0947313	0.650345	-0.350215	-0.791719	6954.5	11620	13208.5	4562.5	5465.5	7310	9803.5	4562.5	10971.5	19201	6158.5	4562.5	14	9
ECs0883	up						down		up	putative outer membrane receptor for iron transport	Transport	outer membrane protein			0.259317	0.161382	-0.425358	-0.0948051	-0.0153276	0.444335	-0.0881976	-0.580949	-0.863299	-0.534783	0.910119	-0.203283	27.5	27	15.5	21	38	57	36	21	13	15	55.5	21	11	1
ECs2055	up		down				down		up	putative outer membrane receptor for iron transport	Transport	outer membrane protein			0.123858	-0.0633586	-0.277424	0.172931	-0.131648	0.166527	-0.0444322	-0.00412219	-0.533503	-0.502239	0.519369	0.260045	73.5	66	55	84	76	97	84.5	84	45.5	39	94.5	84	3	1
ECs2250	up						down		up	putative major head protein/prohead protease	Amino acid and protein metabolism	prophage			0.459507	0.114641	-0.261199	-0.546108	-0.0313279	0.338386	-0.018382	-0.417448	-0.501828	0.0665795	0.389251	-0.00901005	51.5	39.5	28	20.5	31	42.5	32	20.5	15	22	26.5	20.5	14	1
ECs1632	up						down		up	portal protein	Nucleotide metabolism and DNA recombination	prophage			0.408671	-0.0639569	-0.347015	-0.10657	-0.0615404	0.442182	-0.164901	-0.38692	-0.605912	-0.063822	0.372852	0.19357	20	13.5	10.5	13	18.5	29	17	13	7	10	13.5	13	13	1
ECs1592	up						down		up	putative head portal protein	Nucleotide metabolism and DNA recombination	prophage			0.64506	-0.233033	-0.788025	-0.0680069	-0.0631836	0.633899	-0.487452	-0.501831	-0.716532	0.101405	0.383156	0.0964331	30	13.5	8	16	25.5	48.5	17	16	8.5	16	18.5	16	9	1
ECs5253							down		up	putative integrase	Nucleotide metabolism and DNA recombination	prophage			0.179475	-0.0125504	-0.0145455	-0.166554	-0.0291209	0.201303	-0.0273044	-0.173638	-0.416034	0.401188	0.0446172	-0.131375	315	281.5	290	242.5	288	343.5	294	242.5	218.5	411	251	242.5	18	1
ECs1160				down		down				putative integrase	Nucleotide metabolism and DNA recombination	prophage			0.146386	-0.078565	-0.185149	0.0988838	-0.0476416	-0.00422619	-0.10749	0.147267	-0.434298	-0.0488831	0.213826	0.233071	425	367.5	341	441	373	369	358	441	271	331	375.5	441	3	1
ECs0289		down	down							putative integrase	Nucleotide metabolism and DNA recombination	prophage			0.235962	-0.822528	-0.901524	0.654204	0.195726	0.0644317	-0.509915	0.123417	-0.225003	-0.684103	-0.10074	0.597469	173	65	62	286	316	262.5	159	286	150.5	79	123.5	286	4	1
ECs1501		down	down							putative integrase	Nucleotide metabolism and DNA recombination	prophage			0.166987	-0.451595	-0.612796	0.509973	-0.0646845	0.0207653	-0.425531	0.341411	-0.495491	-0.513017	0.045547	0.602602	120	70	61.5	184	126	130	89.5	184	73.5	60	91.5	184	5	1
ECs2773		down	down							putative integrase	Nucleotide metabolism and DNA recombination	prophage			0.238189	-0.46134	-0.541285	0.438244	0.00959174	0.212745	-0.435619	0.121451	-0.0795637	-0.621429	-0.00793542	0.444041	79	42.5	40.5	105	96.5	112	63	105	74.5	36	58	105	4	1
ECs3013	down									putative integrase	Nucleotide metabolism and DNA recombination	prophage			-0.0699956	-0.0959405	-0.020022	0.160014	0.0418963	-0.00445843	-0.0459789	0.00739177	0.252323	-0.397098	-0.199904	0.130691	308.5	325.5	362.5	422.5	449.5	406.5	419.5	422.5	571.5	248	263.5	422.5	1	1
ECs1574	up									putative integrase	Nucleotide metabolism and DNA recombination	prophage			0.650201	-0.289585	-0.691076	-0.0822836	-0.0570583	0.530437	-0.442324	-0.287445	-0.757654	0.0232697	0.607151	-0.118903	65	27.5	19	34	44	75	30.5	34	21.5	39	61	34	9	1
ECs5242	up		down							putative integrase	Nucleotide metabolism and DNA recombination	prophage			0.156707	-0.0823852	-0.424625	0.245448	-0.121785	0.082694	-0.107363	0.131499	-0.303816	-0.590116	0.343591	0.337508	156	133	97.5	185.5	148	172	153	185.5	117	73	162	185.5	2	1
ECs2617	up		down				up	down		putative integrase	Nucleotide metabolism and DNA recombination	prophage			0.27222	-0.280039	-0.418927	0.267805	0.0126855	0.174175	-0.13571	-0.0676917	0.209786	-0.698497	0.0428699	0.167701	150	93.5	84	162.5	181	201.5	159	162.5	203	68	124.5	162.5	4	1
ECs1299	up	down	down							putative integrase	Nucleotide metabolism and DNA recombination	prophage			0.241776	-0.273128	-0.655074	0.392157	-0.112222	0.299812	-0.154555	-0.0847802	-0.363704	-0.38123	0.225343	0.379266	34	22	15.5	43	43	61.5	42	43	24.5	20	32	43	4	1
ECs1055	up	down	down				down			putative integrase	Nucleotide metabolism and DNA recombination	prophage			0.19094	-0.358649	-0.41374	0.374746	0.0896576	0.186837	-0.377758	0.0325422	-0.248792	-0.237994	0.0787016	0.338956	104	65	63.5	136	148	154.5	94.5	136	90.5	76	91	136	4	1
ECs4534	up	down	down				down			putative integrase	Nucleotide metabolism and DNA recombination	prophage			0.198908	-0.286143	-0.364407	0.306821	-0.135402	0.104062	-0.145394	0.152814	-0.703612	-0.0645995	0.13392	0.433707	181.5	121	115.5	220	169.5	204	171	220	84.5	133	141.5	220	3	1
ECs1542							down			putative large terminase subunit	Nucleotide metabolism and DNA recombination	prophage			0.483819	-0.00123162	-0.4825	-0.195346	-0.0445572	0.314129	-0.115546	-0.223452	-0.650863	-0.177766	0.444311	0.222727	43.5	29	18.5	24	29.5	40	28	24	12	16	26	24	13	1
ECs2762	up									putative phage replication protein	Nucleotide metabolism and DNA recombination	prophage			0.639426	-0.360696	-0.8086	0.0469632	-0.0701685	0.458922	-0.170649	-0.40502	-0.928372	0.00148306	0.676007	-0.122836	59	23.5	15.5	35.5	51	82	47	35.5	19	40	68.5	35.5	11	1
ECs2633	up		down							putative phage replication protein	Nucleotide metabolism and DNA recombination	prophage			0.475161	-0.335312	-0.73478	0.23036	-0.0983245	0.526418	-0.484852	-0.193485	-0.698654	-0.272077	0.521272	0.219388	13.5	6.5	4.5	11.5	13	23	9	11.5	5.5	7	13.5	11.5	9	1
ECs1769	up		down				down		up	putative phage replication protein	Nucleotide metabolism and DNA recombination	prophage			0.610651	-0.501297	-1.22619	0.296177	0.0474108	0.441934	-0.537788	-0.168769	-1.16078	-0.0243923	0.502375	0.246889	36.5	13	6.5	29	37	52	21	29	8.5	22	32.5	29	10	1
ECs2177							down			putative portal protein	Nucleotide metabolism and DNA recombination	prophage			0.40284	-0.0822103	-0.337097	-0.087083	-0.0834654	0.384708	-0.102268	-0.318388	-0.661792	-0.119702	0.353339	0.280791	22.5	15	12	15	19.5	29.5	19.5	15	7	10	14	15	13	1
ECs1795	up									putative portal protein	Nucleotide metabolism and DNA recombination	prophage			0.614288	-0.190193	-0.635499	-0.132545	-0.071417	0.462353	-0.20663	-0.36518	-0.58777	-0.00547385	0.388141	0.118766	64	31	20.5	33	45.5	73.5	40.5	33	19.5	29	37.5	33	13	1
ECs1974	up									putative portal protein	Nucleotide metabolism and DNA recombination	prophage			0.724898	-0.171158	-0.577595	-0.463713	-0.0499331	0.405023	-0.288365	-0.190827	-0.929454	-0.686881	0.491142	0.51212	90.5	40	27.5	30	35.5	53	28.5	30	8.5	9	25.5	30	11	1
ECs2248	up									putative portal protein	Nucleotide metabolism and DNA recombination	prophage			0.614288	-0.190193	-0.635499	-0.132545	-0.063082	0.459759	-0.209224	-0.367774	-0.58777	-0.00547385	0.388141	0.118766	64	31	20.5	33	46	73.5	40.5	33	19.5	29	37.5	33	13	1
ECs2961	up									putative portal protein	Nucleotide metabolism and DNA recombination	prophage			0.608692	-0.315271	-0.683487	0.00754338	0.0122777	0.49478	-0.387539	-0.355893	-0.757103	0.14963	0.366243	0.0875001	57	24.5	17.5	34	50.5	77.5	34.5	34	17.5	36	39	34	9	1
ECs1544	up						down		up	putative portal protein	Nucleotide metabolism and DNA recombination	prophage			0.58849	-0.258351	-0.657819	-0.0147624	-0.117606	0.425643	-0.106104	-0.352529	-0.614306	0.0411129	0.400826	0.0769629	42	19.5	13.5	25	32.5	53	33.5	25	15	24	30	25	13	1
ECs2733	up		down							putative portal protein	Nucleotide metabolism and DNA recombination	prophage			0.574791	-0.307141	-0.824393	0.118769	-0.0362927	0.575096	-0.469071	-0.397509	-0.732089	0.146473	0.307735	0.141501	29	13	8	20	29.5	51.5	19.5	20	10	20	20.5	20	9	1
ECs1107	up		down				down		up	putative portal protein	Nucleotide metabolism and DNA recombination	prophage			0.574791	-0.307141	-0.824393	0.118769	-0.0362927	0.575096	-0.469071	-0.397509	-0.732089	0.146473	0.307735	0.141501	29	13	8	20	29.5	51.5	19.5	20	10	20	20.5	20	9	1
ECs1792							down			putative terminase large subunit	Nucleotide metabolism and DNA recombination	prophage			0.490909	-0.00557002	-0.486839	-0.199685	-0.0404335	0.305674	-0.111422	-0.219328	-0.644432	-0.171335	0.431324	0.229158	44	29	18.5	24	29.5	39.5	28	24	12	16	25.5	24	13	1
ECs1220							down		up	putative terminase large subunit	Nucleotide metabolism and DNA recombination	prophage			0.386506	-0.0181338	-0.339769	-0.127631	-0.00972533	0.227724	-0.0119072	-0.257014	-0.514308	0.0729019	0.327254	0.06793	104.5	75.5	56.5	68	89.5	107.5	91	68	45.5	68	76.5	68	18	1
ECs1971	up						down			putative terminase large subunit	Nucleotide metabolism and DNA recombination	prophage			0.483819	-0.00123162	-0.4825	-0.195346	-0.0445572	0.314129	-0.115546	-0.223452	-0.650863	-0.177766	0.444311	0.222727	43.5	29	18.5	24	29.5	40	28	24	12	16	26	24	13	1
ECs2251	up						down			putative terminase large subunit	Nucleotide metabolism and DNA recombination	prophage			0.483819	-0.00123162	-0.4825	-0.195346	-0.0318569	0.310022	-0.119653	-0.227559	-0.650863	-0.177766	0.444311	0.222727	43.5	29	18.5	24	30	40	28	24	12	16	26	24	13	1
ECs2963	up		down							putative terminase large subunit	Nucleotide metabolism and DNA recombination	prophage			0.436965	-0.115908	-0.566362	0.0482958	-0.0561496	0.446998	-0.237471	-0.31639	-0.638958	0.117001	0.336952	0.0900505	30.5	19	12.5	22.5	30	47	25.5	22.5	13	23	25	22.5	13	1
ECs2735	up		down				down		up	putative terminase large subunit	Nucleotide metabolism and DNA recombination	prophage			0.542602	-0.305354	-0.711791	0.115858	-0.0320784	0.530238	-0.347613	-0.416881	-0.678179	0.0260296	0.356755	0.175208	34.5	16	11	24.5	37	61.5	27.5	24.5	12.5	21	25.5	24.5	9	1
ECs0825	up	down	down							putative terminase large subunit	Nucleotide metabolism and DNA recombination	prophage			0.687942	-0.559249	-1.03283	0.164117	-0.0759522	0.671392	-0.531969	-0.552415	-0.858503	0.100102	0.345871	0.20433	22.5	7	4.5	14.5	24	48	15.5	14.5	6	13	14.5	14.5	10	1
ECs2179	up	down	down							putative terminase large subunit	Nucleotide metabolism and DNA recombination	prophage			0.476786	-0.335687	-0.512613	0.126059	-0.0573988	0.337725	-0.246101	-0.111303	-0.903526	-0.196814	0.365839	0.410015	38.5	18.5	16	29.5	32	45	27	29.5	9.5	16	24.5	29.5	9	1
ECs1106	up	down	down				down		up	putative terminase large subunit	Nucleotide metabolism and DNA recombination	prophage			0.557504	-0.340392	-0.68229	0.103686	-0.0289332	0.538826	-0.349211	-0.441803	-0.694758	0.0502732	0.361196	0.157779	34	15	11	23.5	36.5	61	27	23.5	12	21	25	23.5	9	1
ECs1598	up	down	down				down		up	putative terminase large subunit	Nucleotide metabolism and DNA recombination	prophage			0.55287	-0.510665	-0.647769	0.190032	-0.069053	0.377537	-0.461369	0.00903267	-0.690551	-0.191479	0.448194	0.246755	53.5	20	18	40.5	38.5	57	26.5	40.5	19	26	43	40.5	9	1
ECs1541	up									putative terminase small subunit	Nucleotide metabolism and DNA recombination	prophage			0.63961	-0.292752	-0.841752	0.013811	-0.0391382	0.366903	-0.257274	-0.167857	-1.02346	-0.284664	0.581866	0.284164	61	26	15.5	35.5	41.5	59	34	35.5	11.5	20	41.5	35.5	9	1
ECs1970	up						down			putative terminase small subunit	Nucleotide metabolism and DNA recombination	prophage			0.63961	-0.292752	-0.841752	0.013811	-0.0391382	0.366903	-0.257274	-0.167857	-1.02346	-0.284664	0.581866	0.284164	61	26	15.5	35.5	41.5	59	34	35.5	11.5	20	41.5	35.5	9	1
ECs2252	up						down			putative terminase small subunit	Nucleotide metabolism and DNA recombination	prophage			0.63961	-0.292752	-0.841752	0.013811	-0.0512596	0.375342	-0.257274	-0.167857	-1.02346	-0.284664	0.581866	0.284164	61	26	15.5	35.5	41	59.5	34	35.5	11.5	20	41.5	35.5	9	1
ECs1105	up						down	down	up	putative terminase small subunit	Nucleotide metabolism and DNA recombination	prophage			0.217021	-0.302877	-0.214476	0.211551	0.0656415	0.254758	-0.358626	-0.0372784	-0.149851	-0.354634	0.217253	0.225652	36.5	23.5	26.5	39.5	45	51.5	30	39.5	32.5	22	34	39.5	4	1
ECs2180	up		down							putative terminase small subunit	Nucleotide metabolism and DNA recombination	prophage			0.481431	-0.369264	-0.716088	0.234453	-0.0153276	0.390714	-0.309836	-0.187219	-1.0024	-0.223918	0.479758	0.353031	40	18.5	13.5	34	41.5	59	31.5	34	10.5	19	33.5	34	9	1
ECs1597	up		down				down			putative terminase small subunit	Nucleotide metabolism and DNA recombination	prophage			0.646504	-0.37569	-0.812898	0.0468818	-0.0202176	0.445959	-0.536859	-0.0959599	-0.934489	0.135129	0.413349	0.130157	38.5	15	10	23	25.5	38.5	15.5	23	9.5	23	26.5	23	9	1
ECs2736	up	down	down							putative terminase small subunit	Nucleotide metabolism and DNA recombination	prophage			0.208737	-0.372105	-0.53965	0.42153	-0.0031852	0.272775	-0.325893	-0.0108346	-0.289653	-0.452545	0.19485	0.389781	52	31.5	27.5	70	72.5	90.5	53.5	70	42.5	30	50	70	4	1
ECs3001	up	up								recombination protein Bet	Nucleotide metabolism and DNA recombination	prophage			0.0795872	0.230988	-0.0719079	-0.305763	-0.00778038	0.0539075	0.201062	-0.327393	-0.241896	0.0950693	0.342453	-0.218638	63.5	80	61	47	66.5	67	83.5	47	55	64	71.5	47	14	1
ECs1630	up		down							terminase large subunit	Nucleotide metabolism and DNA recombination	prophage			0.548068	-0.358196	-0.869513	0.203326	-0.0545483	0.518443	-0.374456	-0.328211	-0.932611	-0.134091	0.46201	0.293801	24	10.5	6.5	18.5	25	42	18.5	18.5	6.5	12	19	18.5	9	1
ECs1629	up	down	down				down			terminase small subunit	Nucleotide metabolism and DNA recombination	prophage			0.606391	-0.509287	-0.993015	0.244946	0.0402423	0.543965	-0.521426	-0.386233	-0.901675	-0.0231127	0.371286	0.295702	31	11	7	23.5	37	58	21.5	23.5	8.5	17	22	23.5	10	1
ECs0600							down			bacteriophage N4 adsorption protein NfrA	Other category	prophage			0.132216	-0.308383	-0.479888	0.422451	-0.0995197	0.10496	-0.232733	0.188205	-0.724971	-0.634867	0.377172	0.523312	33	23	20	48	37	43	33	48	16.5	15	36	48	3	1
ECs0601			down							bacteriophage N4 adsorption protein NfrB	Other category	prophage			0.178895	-0.239464	-0.409358	0.319877	-0.0248063	0.146115	-0.175781	0.0400231	-0.403205	-0.680414	0.273601	0.479602	43.5	31	27	54.5	52.5	59	46	54.5	27	17	38.5	54.5	4	1
ECs1625	up	down	down				down		up	Bor protein precursor	Other category	prophage			0.336101	-0.692566	-1.41746	0.646296	0.0195887	0.376067	-0.497053	-0.0561536	-0.822135	-0.973192	0.498378	0.547892	15.5	6	3	23	25.5	34.5	15.5	23	7	5	19	23	9	1
ECs0819			down							endolysin	Other category	prophage			0.593425	-0.569505	-1.20738	0.341913	-0.173231	0.547446	-0.450895	-0.181507	-0.932115	-0.459017	0.559941	0.36529	32.5	11	6	27.5	28.5	55.5	22	27.5	9	12	29	27.5	9	1
ECs5149	down	down	down				down			GTP - binding subunit of protease specific for phage lambda cII repressor	Other category	prophage			-0.0886006	-0.38836	-0.456166	0.573494	-0.124846	-0.15074	-0.510795	0.516279	-0.639157	-0.526432	0.120963	0.621276	756.5	607	585.5	1596	864	797.5	598.5	1596	542	504	840	1596	5	2
ECs3497	up	down	down				down			holin protein	Other category	prophage			0.691384	-0.669135	-1.32949	0.281503	0.0313533	0.504439	-0.667174	-0.176243	-1.15748	0.0532117	0.404191	0.288625	81	22.5	12	58.5	74	112.5	37.5	58.5	16.5	46	57	58.5	10	1
ECs2980	up		down				down		up	hypothetical protein NinE	Other category	prophage			0.570683	-0.185243	-1.13328	0.146357	-0.224337	0.728452	-0.548521	-0.502276	-0.590623	-0.0405652	0.424508	0.108614	29.5	15	6	21	28.5	70	21	21	12.5	18	25	21	11	1
ECs2965							down			lipoprotein Rz1 precursor	Other category	prophage			0.185956	0.00371597	-0.380849	0.125595	-0.0759522	0.0735552	0.000555173	0.000279875	-0.659374	-0.273288	0.355758	0.368367	20.5	18.5	13	21	20	22	22	21	9	11	18	21	3	1
ECs2256	up	up	down							lipoprotein Rz1 precursor	Other category	prophage			0.145682	0.113724	-0.182712	-0.0970005	-0.231999	0.172401	0.099401	-0.0831958	-0.646328	-0.116073	0.368803	0.25625	20.5	21.5	16.5	17.5	15.5	22	22	17.5	8.5	12	17	17.5	3	1
ECs1635	up									major capsid protein	Other category	prophage			0.346142	0.0602199	-0.0815245	-0.448558	0.0201791	0.356227	-0.148906	-0.346283	-0.661792	-0.119702	0.38843	0.246889	29.5	24	21.5	14.5	21.5	28.5	18.5	14.5	7	10	14.5	14.5	13	1
ECs1634	up						down		up	major capsid protein	Other category	prophage			0.525843	-0.0960674	-0.302164	-0.324084	0.0105136	0.267235	-0.16244	-0.164985	-0.708971	-0.235874	0.460311	0.26998	43	25	21	20	24.5	30	21	20	9	12	21	20	13	1
ECs1633	up									minor capsid protein	Other category	prophage			0.298537	0.0983239	-0.0416332	-0.479068	-0.245589	0.427648	0.0669657	-0.459309	-0.584614	-0.245048	0.47134	0.201965	22	19.5	17.5	11	14	26	19.5	11	6	7	12.5	11	12	1
ECs1637	up						down		up	minor capsid protein	Other category	prophage			0.552548	-0.381453	-0.317887	-0.0862213	-0.0853951	0.446838	-0.319309	-0.196104	-1.03909	0.350301	0.38151	-0.0477134	23.5	10	11	13.5	15.5	25	12.5	13.5	6	20	18	13.5	9	1
ECs0679							up	down		minor lipoprotein	Other category	prophage			-0.293667	-0.0380344	0.0952473	0.155594	-0.16059	-0.150641	0.0177436	0.23893	0.0878054	-0.538227	-0.0102438	0.272372	285	398.5	470	486	335	320.5	408	486	484	215	318	486	1	1
ECs1617	up						down		up	NinE protein	Other category	prophage			0.570952	0.151041	-1.00671	-0.245874	-0.247129	0.532304	0.0950813	-0.829453	-1.11444	-0.864483	1.09462	-0.423167	26	18.5	6	12.5	23	47.5	33	12.5	7.5	8	49.5	12.5	11	1
ECs0812	up	down	down				down			NinG protein	Other category	prophage			0.690084	-0.587205	-1.08895	0.190682	0.000672759	0.621265	-0.497703	-0.559672	-1.21414	0.0127334	0.648294	0.036749	26.5	8	5	17.5	31.5	55.5	19.5	17.5	6	17	28	17.5	10	1
ECs2987	up									phage replication protein O	Other category	prophage			0.235488	-0.0777123	-0.368317	0.137044	0.0566459	0.206153	-0.144478	-0.153042	-0.0783441	-0.0935999	-0.0141889	0.175124	36	28.5	22	35.5	45	49.5	37.5	35.5	33	27	25.5	35.5	18	1
ECs2986		down	down				down			phage replication protein P	Other category	prophage			0.457461	-0.351639	-0.501166	0.154314	-0.0605842	0.458976	-0.354799	-0.215464	-0.606412	-0.0301303	0.293651	0.2452	28	13.5	12	22.5	27	43	20.5	22.5	11.5	17	20.5	22.5	9	1
ECs2754			up							prophage maintenance protein	Other category	prophage			0.338722	-0.0300331	0.202765	-0.848552	0.203805	-0.0826083	-0.0828173	-0.0746276	0.0292536	0.435031	0.0843904	-1.06217	20737.5	15530	20233	6883.5	9346.5	6648.5	7150.5	6883.5	24557	30611	18805.5	6883.5	16	10
ECs5150	down			down	down		down			protease specific for phage lambda cII repressor	Other category	prophage			-0.17857	-0.183054	-0.364079	0.48872	-0.224525	-0.26852	-0.273454	0.522685	-0.739248	-0.592479	0.349571	0.535003	538.5	580.5	500	1142	556	504	539.5	1142	382.5	368	823.5	1142	2	2
ECs5151	down	down	down	down	down	down	down			protease specific for phage lambda cII repressor	Other category	prophage			-0.181191	-0.252596	-0.419327	0.545966	-0.207085	-0.259497	-0.338767	0.53984	-0.641372	-0.639783	0.300326	0.549988	487	491	429	1096.5	534	480	477	1096.5	399	332	741.5	1096.5	2	2
ECs2186							down		up	putative endolysin	Other category	prophage			0.463137	-0.0381744	-0.330644	-0.241898	-0.0591302	0.425103	-0.188281	-0.324358	-0.49317	-0.273853	0.412763	0.232001	46.5	30.5	23.5	25	33.5	51.5	30	25	14.5	15	26	25	13	1
ECs1096							down	down		putative endolysin	Other category	prophage			0.143804	-0.170901	-0.527141	0.361212	-0.0357782	0.10543	-0.255252	0.1517	-0.539254	-0.560176	0.248488	0.519478	52.5	41.5	30	71	60.5	66	49.5	71	29.5	24	47	71	4	1
ECs1213	up									putative endolysin	Other category	prophage			0.666383	-0.348663	-0.769872	-0.0263232	-0.142031	0.652566	-0.448516	-0.480524	-0.83068	0.184457	0.3627	0.0905381	79	31	21	43	62	130	46.5	43	20.5	47	49	43	9	1
ECs1532	up									putative endolysin	Other category	prophage			0.547026	-0.135053	-0.513993	-0.139926	-0.0490657	0.473909	-0.286122	-0.329109	-0.58777	-0.194716	0.401386	0.246599	68.5	37.5	26.5	37.5	51	81.5	41	37.5	19.5	24	38	37.5	13	1
ECs2968	up									putative endolysin	Other category	prophage			0.669261	-0.345786	-0.791092	-0.0234455	-0.129577	0.652859	-0.462873	-0.48407	-0.83068	0.184457	0.3627	0.0905381	79	31	20.5	43	63	130.5	46	43	20.5	47	49	43	9	1
ECs1784	up						down			putative endolysin	Other category	prophage			0.519613	-0.238731	-0.606947	0.0511956	-0.127245	0.508873	-0.297279	-0.292707	-0.660847	-0.209729	0.457469	0.23425	34.5	17.5	12.5	23.5	28.5	51	24.5	23.5	11.5	15	25.5	23.5	9	1
ECs1964	up		down							putative endolysin	Other category	prophage			0.512384	-0.215229	-0.554457	0.0147383	-0.0427266	0.404513	-0.243851	-0.243069	-0.585209	-0.277192	0.472482	0.22094	32.5	17	12.5	21.5	27	40	22.5	21.5	11.5	13	24	21.5	12	1
ECs3495	up		down							putative endolysin	Other category	prophage			0.300866	-0.207715	-0.414663	0.192877	-0.131915	0.519581	-0.406651	-0.206256	-0.326222	-0.473513	0.329535	0.314746	43	28	23.5	42	46.5	84.5	36	42	26.5	19	37	42	12	1
ECs2259	up		down				down			putative endolysin	Other category	prophage			0.519613	-0.238731	-0.606947	0.0511956	-0.104455	0.506933	-0.308975	-0.304403	-0.660847	-0.209729	0.457469	0.23425	34.5	17.5	12.5	23.5	29.5	51.5	24.5	23.5	11.5	15	25.5	23.5	9	1
ECs1622	up	down	down				down			putative endolysin	Other category	prophage			0.702825	-0.773418	-1.21063	0.277762	-0.0883527	0.669042	-0.641832	-0.421924	-1.2358	0.0482303	0.429922	0.288381	48.5	12	8	34.5	49.5	100	29	34.5	9	27	34.5	34.5	10	1
ECs2734	up		down							putative head completion protein	Other category	prophage			0.814544	-0.628346	-1.51754	0.10438	0.027564	0.678835	-0.707553	-0.586085	-0.885479	0.265017	0.327478	0.0633343	64.5	16.5	7	34.5	65.5	119	32	34.5	16	42	39	34.5	10	1
ECs2175							down		up	putative head decoration protein	Other category	prophage			0.514146	-0.0762648	-0.302164	-0.324084	0.0105136	0.267235	-0.16244	-0.164985	-0.69271	-0.306625	0.476572	0.28624	42.5	25.5	21	20	24.5	30	21	20	9	11	21	20	13	1
ECs1109	up									putative head decoration protein	Other category	prophage			0.252017	0.0642183	0.00348726	-0.40496	0.0447763	0.308694	-0.19717	-0.237937	-0.288416	0.0305307	0.321251	-0.0614526	19.5	17.5	17	11	15	18.5	12	11	10.5	12	14	11	14	1
ECs2731	up									putative head decoration protein	Other category	prophage			0.25974	0.0719403	-0.0186437	-0.397238	0.0197637	0.317583	-0.188281	-0.229048	-0.288416	0.0305307	0.321251	-0.0614526	19.5	17.5	16.5	11	14.5	18.5	12	11	10.5	12	14	11	14	1
ECs0298	up		down				down		up	putative head size determination protein	Other category	prophage			0.558931	-0.313885	-0.892173	0.17079	-0.104275	0.619539	-0.483081	-0.404046	-0.876202	0.00235987	0.520297	0.0991706	21	9.5	5.5	15.5	21.5	42	15	15.5	7	14	20.5	15.5	9	1
ECs1530	up	down	down				down			putative holin	Other category	prophage			0.876502	-0.82082	-1.95118	0.139388	0.00889971	0.649701	-0.839626	-0.363818	-1.68323	0.111627	0.584668	0.155445	60.5	12	4	31.5	47	84.5	20.5	31.5	6	30	42	31.5	10	1
ECs2743			down							putative holin protein	Other category	prophage			0.482652	-0.50579	-0.742328	0.309824	-0.0153276	0.410614	-0.567905	-0.0252233	-0.967702	0.225109	0.210333	0.25329	100.5	40.5	33	92	95.5	138.5	56	92	32.5	89	76.5	92	9	1
ECs1962	up						down	down		putative holin protein	Other category	prophage			0.830922	-0.490517	-0.732825	-0.316238	0.133183	0.218563	-0.463501	0.00420915	-1.31804	-1.27572	0.508027	0.702958	273.5	79	64	94.5	110.5	114	62	94.5	15	13	67.5	94.5	11	1
ECs1621	up		down				down			putative holin protein	Other category	prophage			0.654854	-0.634569	-1.55362	0.355986	-0.15373	0.697411	-0.593746	-0.45653	-1.2358	-0.00892809	0.472482	0.288381	28.5	8.5	3.5	23	32	71	21	23	6	17	24	23	10	1
ECs2188	up		down				down			putative holin protein	Other category	prophage			0.617533	-0.565415	-1.15677	0.29921	0.0474853	0.411146	-0.609035	-0.0697691	-1.20123	-0.172385	0.354024	0.486289	105.5	35	20	83.5	96.5	131.5	51	83.5	18.5	43	63.5	83.5	10	1
ECs1100	up	down	down				down			putative holin protein	Other category	prophage			0.582355	-1.01236	-1.33178	0.508825	-0.0884318	0.514082	-0.72467	-0.0278377	-1.02056	-0.141996	0.400038	0.385836	45.5	10	7.5	46	44.5	77	24	46	13.5	27	40.5	46	9	1
ECs1782	up	down	down				down			putative holin protein	Other category	prophage			0.675832	-0.656517	-1.21435	0.27292	0.0310199	0.505071	-0.710344	-0.150293	-1.08769	-0.0167545	0.410617	0.314746	77	22	13	56	69	105	33.5	56	16.5	40	53.5	56	10	1
ECs2261	up	down	down				down			putative holin protein	Other category	prophage			0.647709	-0.604597	-1.32949	0.314484	0.0423966	0.449415	-0.644236	-0.10482	-1.18519	-0.0419322	0.39388	0.373946	84	26	13	65.5	78	111	40	65.5	16.5	43	58	65.5	10	1
ECs1590	up						down		up	putative major head protein	Other category	prophage			0.681802	-0.245082	-0.477496	-0.345264	-0.10176	0.588426	-0.568588	-0.25664	-0.909275	0.123438	0.36179	0.187459	38.5	16.5	13.5	15	18	34	11.5	15	6	14	15.5	15	9	1
ECs1110	up	down	down							putative major head protein	Other category	prophage			0.630354	-0.408082	-1.01037	0.165123	0.157515	0.487418	-0.785546	-0.244606	-0.93628	0.287122	0.266063	0.124521	30	11.5	6.5	20.5	31.5	41.5	12.5	20.5	8.5	24	20.5	20.5	10	1
ECs2730	up	down	down				down	up	up	putative major head protein	Other category	prophage			0.628253	-0.437828	-0.995664	0.179829	0.162243	0.480025	-0.780818	-0.239877	-0.929454	0.293948	0.248196	0.131347	29.5	11	6.5	20.5	31.5	41	12.5	20.5	8.5	24	20	20.5	10	1
ECs2176							down		up	putative minor capsid protein precursor	Other category	prophage			0.282716	0.105492	-0.0344647	-0.471899	-0.245589	0.427648	0.0669657	-0.459309	-0.59822	-0.258654	0.496955	0.188359	21.5	19.5	17.5	11	14	26	19.5	11	6	7	13	11	12	1
ECs1972	up						down		up	putative phage major head protein/prohead protease	Other category	prophage			0.459507	0.114641	-0.261199	-0.546108	-0.0352883	0.334426	-0.00683824	-0.421409	-0.529759	0.0725496	0.395221	-0.00303988	51.5	39.5	28	20.5	31	42.5	32.5	20.5	14.5	22	26.5	20.5	14	1
ECs1591	up						down			putative prohead protease	Other category	prophage			0.689818	-0.401369	-0.838577	-0.000776134	-0.0153276	0.607563	-0.793236	-0.254514	-1.14334	0.333059	0.181947	0.222727	33	12	8	18	23.5	41.5	11	18	5.5	20	15	18	10	1
ECs2990			down							putative prophage repressor CI	Other category	prophage			0.20363	-0.171178	-0.404539	0.255252	-0.0973925	0.11117	-0.165512	0.131608	-0.561577	-0.379933	0.406018	0.332505	710	528.5	432	813.5	665	776	633	813.5	398.5	397	760	813.5	3	2
ECs3231		down	down				down			putative prophage Sf6-like integrase	Other category	prophage			0.323476	-0.597676	-0.903857	0.535284	-0.0641177	0.354723	-0.411425	0.00254488	-0.658789	-0.439473	0.266191	0.511067	29	12.5	9.5	39	37.5	54	27	39	14.5	15	26.5	39	9	1
ECs2985	up						down		up	Ren protein	Other category	prophage			0.655047	-0.430061	-1.01037	0.140431	-0.0331534	0.696042	-0.682365	-0.558159	-0.875254	0.0559524	0.499252	0.0762982	61.5	22.5	13	40	69.5	136.5	37	40	18.5	39	53	40	10	1
ECs1613	up	down	down							Ren protein	Other category	prophage			0.69479	-0.602953	-0.788848	0.0853211	-0.012311	0.640325	-0.442621	-0.66604	-0.672173	-0.122115	0.57407	0.0270637	35.5	10.5	9	21	41.5	75.5	27.5	21	12.5	18	31.5	21	9	1
ECs1631	up		down				down			head-to-tail joining protein	Other cateogry	prophage			0.560875	-0.30147	-0.770428	0.112915	0.109996	0.432457	-0.564214	-0.216494	-0.948115	-0.0287307	0.33895	0.344734	52.5	24	15.5	36.5	52	68	27	36.5	12	25	31.5	36.5	9	1
ECs1980	up									major tail protein	Other cateogry	prophage			0.698821	-0.116112	-0.401636	-0.655067	0.0900329	0.156653	-0.233259	-0.0450441	-1.03386	-1.07158	0.45128	0.658045	121	58	45	34	40	40.5	29.5	34	7.5	6	24	34	11	1
ECs1640	up	down					down			major tail protein	Other cateogry	prophage			0.546172	-0.482494	-0.514238	0.118769	-0.0900511	0.585834	-0.480417	-0.338863	-0.59822	0.098021	0.23459	0.188359	15.5	6	6	11	14.5	27	10	11	6	10	10	11	9	1
ECs1644	up									minor tail protein	Other cateogry	prophage			0.6828	-0.582409	-0.709463	0.0593456	0.102455	0.562118	-0.666653	-0.409099	-0.753142	0.22073	0.210696	0.169238	18	5.5	5	10.5	18	27	8.5	10.5	5	11	9.5	10.5	10	1
ECs1804	up						down			minor tail protein	Other cateogry	prophage			0.553493	-0.152991	-0.516091	-0.132545	-0.106843	0.632133	-0.4358	-0.484866	-0.585209	0.102298	0.264842	0.148619	36.5	19.5	14	20	30	59.5	22	20	11.5	19	19.5	20	13	1
ECs1638	up						down		up	minor tail protein	Other cateogry	prophage			0.757241	-0.552885	-0.798202	-0.0546537	-0.0831002	0.688342	-0.448179	-0.701177	-0.58735	0.185852	0.358789	-0.0469042	44.5	13	10.5	21.5	41	84	29	21.5	15	27	28	21.5	9	1
ECs2168	up		down							minor tail protein	Other cateogry	prophage			0.329871	-0.175301	-0.263486	0.0380801	-0.0211585	0.078761	-0.283785	0.18274	-0.58897	-0.213934	0.239435	0.398734	125.5	82	77.5	102	85.5	89.5	67	102	45.5	55	75.5	102	4	1
ECs1641	up		down				down		up	minor tail protein	Other cateogry	prophage			0.270367	-0.127673	-0.367056	0.139388	-0.133111	0.431912	-0.194473	-0.2392	-0.624888	0.166663	0.256712	0.115171	11	8	6.5	10.5	12	20	11.5	10.5	6	11	10.5	10.5	13	1
ECs1805	up		down				down		up	minor tail protein	Other cateogry	prophage			0.611803	-0.317499	-0.871432	0.0887272	0.0169333	0.528153	-0.534086	-0.30327	-0.652738	0.0087599	0.218354	0.30277	69	29.5	17.5	44.5	63	99.5	37	44.5	20.5	33	35.5	44.5	9	1
ECs1642	up	down					down			minor tail protein	Other cateogry	prophage			0.384407	-0.429148	-0.380849	0.216567	-0.0641177	0.596215	-0.593746	-0.302379	-0.711899	0.253674	0.102562	0.206143	12.5	6	6.5	11.5	15	27.5	9	11.5	5.5	12	9	11.5	9	1
ECs1639	up	down	down				down		up	minor tail protein	Other cateogry	prophage			0.642215	-0.535983	-0.647769	0.072249	-0.141621	0.52568	-0.422788	-0.194222	-0.919127	0.054745	0.467568	0.136784	19.5	6.5	6	12	13	24	10	12	5	11	14.5	12	9	1
ECs1645	up	down	down				down		up	minor tail protein	Other cateogry	prophage			0.560977	-0.591245	-0.790043	0.27292	-0.0870195	0.575768	-0.581246	-0.236508	-0.966133	0.153591	0.29016	0.250402	19	6.5	5.5	15.5	18.5	34	11.5	15.5	5.5	14	14	15.5	10	1
ECs1977	up									putative head-tail adaptor	Other cateogry	prophage			0.731388	-0.111412	-0.619632	-0.529847	-0.05475	0.513066	-0.1612	-0.583433	-0.70835	-1.29613	0.433075	0.620715	133	62	38.5	41	71.5	119.5	65.5	41	13	6	29.5	41	11	1
ECs1797	up						down		up	putative head-tail adaptor	Other cateogry	prophage			0.595228	-0.199646	-0.607441	-0.105146	-0.21681	0.599528	-0.15009	-0.603801	-0.474021	0.185852	0.265263	-0.0148648	68.5	33.5	23	37	56	120	61	37	28	45	42.5	37	12	1
ECs2246	up						down		up	putative head-tail adaptor	Other cateogry	prophage			0.60142	-0.208492	-0.601249	-0.11256	-0.209484	0.602678	-0.159294	-0.610081	-0.47551	0.179908	0.269958	-0.0119412	68.5	33	23	36.5	56	119.5	60	36.5	27.5	44	42	36.5	12	1
ECs1593	up	down	down				down		up	putative head-tail adaptor	Other cateogry	prophage			0.678047	-0.415355	-0.828466	0.0250835	-0.0557612	0.600149	-0.405228	-0.504165	-0.644607	0.119545	0.343126	0.0838014	56.5	20.5	14	32	51.5	94	37	32	18.5	33	36	32	9	1
ECs1108	up		down				down		up	putative head-tail preconnector protein	Other cateogry	prophage			0.492553	-0.246278	-0.588177	0.0853211	-0.0759522	0.537861	-0.382437	-0.336192	-0.739156	-0.0837373	0.458297	0.183224	14.5	7.5	5.5	10.5	14	24.5	10.5	10.5	5	8	12	10.5	9	1
ECs2732	up		down				down		up	putative head-tail preconnector protein	Other cateogry	prophage			0.470707	-0.233033	-0.574932	0.0985663	-0.0843205	0.549695	-0.390805	-0.344561	-0.739156	-0.0837373	0.458297	0.183224	14	7.5	5.5	10.5	14	25	10.5	10.5	5	8	12	10.5	9	1
ECs2178	up		down							putative head-to-tail joining protein	Other cateogry	prophage			0.532037	-0.279917	-0.757947	0.133921	0.0804635	0.431912	-0.522287	-0.205752	-1.0446	-0.0382095	0.34522	0.375529	52	25	16	38	52	70	29	38	11	25	32	38	9	1
ECs0834	up						down			putative major tail protein	Other cateogry	prophage			0.536719	-0.136641	-0.267757	-0.334705	0.132888	0.293466	-0.222387	-0.313763	-0.595212	0.24561	0.465176	-0.292879	67	37	33.5	30.5	49	54.5	35	30.5	27	52	56.5	30.5	13	1
ECs1800			down							putative major tail subunit	Other cateogry	prophage			0.439616	-0.201781	-0.57927	0.118769	-0.159779	0.335285	-0.339512	0.0634076	-0.902178	-0.136944	0.277257	0.44587	57	32.5	23	45	37	57.5	31.5	45	14	25	33	45	9	1
ECs1549		down								putative major tail subunit	Other cateogry	prophage			0.523613	-0.333677	-0.490583	0.047113	-0.169478	0.467865	-0.370603	-0.101214	-1.08165	-0.0695527	0.38547	0.371762	18.5	8.5	7.5	12.5	12	21.5	10	12.5	3.5	8	11	12.5	9	1
ECs2243	up	down	down				down			putative major tail subunit	Other cateogry	prophage			0.415647	-0.284327	-0.467301	0.145086	0.0359657	0.201389	-0.418155	0.0980932	-0.581632	-0.0977236	0.330552	0.247507	53	28.5	24.5	44	42.5	47.5	27.5	44	23	31	41.5	44	13	1
ECs2170							down		up	putative minor tail protein	Other cateogry	prophage			0.50247	-0.0266405	-0.235315	-0.443758	-0.0114137	0.38371	-0.237856	-0.251035	-0.919127	-0.158348	0.501469	0.262764	58	37	31	24.5	32	45	26	24.5	9	16	27	24.5	13	1
ECs2950			down							putative minor tail protein	Other cateogry	prophage			0.179899	-0.167282	-0.442256	0.292151	0.00322583	0.181721	-0.283841	0.0596553	-0.652124	-0.146766	0.277486	0.359088	57.5	44	34.5	70	68	77	52	70	30.5	42	56	70	4	1
ECs1985	up									putative minor tail protein	Other cateogry	prophage			0.667533	-0.0302986	-0.525879	-0.549439	-0.0209933	0.52568	-0.35825	-0.410445	-0.960285	-1.11134	0.460311	0.641543	90	48.5	30.5	29	44	72	32	29	7	5	21	29	11	1
ECs2164	up									putative minor tail protein	Other cateogry	prophage			0.711395	-0.306461	-0.89782	-0.0850203	0.0639766	0.58106	-0.559781	-0.487893	-0.862068	0.245336	0.274016	0.132475	80.5	31.5	18	39.5	70.5	112	38.5	39.5	17.5	44	39.5	39.5	10	1
ECs2239	up									putative minor tail protein	Other cateogry	prophage			0.453838	-0.15983	-0.385729	-0.0534769	-0.0824669	0.557457	-0.352584	-0.406423	-0.503102	0.134298	0.336825	-0.0172778	29	17	14	19	27	48.5	21	19	14	22	23.5	19	13	1
ECs2948	up									putative minor tail protein	Other cateogry	prophage			0.614202	-0.388105	-0.858104	0.124279	0.132308	0.578813	-0.66132	-0.513979	-0.693881	0.184681	0.284883	0.105602	39	15.5	10	26	51	75.5	23.5	26	14	28	27	26	10	1
ECs1984	up						down			putative minor tail protein	Other cateogry	prophage			0.676608	-0.102355	-0.455682	-0.538011	-0.0273038	0.490855	-0.230841	-0.467459	-0.58735	-0.625079	0.265263	0.548605	80.5	40	29	26	41.5	66	34.5	26	10	8	17	26	13	1
ECs2947	up						down			putative minor tail protein	Other cateogry	prophage			0.580522	-0.21056	-0.542408	-0.110073	0.0698302	0.522667	-0.508588	-0.393351	-0.579554	0.127158	0.324352	0.0576471	27.5	13.5	10	15	24.5	36.5	14	15	9.5	16	17	15	9	1
ECs2723	up						down		up	putative minor tail protein	Other cateogry	prophage			0.580522	-0.21056	-0.542408	-0.110073	0.0698302	0.522667	-0.508588	-0.393351	-0.579554	0.127158	0.324352	0.0576471	27.5	13.5	10	15	24.5	36.5	14	15	9.5	16	17	15	9	1
ECs0832	up		down							putative minor tail protein	Other cateogry	prophage			0.44835	-0.127673	-0.547182	0.0317576	-0.162163	0.595334	-0.244145	-0.530034	-0.811356	0.21381	0.45801	-0.0788443	23	14	9.5	16.5	24.5	49.5	23	16.5	9.5	22	24.5	16.5	11	1
ECs0835	up		down							putative minor tail protein	Other cateogry	prophage			0.68964	-0.501297	-1.39324	0.224718	-0.102339	0.651478	-0.552924	-0.429718	-0.710083	0.202381	0.287657	0.0920485	39.5	13	5.5	27	38.5	77.5	25	27	14.5	30	28.5	27	10	1
ECs1112	up		down							putative minor tail protein	Other cateogry	prophage			0.455016	-0.250275	-0.473074	0.075094	-0.0663301	0.517126	-0.349825	-0.334352	-0.646328	-0.03603	0.397791	0.166637	21.5	11.5	9.5	16	21.5	36.5	16.5	16	8.5	13	17.5	16	9	1
ECs2165	up		down							putative minor tail protein	Other cateogry	prophage			0.656895	-0.431355	-0.829033	0.0713668	0.014047	0.690517	-0.74092	-0.570806	-0.830953	0.207952	0.277511	0.155578	85	31	21.5	51.5	95	177	45.5	51.5	23	54	50.5	51.5	10	1
ECs2724	up		down							putative minor tail protein	Other cateogry	prophage			0.614202	-0.388105	-0.858104	0.124279	0.132308	0.578813	-0.66132	-0.513979	-0.693881	0.184681	0.284883	0.105602	39	15.5	10	26	51	75.5	23.5	26	14	28	27	26	10	1
ECs2727	up		down							putative minor tail protein	Other cateogry	prophage			0.613466	-0.302368	-1.1073	0.156332	0.0354176	0.49508	-0.404599	-0.374354	-0.619182	0.231981	0.219019	0.0774778	45	19.5	9	31	48	72	31.5	31	18.5	36	31	31	9	1
ECs2728	up		down							putative minor tail protein	Other cateogry	prophage			0.42463	-0.233033	-0.455832	0.0923358	-0.0731472	0.520047	-0.363884	-0.317639	-0.646328	-0.03603	0.397791	0.166637	20.5	11.5	9.5	16	21	36	16	16	8.5	13	17.5	16	9	1
ECs2953	up		down							putative minor tail protein	Other cateogry	prophage			0.711256	-0.552885	-1.13467	0.154438	0.190197	0.609292	-0.936435	-0.503417	-0.694969	0.217495	0.267053	0.0884701	42.5	13	7.5	26.5	54.5	78.5	18	26.5	14.5	30	27.5	26.5	10	1
ECs1113	up		down				down		up	putative minor tail protein	Other cateogry	prophage			0.627298	-0.321326	-1.12626	0.153375	0.0343558	0.494018	-0.395027	-0.380035	-0.644607	0.233955	0.240847	0.068053	46.5	19.5	9	31.5	49	73.5	32.5	31.5	18.5	37	32.5	31.5	9	1
ECs0838	up	down	down							putative minor tail protein	Other cateogry	prophage			0.758975	-0.569505	-0.95407	0.0193965	0.0584489	0.568542	-0.539557	-0.463007	-0.729164	0.286599	0.160804	0.129611	64.5	18.5	13	33.5	58	91.5	32.5	33.5	17	39	30	33.5	10	1
ECs1115	up	down	down							putative minor tail protein	Other cateogry	prophage			0.750722	-0.791144	-0.994738	0.151364	-0.0205769	0.732017	-0.743109	-0.655192	-0.840484	0.251652	0.198178	0.187257	41	9.5	8	24.5	47.5	95.5	23.5	24.5	10.5	26	21.5	24.5	10	1
ECs1116	up	down	down							putative minor tail protein	Other cateogry	prophage			0.697704	-0.694068	-1.16764	0.245521	0.0522926	0.650601	-0.7397	-0.511134	-0.850134	0.264816	0.164997	0.205777	26	7	4.5	18	32.5	56	15	18	7.5	19	15	18	10	1
ECs2954	up	down	down							putative minor tail protein	Other cateogry	prophage			0.75248	-0.633357	-1.15061	0.129026	-0.0512596	0.606854	-0.525538	-0.405185	-0.839085	0.3649	0.136826	0.108614	24	6.5	4	14	20.5	37.5	13	14	6.5	18	12.5	14	10	1
ECs0836	up	down	down				down			putative minor tail protein	Other cateogry	prophage			0.700893	-0.55547	-0.968581	0.120534	0.0886621	0.615945	-0.623288	-0.577043	-0.708971	0.314172	0.188378	0.0592587	66.5	20.5	14	40.5	81	130	40.5	40.5	22.5	52	40	40.5	10	1
ECs0839	up	down	down				down		up	putative minor tail protein	Other cateogry	prophage			0.59422	-0.486814	-1.01103	0.255528	-0.0200335	0.607167	-0.676924	-0.325297	-1.15397	0.13006	0.444311	0.179156	24.5	9	5.5	19	26.5	47	14	19	6	18	21.5	19	10	1
ECs1981							down			putative tail assembly chaperon	Other cateogry	prophage			0.515196	-0.048445	-0.336908	-0.326431	0.0333044	0.343027	-0.26897	-0.206058	-0.529081	-0.401935	0.217061	0.476861	129	79.5	61.5	60.5	79	102	59.5	60.5	26.5	25	40.5	60.5	13	1
ECs1802							down		up	putative tail assembly chaperone	Other cateogry	prophage			0.26416	0.0461046	-0.123423	-0.230083	-0.0049648	0.286706	-0.13257	-0.208428	-0.198386	-0.123319	0.209365	0.12117	58	50.5	44	38.5	48.5	61.5	43.5	38.5	33.5	30	36.5	38.5	13	1
ECs1801	up									putative tail assembly chaperone	Other cateogry	prophage			0.491666	-0.242152	-0.386919	-0.0408175	0.0184106	0.404329	-0.341615	-0.224601	-0.463607	0.0292931	0.209035	0.193071	126	65.5	58.5	80.5	105.5	147	75	80.5	50	68	71	80.5	13	1
ECs2242	up						down	up		putative tail assembly chaperone	Other cateogry	prophage			0.628914	-0.28741	-0.849782	0.0315044	-0.0445031	0.584236	-0.386706	-0.497647	-0.285661	0.320257	-0.0465639	-0.0392596	78.5	34	20	47	76	135	55	47	44	67	40.5	47	9	1
ECs1986	up									putative tail assembly protein	Other cateogry	prophage			0.650857	-0.0494205	-0.45488	-0.543841	-0.122686	0.548497	-0.315842	-0.369681	-0.886941	-1.18703	0.23739	0.771604	86.5	46.5	32	28.5	37.5	69.5	31.5	28.5	6.5	4	14.5	28.5	11	1
ECs2162	up									putative tail assembly protein	Other cateogry	prophage			0.574898	-0.220649	-0.555579	-0.082421	0.0404444	0.414809	-0.337732	-0.278065	-0.555195	0.0586743	0.254084	0.181536	66.5	32.5	24	37.5	53	73	37	37.5	21.5	33	35	37.5	13	1
ECs2722	up									putative tail assembly protein	Other cateogry	prophage			0.545271	-0.227462	-0.664671	0.0342938	0.0259541	0.495373	-0.451156	-0.315964	-0.674005	0.113586	0.226057	0.221092	36	18	12	23.5	34	51.5	21.5	23.5	11.5	21	20.5	23.5	9	1
ECs2946	up									putative tail assembly protein	Other cateogry	prophage			0.545271	-0.227462	-0.664671	0.0342938	0.0259541	0.495373	-0.451156	-0.315964	-0.674005	0.113586	0.226057	0.221092	36	18	12	23.5	34	51.5	21.5	23.5	11.5	21	20.5	23.5	9	1
ECs1117	up						down			putative tail assembly protein	Other cateogry	prophage			0.5397	-0.146022	-0.716762	0.00325613	0.0980011	0.43988	-0.480417	-0.280022	-0.631445	0.113586	0.319148	0.108614	11	6	3.5	7	10.5	14	6	7	4	7	7.5	7	9	1
ECs1987	up						down			putative tail assembly protein	Other cateogry	prophage			0.621193	0.0451701	-0.428406	-0.65285	-0.0782414	0.377083	-0.15039	-0.25147	-1.10634	-1.10325	0.368325	0.732332	103.5	63	40.5	31.5	38.5	57.5	36.5	31.5	6	5	19	31.5	11	1
ECs2163	up						down		up	putative tail assembly protein	Other cateogry	prophage			0.58971	-0.259009	-0.709463	0.0105554	0.00125655	0.536905	-0.436257	-0.390012	-0.672173	0.123007	0.237598	0.201417	41	19	12.5	25	38	61.5	25	25	12.5	23	22.5	25	9	1
ECs1118	up		down							putative tail assembly protein	Other cateogry	prophage			0.549584	-0.273579	-0.72818	0.0919218	0.00838895	0.557663	-0.505735	-0.385383	-0.650863	0.0941674	0.364268	0.0891955	30.5	14.5	9.5	21	32	52.5	19.5	21	12	21	24	21	9	1
ECs0840	up	down	down							putative tail assembly protein	Other cateogry	prophage			0.614423	-0.604597	-1.10634	0.306821	-0.128987	0.689816	-0.671038	-0.40165	-0.910688	0.101405	0.237974	0.319577	12.5	4	2.5	10	13.5	29	8	10	3.5	8	8	10	10	1
ECs2236	up	down	down							putative tail assembly protein	Other cateogry	prophage			0.468969	-0.322573	-0.504257	0.123388	-0.0317483	0.494107	-0.49312	-0.201305	-0.681635	0.115582	0.293651	0.160207	80.5	39.5	34	62	75.5	121	48.5	62	32	59	61.5	62	9	1
ECs2237	up	down	down							putative tail assembly protein	Other cateogry	prophage			0.616093	-0.463866	-0.901075	0.179557	-0.178528	0.658602	-0.347449	-0.565684	-0.515318	0.125916	0.253517	0.0937932	77.5	28.5	19	54.5	82.5	180.5	71	54.5	35.5	56	55.5	54.5	9	1
ECs0841	up	down	down				down			putative tail assembly protein	Other cateogry	prophage			0.782646	-0.83087	-1.65107	0.262869	-0.00584884	0.663024	-0.736847	-0.452191	-1.19696	0.317594	0.146678	0.282769	25.5	5.5	2.5	16.5	26.5	49	13	16.5	4.5	17	12.5	16.5	10	1
ECs2172							down		up	putative tail attachment protein	Other cateogry	prophage			0.451289	0.103439	-0.205057	-0.583652	-0.0321347	0.24859	-0.0176011	-0.253589	-0.437289	-0.325982	0.402638	0.239591	59.5	45.5	34.5	23	29.5	37	30.5	23	14	13	23.5	23	13	1
ECs0283	up									putative tail fiber protein	Other cateogry	prophage			0.732071	-0.446126	-0.999167	0.0150906	-0.059548	0.545105	-0.178994	-0.643575	-0.835082	0.24415	0.395758	-0.0186506	48	16	9.5	25.5	47	81.5	42.5	25.5	13.5	33	33.5	25.5	9	1
ECs2159	up									putative tail fiber protein	Other cateogry	prophage			0.613808	-0.233033	-0.632502	-0.0948051	0.000758556	0.586835	-0.535987	-0.42075	-0.724971	0.0794829	0.29016	0.217612	28	13	9	15	23.5	40	14	15	7	13	14	15	9	1
ECs1992	up						down			putative tail fiber protein	Other cateogry	prophage			0.650982	-0.166203	-0.558959	-0.288858	-0.061734	0.456197	-0.409041	-0.162125	-1.18826	-0.779697	0.350124	0.696935	103.5	49.5	34.5	44	50	79.5	36	44	8	10	27	44	11	1
ECs1808	up		down							putative tail fiber protein	Other cateogry	prophage			0.456585	-0.421509	-0.9765	0.372126	-0.129134	0.504881	-0.617941	-0.0326997	-0.708971	0.00924853	0.287468	0.26998	30	13.5	8	30	28	50	17.5	30	13.5	23	26.5	30	9	1
ECs2941	up		down							putative tail fiber protein	Other cateogry	prophage			0.571389	-0.287521	-0.830091	0.113071	-0.0614687	0.536344	-0.53703	-0.216348	-0.976286	0.0915184	0.245182	0.343592	54.5	25	15	37.5	45	77.5	28.5	37.5	12	29	29.5	37.5	9	1
ECs1650	up		down				down			putative tail fiber protein	Other cateogry	prophage			0.414536	-0.45828	-0.795405	0.376598	-0.12122	0.50167	-0.434822	-0.159736	-0.78213	-0.338886	0.467841	0.34929	21	9.5	7	22	23.5	41.5	17.5	22	8.5	11	21.5	22	9	1
ECs2231	up		down				down			putative tail fiber protein	Other cateogry	prophage			0.605839	-0.365344	-0.709463	0.0593456	-0.11961	0.401353	-0.414666	-0.0094763	-1.07304	-0.0862621	0.37573	0.388339	100	41	30	63	58	92.5	44	63	17.5	39	54	63	9	1
ECs0280	up	down	down							putative tail fiber protein	Other cateogry	prophage			0.692885	-0.625075	-1.01349	0.180982	-0.124527	0.583597	-0.310384	-0.46481	-0.865423	-0.104644	0.478212	0.231311	34.5	10	7	22.5	32.5	62.5	27.5	22.5	9	16	25	22.5	9	1
ECs1123	up	down	down				down			putative tail fiber protein	Other cateogry	prophage			0.58622	-0.536716	-0.957924	0.27292	-0.0367024	0.520885	-0.621313	-0.155214	-1.01774	0.0743938	0.248704	0.366673	44	15.5	10.5	35	40.5	67	23	35	10.5	26	27	35	10	1
ECs2717	up	down	down				down			putative tail fiber protein	Other cateogry	prophage			0.565967	-0.345602	-0.793506	0.143183	-0.0575279	0.500574	-0.534906	-0.152189	-1.05205	0.0496599	0.368551	0.294149	54	23.5	15.5	38.5	43.5	72	27.5	38.5	12	30	36	38.5	9	1
ECs0844	up	down	down				down	up		putative tail fiber protein	Other cateogry	prophage			0.793427	-0.709267	-2.12731	0.26042	0.0194818	0.729288	-0.969679	-0.536661	-0.908375	0.344881	0.151209	0.151318	41.5	10	2.5	26.5	47.5	91.5	18	26.5	11	32	23	26.5	10	1
ECs1983	up									putative tail length tape measure protein	Other cateogry	prophage			0.727575	-0.147673	-0.649421	-0.440228	-0.088531	0.486568	-0.349647	-0.240882	-1.0263	-1.32639	0.314258	0.778852	97.5	44	27.5	33	39.5	66.5	31	33	6.5	4	18	33	11	1
ECs1803	up		down				down		up	putative tail length tape measure protein	Other cateogry	prophage			0.511529	-0.272254	-0.709463	0.135719	-0.144652	0.449784	-0.360815	-0.102395	-0.901062	-0.0225002	0.292761	0.363394	45.5	22.5	15	34	33.5	57.5	27.5	34	11.5	23	27.5	34	9	1
ECs1114	up	down	down				down			putative tail length tape measure protein	Other cateogry	prophage			0.58889	-0.406987	-0.795405	0.147757	-0.0104136	0.566305	-0.527055	-0.359449	-0.850134	0.153591	0.319148	0.177606	25	10	7	17.5	25.5	43	15.5	17.5	7.5	17	17.5	17.5	9	1
ECs2240	up	down	down				down			putative tail length tape measure protein	Other cateogry	prophage			0.512301	-0.378215	-0.656819	0.176528	-0.116581	0.499571	-0.417617	-0.174662	-0.544434	0.00388659	0.282106	0.195625	36	16	12.5	28	30.5	53.5	23	28	16	23	26.5	28	9	1
ECs2725			down							putative tail length tape measure protein precursor	Other cateogry	prophage			0.495528	-0.245456	-0.852563	0.195959	0.194023	0.392801	-0.453389	-0.366322	-0.858503	0.187114	0.323683	0.142921	15.5	8	4.5	12.5	22.5	26	12	12.5	5.5	13	13	12.5	9	1
ECs2949			down							putative tail length tape measure protein precursor	Other cateogry	prophage			0.454958	-0.456177	-0.754983	0.32171	0.0266818	0.38426	-0.511421	-0.0668289	-0.843078	-0.0496739	0.259915	0.387187	73.5	32	24.5	70	79	107	47	70	24.5	45	53.5	70	9	1
ECs2166	up		down							putative tail length tape measure protein precursor	Other cateogry	prophage			0.574396	-0.363298	-0.654151	0.0798536	0.068392	0.428244	-0.503571	-0.197043	-0.932611	0.0890523	0.320932	0.266402	108.5	46	35.5	72	96.5	131	55.5	72	26	60	66	72	9	1
ECs0837	up	down	down				down			putative tail length tape measure protein precursor	Other cateogry	prophage			0.705135	-0.657367	-0.976792	0.164439	0.00232735	0.633138	-0.68982	-0.416518	-0.747751	0.16256	0.283381	0.157588	50.5	14	10.5	32	50	89	25.5	32	15.5	32	31.5	32	10	1
ECs2726	up	down	down				down		up	putative tail length tape measure protein precursor	Other cateogry	prophage			0.57875	-0.406544	-0.743669	0.140652	-0.0935798	0.581444	-0.472385	-0.33083	-0.762359	0.0472104	0.348083	0.206542	23.5	9.5	7	16.5	21.5	40	15	16.5	7.5	14	16.5	16.5	9	1
ECs2643	up									putative tail protein	Other cateogry	prophage			0.369957	-0.121364	-0.362199	0.0143457	-0.140491	0.424532	-0.321812	-0.0965195	-0.486138	-0.437924	0.566734	0.141618	40	26.5	21.5	30.5	30	50	25.5	30.5	19.5	17	40.5	30.5	12	1
ECs2241	up						down		up	putative tail protein	Other cateogry	prophage			0.550282	-0.314259	-0.468604	-0.0218798	0.0746689	0.571869	-0.589272	-0.453415	-0.20407	-0.0186551	0.330476	-0.105865	28.5	13	11.5	17.5	30.5	47.5	16	17.5	19	19	23.5	17.5	9	1
ECs2646	up						down	down	up	putative tail protein	Other cateogry	prophage			0.228583	0.0051031	-0.506213	0.154381	-0.139067	0.257728	-0.095349	-0.0592567	-0.359971	-0.504798	0.437859	0.246556	48.5	42	26	49	46.5	65.5	49.5	49	32	23	51.5	49	12	1
ECs2639	up			down	up		down		up	putative tail protein	Other cateogry	prophage			0.449186	-0.132492	-0.466516	-0.0147624	-0.175951	0.571394	-0.290064	-0.38692	-0.507451	-0.270743	0.607764	-0.0133504	19	11.5	8.5	13	16.5	33	15	13	9.5	10	21	13	12	1
ECs2645	up						down	down	up	putative tail sheath protein	Other cateogry	prophage			0.277335	0.0461998	-0.59168	0.111531	-0.245718	0.355023	-0.0523458	-0.148071	-0.58187	-0.619599	0.573023	0.274913	32	27.5	15	29.5	27.5	47.5	34	29.5	15	12	34.5	29.5	12	1
ECs1233							down		up	putative tail tip fiber protein	Other cateogry	prophage			0.570078	-0.171645	-0.659745	-0.0545027	0.000932939	0.427805	-0.238712	-0.35431	-0.711272	0.155313	0.383902	0.035566	127	65.5	41.5	74	108.5	157.5	87	74	42	83	91	74	13	1
ECs2644	up		down				down		up	putative tail tube protein	Other cateogry	prophage			0.488406	-0.216504	-0.670242	0.110401	-0.135885	0.332077	-0.219226	-0.047818	-0.880322	-0.483598	0.677476	0.216412	57	30.5	20	42.5	40	60.5	37.5	42.5	17	21	58.5	42.5	12	1
ECs1647	up	down	down							tail assembly protein	Other cateogry	prophage			0.762843	-0.82082	-1.03488	0.155137	-0.0983245	0.668068	-0.484852	-0.55639	-0.919127	0.113586	0.319148	0.242145	13.5	3	2.5	8	13	26.5	9	8	3	7	7.5	8	10	1
ECs1646	up	down	down				down			tail assembly protein	Other cateogry	prophage			0.745144	-0.720736	-1.08895	0.161694	-0.0894356	0.695649	-0.658285	-0.486877	-0.858503	0.153591	0.29016	0.209244	14	3.5	2.5	8.5	13	27	7.5	8.5	3.5	8	8	8.5	10	1
ECs1651	up		down							tail fiber assembly protein	Other cateogry	prophage			0.554298	-0.293658	-0.613083	0.042396	-0.19658	0.688294	-0.295426	-0.719185	-0.67295	-0.455786	0.800014	-0.119832	34.5	16	12	22.5	39	89.5	36	22.5	15.5	16	49	22.5	11	1
ECs1643	up	down	down				down			tail length tape measure protein precursor	Other cateogry	prophage			0.585162	-0.512993	-0.807101	0.213022	0.00360043	0.543305	-0.485206	-0.362	-0.793964	0.084598	0.33895	0.197409	18	6.5	5	13.5	20	32.5	12.5	13.5	6	12	13.5	13.5	9	1
ECs3843	up	down	down				down			integrase	Pathogenicity	prophage			0.293566	-0.149361	-0.225556	0.031427	0.00889971	0.168989	-0.190099	-0.00714348	-0.53234	0.143174	0.261249	0.0788856	215	149.5	143	180	188	209	157	180	117	191	187.5	180	13	1
ECs1757	up	down	down				down		up	integrase	Pathogenicity	prophage			0.350458	-0.286143	-0.336236	0.144302	0.05529	0.342681	-0.464288	-0.0697367	-0.547679	0.0366436	0.308388	0.14359	48	27.5	27	42.5	49.5	62.5	30	42.5	25.5	38	43.5	42.5	13	1
ECs0995	down		up							integration host factor (IHF) beta subunit	Pathogenicity	prophage			-0.0299804	0.0188879	0.23756	-0.310999	0.0900164	-0.0679879	0.0105332	-0.0449032	-0.221942	0.418407	-0.204834	-0.125328	1740	1978.5	2541.5	1429.5	1681.5	1360	1582.5	1429.5	1554.5	2450	1146	1429.5	18	3
ECs2419		up	up							integration host factor IHF alpha subunit	Pathogenicity	prophage			-0.295825	0.437916	0.276367	-1.01739	-0.108096	-0.0987064	0.466863	-0.555692	-0.0597329	0.720177	-0.506686	-1.00804	6159	13891	12200	3257	5237.5	5008	9484	3257	10070	18248	4667.5	3257	19	9
ECs1624	up	down	down	up	down	down	down			lipoprotein Rz1 precursor	Stress response	prophage			0.63279		-2.36891	0.749002	0.131276		-0.675984	0.851865	-1.97773	-0.406025	0.484316	0.600604	9	0	0.5	11	5.5	0	2.5	11	1	4	8.5	11		1
ECs1881							down			phage shock protein	Stress response	prophage			0.147606	0.0756099	-0.237581	-0.00713343	0.407996	-0.14456	-0.264833	-0.154429	-0.561761	0.0304001	0.175826	0.275519	10763.5	10845.5	8185	10033	18097	9865	9409.5	10033	5202	7813	7882.5	10033	13	6
ECs1884							down			phage shock protein	Stress response	prophage			0.422771	0.0151808	-0.524743	-0.0827062	0.598928	-0.212765	-0.588838	-0.211092	-1.17945	-0.0471881	0.428496	0.344314	2446	1762	1060	1605.5	3709.5	1560.5	1152.5	1605.5	419	1080	1516	1605.5	13	3
ECs1883		up					down			phage shock protein	Stress response	prophage			-0.202	0.416538	0.0161437	-0.450698	0.364564	-0.320119	0.0361871	-0.25362	-0.315726	-0.149269	0.2457	0.199259	1403	2820	1950.5	1190.5	2270.5	1084.5	1666	1190.5	852	836	1082.5	1190.5	16	2
ECs1937	up	up								phage superinfection exclusion protein	Stress response	prophage			0.412592	0.373886	-1.0009	-0.315881	0.238282	0.421749	-0.0928957	-1.18554	0.605305	-3.12684	0.0777794	-0.122289	347.5	362	94.5	182.5	779	886.5	570	182.5	452.5	9	193.5	182.5	17	1
ECs5121	down	down	down				up	down	down	suppressor of F exclusion of bacteriophage T7	Transcription and RNA processing	prophage			-0.498378	-0.831985	-0.841333	0.919137	0.234048	-0.220286	-0.238824	0.134488	0.498718	-1.74918	-0.553349	0.34812	370	287	293.5	1661.5	1886.5	1134.5	1198	1661.5	2313.5	203	585.5	1661.5	7	2
ECs0821			down							putative lipoprotein Rz1 precursor	Transport	prophage			0.50256	-0.548886	-1.02246	0.390703	-0.173231	0.520047	-0.363884	-0.199856	-0.105932	-0.876029	0.216052	0.399933	18.5	7	4.5	18	19	36	16	18	13	5	13	18	9	1
ECs2183	up	down	down							putative lipoprotein Rz1 precursor	Transport	prophage			0.428474	-0.2871	-0.376002	0.0757516	-0.150873	0.494689	-0.236367	-0.299322	-0.650863	-0.283127	0.201749	0.485091	17	9	8.5	13	15.5	28	14.5	13	5	6	8.5	13	12	1
ECs1092							down		up	putative lipoprotein Rz1 protein precursor	Transport	prophage			0.5397	-0.233033	-0.418927	-0.104375	-0.183663	0.717832	-0.345567	-0.78483	-1.14618	-0.267623	0.785237	0.0150875	7	3.5	3	4	7.5	17.5	6.5	4	1.5	3	7.5	4	11	1
ECs0226	up	down	down				down		up	hypothetical lipoprotein	Pathogenicity	secretion	ecs03070	Bacterial secretion system	0.58622	-0.504967	-0.670242	0.151559	0.0301348	0.554336	-0.617277	-0.315099	-1.21267	0.135891	0.520297	0.0991706	22	8	7	15.5	22.5	36	12	15.5	5	16	20.5	15.5	10	1
ECs0101		down	down	down	down	down				hypothetical protein	Pathogenicity	secretion	ecs03070	Bacterial secretion system	-0.150318	-0.503107	-0.767278	0.728518	-0.16545	-0.200116	-0.506456	0.559322	-0.593696	-1.09582	0.12685	0.732987	320	243.5	193	838.5	417.5	382	302.5	838.5	266.5	134	397	838.5	5	1
ECs0234	up						down		up	hypothetical protein	Pathogenicity	secretion	ecs03070	Bacterial secretion system	0.115885	-0.0208587	-0.246758	0.124209	-0.0380558	0.370515	-0.333112	-0.107074	-0.501828	-0.167993	0.440733	0.13604	36	34	28	39.5	43.5	62	33	39.5	25	29	46.5	39.5	13	1
ECs0218	up		down							IcmF-like protein	Pathogenicity	secretion	ecs03070	Bacterial secretion system	0.421094	-0.315271	-0.683487	0.259674	-0.0561496	0.619221	-0.567429	-0.393351	-0.63796	-0.164863	0.377172	0.276452	13.5	7	5	12.5	18	33.5	11	12.5	6	8	12	12.5	9	1
ECs0459	down	down	down	down	down	down				protein-export membrane protein SecD	Pathogenicity	secretion	ecs03070	Bacterial secretion system	-0.267379	-0.435127	-0.485476	0.673856	-0.190331	-0.42604	-0.415748	0.627083	-0.682612	-1.02246	0.0869489	0.765838	237	217	213	661	300	224.5	244	661	186	110	291	661	5	1
ECs0460	down	down	down	down	down	down				protein-export membrane protein secF	Pathogenicity	secretion	ecs03070	Bacterial secretion system	-0.264118	-0.365522	-0.382667	0.612271	-0.16704	-0.380524	-0.377297	0.585238	-0.316604	-0.794364	-0.0704457	0.657263	208.5	204	207	545	264	202	218	545	246.5	127	228.5	545	7	1
ECs0223		down					down			putative ATP-dependent Clp proteinase ATP-binding chain	Pathogenicity	secretion	ecs03070	Bacterial secretion system	0.438347	-0.477487	-0.435122	0.210788	-0.0778479	0.567714	-0.586199	-0.226297	-0.608561	-0.0977236	0.326528	0.265029	15	6.5	7	13	15.5	28	9.5	13	6.5	9	12	13	9	1
ECs0224	up	down	down							putative membrane protein	Pathogenicity	secretion	ecs03070	Bacterial secretion system	0.531401	-0.474947	-0.560758	0.15926	0.101943	0.556126	-0.660438	-0.39797	-0.960285	-0.0127304	0.506831	0.164619	24	9.5	9	18	30.5	45.5	14.5	18	7	15	22	18	10	1
ECs1560	up		down				down	down	up	putative secreted effector protein	Pathogenicity	secretion			0.403629	-0.212535	-0.740715	0.239834	-0.0759522	0.450849	-0.212538	-0.326976	-0.376665	-0.421773	0.379772	0.275619	59	34.5	21	54.5	72	115.5	64	54.5	34	27	52.5	54.5	12	1
ECs0607	up	down	down							putative Vgr protein	Pathogenicity	secretion	ecs03070	Bacterial secretion system	0.63768	-0.763661	-1.67087	0.435439	-0.149918	0.701939	-0.557379	-0.511134	-0.935794	0.136924	0.24364	0.294471	22.5	6	2.5	20	29.5	65.5	20	20	7	17	16.5	20	9	1
ECs1447		down	down							putative virulence factor	Pathogenicity	secretion			-0.156428	-0.266319	-0.502158	0.571701	-0.101896	-0.0583937	-0.387327	0.399531	-0.683761	-0.743469	0.140315	0.68532	33.5	32.5	26.5	75.5	47	46.5	36	75.5	23	18	38	75.5	5	1
ECs1446	up						down		up	putative virulence factor	Pathogenicity	secretion			0.26403	-0.101581	-0.0692	-0.119787	-0.00514074	0.0624795	-0.0866819	0.0290352	-0.466508	0.0112952	0.362521	0.0544425	100.5	75.5	80.5	74.5	74	75	69.5	74.5	53	71	88	74.5	18	1
ECs4768	down			down	down					Sec-independent protein translocase	Pathogenicity	secretion	ecs03070	Bacterial secretion system	-0.148749	-0.16404	-0.252296	0.409879	-0.14328	-0.182318	0.0117961	0.252343	-0.203822	-0.9545	0.2779	0.4413	128	136.5	129	243.5	168.5	153.5	200.5	243.5	153	60	179.5	243.5	2	1
ECs4767	down	down					down	down		Sec-independent protein translocase	Pathogenicity	secretion	ecs03070	Bacterial secretion system	-0.0367091	-0.253969	-0.273487	0.406873	-0.099432	-0.183059	-0.0369719	0.260949	-0.408302	-0.496674	0.240407	0.441552	466.5	406.5	411.5	791	567	494	615	791	405	308	561.5	791	2	1
ECs0665	down	down	down							Sec-independent protein translocase	Pathogenicity	secretion	ecs03070	Bacterial secretion system	-0.0934238	-0.100464	-0.0642989	0.215964	0.0394596	-0.192863	-0.138614	0.235047	0.0546359	-0.343599	0.0149592	0.189794	1601.5	1722	1843	2374.5	2007	1507	1711.5	2374.5	2484.5	1386	1730.5	2374.5	1	3
ECs2060	up	down	down				down		up	VgrE protein	Pathogenicity	secretion	ecs03070	Bacterial secretion system	0.589824	-0.463211	-0.930272	0.225064	-0.163969	0.544155	-0.349825	-0.273728	-0.966983	-0.270743	0.583666	0.254914	22.5	8.5	5.5	17	19.5	37.5	16.5	17	6	10	20.5	17	9	1
ECs0236	up	down	down				down			VgrG protein	Pathogenicity	secretion	ecs03070	Bacterial secretion system	0.528442	-0.476913	-0.988229	0.32384	-0.11307	0.597907	-0.573705	-0.260832	-0.93628	-0.000559837	0.402638	0.261097	26.5	10.5	6.5	23.5	28	54	18	23.5	8.5	18	23.5	23.5	9	1
ECs3709							down	down	up	putative invasion protein	Transcription and RNA processing	secretion			0.249747	-0.030509	-0.7554	0.27292	-0.0873011	0.537116	-0.331115	-0.372731	-0.551403	-0.916034	0.65562	0.262764	44	36	18	49	67	118.5	53.5	49	26	15	63	49	12	1
ECs3687		down		down	down	down				putative invasion protein	Transcription and RNA processing	secretion	ecs03018	RNA degradation	0.00225982	-0.228149	-0.147909	0.294279	-0.121377	-0.222923	-0.171416	0.390021	-0.205	-0.501423	0.0518851	0.449901	525	451.5	505	765	471.5	403.5	457	765	476	294	446	765	1	1
ECs0517		down								acrAB operon repressor	Nucleotide metabolism and DNA recombination	transcriptional regulation			-0.0878303	-0.318285	-0.231226	0.44508	-0.0199834	0.0682931	-0.352584	0.233265	-0.125537	-0.547365	-0.107985	0.500529	253.5	218	245.5	470	375	388	274	470	301	164	222	470	4	1
ECs0815	up		down				down		up	antitermination protein	Nucleotide metabolism and DNA recombination	transcriptional regulation			0.227133	-0.10152	-0.174506	0.0258753	-0.0134602	0.236647	-0.101789	-0.15647	-0.217541	-0.162746	0.273066	0.105322	63.5	49.5	47.5	56.5	67	81.5	62.5	56.5	49	43	58	56.5	13	1
ECs2975	up	down	down							antitermination protein	Nucleotide metabolism and DNA recombination	transcriptional regulation			0.634761	-0.500877	-0.947054	0.187398	-0.0900511	0.595051	-0.347928	-0.503166	-0.61663	0.0348745	0.366753	0.123429	80.5	28	18.5	56	87	163.5	68.5	56	32	51	62	56	9	1
ECs1620	up	down	down				down		up	antitermination protein	Nucleotide metabolism and DNA recombination	transcriptional regulation			0.593767	-0.437828	-0.921556	0.203927	-0.0456329	0.646361	-0.601237	-0.454909	-0.878047	-0.171335	0.626632	0.0956264	28.5	11	7	21	32.5	61.5	19	21	9.5	16	31	21	9	1
ECs1203	up	down	down				down		up	antitermination protein Q	Nucleotide metabolism and DNA recombination	transcriptional regulation			0.609451	-0.460738	-0.770685	0.137925	-0.0221165	0.581917	-0.557209	-0.354859	-0.59044	0.145559	0.198045	0.172335	188.5	70	53	128	183.5	318	109.5	128	71.5	124	114	128	9	1
ECs2750	up		down							antiterminator	Nucleotide metabolism and DNA recombination	transcriptional regulation			0.5397	-0.400087	-0.932606	0.257416	-0.0178497	0.458508	-0.212932	-0.426645	-0.33241	-0.242305	0.29973	0.222727	39	16.5	10	32	49.5	75.5	41.5	32	22	20	30	32	9	1
ECs3877	up		up							hydrogenase-2 operon protein HybE	Nucleotide metabolism and DNA recombination	transcriptional regulation			0.153283	-0.0723108	0.230545	-0.429501	-0.225589	-0.124508	0.225612	0.054944	0.205655	-0.667754	0.328198	-0.134617	132.5	114.5	160	80.5	62.5	65.5	100	80.5	135.5	47	111	80.5	18	1
ECs3876	up		up							hydrogenase-2 operon protein HybF	Nucleotide metabolism and DNA recombination	transcriptional regulation			0.00729036	-0.0375523	0.328006	-0.46016	-0.145948	-0.031582	0.206546	-0.0730435	0.340674	-0.940248	0.249471	-0.13429	99	102.5	152.5	67.5	64.5	68.5	93.5	67.5	130	30	86	67.5	18	1
ECs3875	up		up	down						hydrogenase-2 operon protein HybG	Nucleotide metabolism and DNA recombination	transcriptional regulation			0.105459	-0.208774	0.215965	-0.177132	-0.152949	-0.0455477	-0.0199458	0.19046	0.300882	-0.844938	0.058522	0.0905755	153	121	191	125.5	91.5	96.5	106.5	125.5	185.5	49	105.5	125.5	1	1
ECs0580	up	down	down							multicopy suppressor fdrA	Nucleotide metabolism and DNA recombination	transcriptional regulation			0.781535	-0.802128	-1.52702	0.234453	0.0509218	0.718224	-0.741071	-0.751985	-1.00754	0.227699	0.413058	0.0602079	13.5	3	1.5	8.5	19.5	36	9	8.5	3.5	10	10.5	8.5	10	1
ECs1492			down	down						transcription-repair coupling factor	Nucleotide metabolism and DNA recombination	transcriptional regulation	ecs03420	Nucleotide excision repair	-0.042718	-0.210411	-0.324392	0.413325	-0.198134	-0.00822704	-0.216936	0.334303	-0.395971	-0.603599	0.384229	0.361787	83	76	70	142.5	86	98.5	86	142.5	80	54	126.5	142.5	2	1
ECs1533	up		down							antirepressor protein	Transcription and RNA processing	transcriptional regulation			0.442457	-0.210131	-0.523287	0.09137	-0.0203654	0.462593	-0.3168	-0.311377	-0.379952	-0.216043	0.311392	0.22701	47	26.5	20	36	49.5	76	37.5	36	23.5	23	34	36	13	1
ECs1785	up		down				down			antirepressor protein	Transcription and RNA processing	transcriptional regulation			0.423166	-0.174764	-0.513238	0.0841776	-0.0153276	0.440744	-0.30405	-0.286379	-0.379765	-0.151791	0.287965	0.206143	44.5	26.5	19.5	34.5	46.5	69.5	35.5	34.5	23	24	32.5	34.5	13	1
ECs1266		up	up							ATP-binding pho regulon component PhoH	Transcription and RNA processing	transcriptional regulation			-0.20742	0.546272	0.229605	-1.69419	-0.187509	0.14211	0.460281	-0.879769	-0.400917	0.809861	-0.157189	-1.27132	1888	4344	3267	464.5	954	1256.5	1858	464.5	1328.5	3704	1228.5	464.5	19	3
ECs4900			down							bifunctional protein BirA biotin-[acetylCoA carboxylase] holoenzyme synthetase / biotin operon repressor	Transcription and RNA processing	transcriptional regulation	ecs00780	Biotin metabolism	0.248333	-0.167054	-0.491185	0.256741	-0.0477155	0.208769	-0.362539	0.131332	-0.513303	-0.623734	0.464557	0.357233	149	106.5	79.5	163.5	140.5	172	104.5	163.5	82	61	158	163.5	4	1
ECs1250							down		up	C4-type zinc finger protein (TraR family)	Transcription and RNA processing	transcriptional regulation			0.183025	0.181911	-0.354389	-0.0796819	-0.279293	0.488671	-0.0261622	-0.40948	-0.704352	-0.0977236	0.485133	0.145141	24.5	26.5	16	20.5	24	49	31.5	20.5	10.5	16	25	20.5	12	1
ECs0038							down			Carnitine operon protein CaiE	Transcription and RNA processing	transcriptional regulation			0.490909	-0.539653	-0.663769	0.285823	-0.0961097	0.571192	-0.415498	-0.35635	-0.567026	-0.140449	0.41342	0.185937	44	17	15.5	39	52	96	38.5	39	22	28	42.5	39	9	1
ECs5124	down									chaperonin GroEL	Transcription and RNA processing	transcriptional regulation	ecs03018	RNA degradation	-0.033975	-0.112237	0.0851612	0.0440525	-0.157419	-0.0415609	-0.00610725	0.178746	0.0182252	-0.504155	0.168901	0.192497	1510.5	1512.5	1902	1777	1305	1388	1547	1777	1788	881	1506.5	1777	1	2
ECs5123		down		down						chaperonin GroES	Transcription and RNA processing	transcriptional regulation			0.0473998	-0.428279	-0.17725	0.384528	-0.110272	-0.0847172	-0.206836	0.323596	-0.0971688	-0.578426	0.0224921	0.424094	2389.5	1608	2133.5	3642.5	2426	2357.5	2244.5	3642.5	2590.5	1330	2116	3642.5	1	5
ECs0275		down	down							Cro repressor	Transcription and RNA processing	transcriptional regulation			0.16021	-0.305793	-0.842092	0.523064	-0.0550061	0.243071	-0.397036	0.122497	-0.391883	-0.757645	0.247013	0.515043	39	26.5	16	61	52.5	67	38	61	29.5	17	40.5	61	4	1
ECs0391	up		down				down			cyn operon positive regulator	Transcription and RNA processing	transcriptional regulation			0.132754	-0.115908	-0.38404	0.266985	-0.111512	0.322175	-0.274896	-0.00996162	-0.607188	-0.19125	0.350785	0.30277	22.5	19	15	28	26	38	22.5	28	13.5	17	25.5	28	4	1
ECs1682				down	down					fatty acid metabolism regulator protein	Transcription and RNA processing	transcriptional regulation			-0.234195	-0.22117	-0.0253566	0.34717	-0.116495	-0.230315	-0.0857009	0.335993	-0.130031	-0.518416	0.0236184	0.423848	185.5	203.5	255.5	361	236	199.5	248	361	248.5	140	210	361	1	1
ECs4824	up	down	down				down			frv operon protein	Transcription and RNA processing	transcriptional regulation			0.440445	-0.37674	-0.555087	0.216224	0.0249463	0.557881	-0.63571	-0.301784	-0.595513	-0.147734	0.341657	0.278077	23	11	9.5	20	28.5	46	15	20	10	13	18.5	20	9	1
ECs3562			down							glucitol operon activator	Transcription and RNA processing	transcriptional regulation			0.379478	-0.376994	-0.623849	0.311281	0.0241749	0.390403	-0.496108	-0.0839287	-0.489475	-0.368599	0.337065	0.352367	30.5	15.5	12.5	31	35.5	48.5	21.5	31	16	15	26.5	31	9	1
ECs0513	down		down							haemolysin expression modulating protein	Transcription and RNA processing	transcriptional regulation			-0.195378	-0.316158	-0.55789	0.627045	0.0989864	-0.0435147	-0.374611	0.232494	-0.106736	-0.834833	-0.21481	0.616425	1623	1557.5	1262.5	4019.5	3615	2969.5	2294	4019.5	2336	937	1519.5	4019.5	4	5
ECs0805	up		down							hypothetical C4-type zinc finger protein TraR-family	Transcription and RNA processing	transcriptional regulation			0.357378	-0.0986852	-0.466901	0.0787637	-0.0781285	0.475721	-0.279253	-0.302001	-0.107462	-0.432872	0.332306	0.121772	25.5	17.5	12.5	21	27	44.5	22.5	21	20	12	22.5	21	12	1
ECs4043	down		down							inducible ATP-independent RNA helicase	Transcription and RNA processing	transcriptional regulation	ecs03018	RNA degradation	-0.0761967	-0.0188959	-0.52986	0.41116	-0.272389	-0.129152	-0.121449	0.393942	-0.186612	-1.41709	0.370115	0.450398	855.5	981	607.5	1515.5	800	874.5	948	1515.5	960	233	1214	1515.5	2	2
ECs3043							up	down		mgl repressor	Transcription and RNA processing	transcriptional regulation			-0.166745	-0.692987	0.50356	-0.0343785	-0.241079	-0.200022	0.0611798	0.285634	0.161834	-0.646577	-0.0132334	0.242798	254	162.5	555	315.5	191.5	189	264	315.5	348.5	129	212	315.5	2	1
ECs0789		down								molybdate uptake regulatory protein	Transcription and RNA processing	transcriptional regulation			0.166816	-0.242456	-0.189163	0.202502	-0.0446552	0.0605972	-0.280667	0.215409	-0.364614	-0.263391	0.232553	0.314155	117.5	84.5	92	132.5	105	110.5	84.5	132.5	80.5	74	106	132.5	4	1
ECs0714	down	down	down							negative regulator	Transcription and RNA processing	transcriptional regulation			-0.050436	-0.051027	-0.0559945	0.140323	-0.0517093	-0.0540293	-0.0201518	0.116804	0.0333619	-0.225812	-0.125361	0.233306	3047.5	3298	3387.5	4013	3485	3293.5	3665	4013	3935.5	2523	2433.5	4013	1	5
ECs3976	down	down	down							negative regulator of exu regulon	Transcription and RNA processing	transcriptional regulation			-0.0507502	-0.115776	-0.0937978	0.220132	-0.190253	0.0583297	-0.0618023	0.167512	0.0548505	-0.855469	0.21109	0.26277	375	380.5	401.5	535	384.5	467	445.5	535	520.5	174	441	535	1	1
ECs0504	up		down				down		up	nitrogen regulatory protein P-II 2	Transcription and RNA processing	transcriptional regulation			0.646136	0.0422648	-1.14704	-0.194257	-0.0554414	0.211223	-0.930431	0.37894	-1.16709	-0.502327	0.782014	0.172681	723	428	134.5	339.5	226	279.5	96	339.5	106.5	172	542	339.5	9	1
ECs5020		up	up							periplasmic protein of mal regulon	Transcription and RNA processing	transcriptional regulation			0.134404	0.227608	0.402431	-2.2586	0.772436	-0.289998	-0.593746	-0.660525	-0.146663	0.513374	0.0533626	-0.802468	588.5	699.5	860	58.5	252	82.5	65.5	58.5	135	217	119.5	58.5	17	1
ECs4707			down							positive regulator for ilvC	Transcription and RNA processing	transcriptional regulation			-0.0442483	0.0546488	-0.227036	0.17607	-0.110196	0.0883954	-0.0363403	0.0532012	-0.249913	-0.317494	0.244541	0.258563	43.5	52	40.5	59	51.5	59.5	56.5	59	42.5	33	50.5	59	2	1
ECs3696	up									positive regulator for lys	Transcription and RNA processing	transcriptional regulation			0.343585	0.00371597	-0.17321	-0.244779	-0.0124499	0.420026	-0.179673	-0.390473	-0.0990136	-0.157221	0.384814	-0.162193	48	37	32	29	43.5	63.5	37.5	29	37	29	43.5	29	14	1
ECs4832	up	down	down							positive regulator for rhaBAD operon	Transcription and RNA processing	transcriptional regulation			0.419898	-0.265823	-0.41535	0.097029	0.0316785	0.612896	-0.511649	-0.574603	-0.805014	-0.0134632	0.466051	0.148619	16.5	9	8	13	24.5	41.5	14.5	13	6	11	15.5	13	9	1
ECs4260							down			positive regulator of mal regulon	Transcription and RNA processing	transcriptional regulation			-0.198363	-0.398636	0.0635499	0.354258	-0.0284217	-0.246158	-0.147308	0.325481	-0.316896	-0.297872	-0.187505	0.548142	215.5	191	313	407.5	294	224	266	407.5	205.5	174	169.5	407.5	1	1
ECs3665	down									positive regulator of the fuc operon	Transcription and RNA processing	transcriptional regulation			-0.181619	-0.229455	0.114052	0.209098	0.0085399	-0.0123389	-0.137525	0.129002	-0.0857791	-0.428756	0.0158563	0.358749	108.5	112	163	174.5	159	147.5	140	174.5	134	79	107.5	174.5	1	1
ECs1847			down							positive transcriptional regulator for cysteine regulon	Transcription and RNA processing	transcriptional regulation			-0.133731	-0.0886212	-0.32293	0.394016	-0.0632814	0.0286811	-0.0230894	0.0569508	0.0611941	-0.818879	0.150109	0.292768	440.5	499	407.5	812.5	740.5	769	785.5	812.5	772	266	611.5	812.5	1	2
ECs0359	up									probably transcriptional repressor of bet genes	Transcription and RNA processing	transcriptional regulation			0.317635	0.0917002	-0.211327	-0.279032	-0.437613	0.38741	-0.0249064	-0.0732377	-0.513837	0.0377039	0.470407	-0.0815849	723.5	625	476.5	433.5	309.5	669	476.5	433.5	337	486	653.5	433.5	12	2
ECs4267							down			protein of glp regulon	Transcription and RNA processing	transcriptional regulation			-0.0361109	-0.329951	-0.60608	0.576143	-0.0674592	-0.304144	-0.485358	0.545281	-0.945952	-0.803462	0.0940774	0.78687	140	113	88.5	281	156.5	117	105	281	59.5	57	122	281	5	1
ECs2185	up		down							putative antirepressor protein	Transcription and RNA processing	transcriptional regulation			0.42241	-0.168001	-0.525167	0.0866377	-0.00222123	0.436388	-0.308706	-0.290632	-0.384142	-0.198727	0.313894	0.216155	45	27	19.5	35	48	70.5	36	35	23	23	33.5	35	13	1
ECs2967	up		down							putative antirepressor protein	Transcription and RNA processing	transcriptional regulation			0.425586	-0.175875	-0.507723	0.0787637	-0.0283997	0.462353	-0.31062	-0.306339	-0.358899	-0.173484	0.296577	0.198839	45.5	27	20	35	47.5	73.5	36.5	35	24	24	33.5	35	13	1
ECs1965	up		down				down			putative antirepressor protein	Transcription and RNA processing	transcriptional regulation			0.423166	-0.174764	-0.513238	0.0841776	-0.0153276	0.440744	-0.30405	-0.286379	-0.379765	-0.151791	0.287965	0.206143	44.5	26.5	19.5	34.5	46.5	69.5	35.5	34.5	23	24	32.5	34.5	13	1
ECs2258	up		down				down			putative antirepressor protein	Transcription and RNA processing	transcriptional regulation			0.419174	-0.178756	-0.491912	0.0801855	-0.0153276	0.440744	-0.30405	-0.286379	-0.379765	-0.151791	0.287965	0.206143	44.5	26.5	20	34.5	46.5	69.5	35.5	34.5	23	24	32.5	34.5	13	1
ECs1214	up		down				down		up	putative antirepressor protein	Transcription and RNA processing	transcriptional regulation			0.43346	-0.186693	-0.499849	0.072249	-0.0257989	0.464954	-0.308019	-0.318127	-0.354598	-0.169183	0.300878	0.188751	45.5	26.5	20	34.5	47.5	73.5	36.5	34.5	24	24	33.5	34.5	13	1
ECs1251		down	down							putative anti-repressor protein	Transcription and RNA processing	transcriptional regulation			0.149384	-0.283842	-0.629881	0.456105	-0.177735	-0.0298522	-0.142236	0.288826	-0.422467	-0.635895	0.0757294	0.594778	235	165	120.5	347.5	224	246	236.5	347.5	150.5	101	179.5	347.5	5	1
ECs3623	up									putative anti-terminator regulatory protein	Transcription and RNA processing	transcriptional regulation			0.279742	-0.282426	-0.22927	0.147275	-0.0671994	0.202706	-0.257274	0.0821323	-0.141258	-0.333137	0.236296	0.189246	64	39.5	43	61	54	67	45.5	61	52.5	36	55.5	61	4	1
ECs3308							down		up	putative ARAC-type regulatory protein	Transcription and RNA processing	transcriptional regulation			0.40055	-0.0915677	-0.362541	-0.0547677	0.045297	0.423281	-0.386351	-0.254948	-0.70358	0.098021	0.400105	0.0728463	35.5	23.5	18.5	24.5	34	47	22.5	24.5	13.5	25	29.5	24.5	13	1
ECs4883			down				down			putative ARAC-type regulatory protein	Transcription and RNA processing	transcriptional regulation			0.0811246	-0.359474	-0.582273	0.516542	-0.135753	0.223826	-0.336877	0.170403	-1.0858	-0.440857	0.277634	0.626115	33	23	19	55.5	42	57	35	55.5	12	19	34	55.5	3	1
ECs0343			down				down		up	putative ARAC-type regulatory protein	Transcription and RNA processing	transcriptional regulation			0.458067	-0.373855	-0.861074	0.314419	-0.509672	0.855972	-0.472385	-0.719902	-1.06776	-0.298394	0.699116	0.152109	43.5	20.5	13	41	52	193	55	41	14.5	26	61.5	41	11	1
ECs4621		down					down		up	putative ARAC-type regulatory protein	Transcription and RNA processing	transcriptional regulation			0.599518	-0.899152	-1.074	0.413277	-0.145116	0.780921	-0.753881	-0.614111	-0.821363	-0.176416	0.52726	0.206378	31	7.5	6.5	28	46	110	25.5	28	12	19	33.5	28	10	1
ECs4395	up									putative ARAC-type regulatory protein	Transcription and RNA processing	transcriptional regulation			0.0552346	0.0637889	-0.0188562	-0.103749	-0.00473528	0.0103945	0.0909758	-0.111007	0.0715542	-0.426609	0.204947	0.0575837	369	403	383	342.5	391.5	376.5	439	342.5	416	210	344.5	342.5	18	1
ECs5098	up									putative ARAC-type regulatory protein	Transcription and RNA processing	transcriptional regulation			0.677321	-0.318555	-0.764733	-0.0721137	-0.0807103	0.688907	-0.65016	-0.486133	-0.39813	-0.279406	0.592511	-0.0681552	70	28	18.5	36	55.5	113.5	32	36	31	29	60.5	36	9	1
ECs3262	up		down							putative ARAC-type regulatory protein	Transcription and RNA processing	transcriptional regulation			0.0776641	0.0445985	-0.0992623	-0.0227945	-0.0277501	0.362919	-0.180084	-0.2552	-0.226977	-0.130115	0.348204	0.00306331	31.5	33	29.5	31	40	56	35	31	29.5	27	38	31	13	1
ECs2499	up		down				down		up	putative ARAC-type regulatory protein	Transcription and RNA processing	transcriptional regulation			0.283459	-0.398302	-0.879962	0.486683	-0.131608	0.296015	-0.249783	0.0225856	-0.854327	-0.604374	0.599059	0.355735	63	34.5	22	84	74	107.5	67	84	30	32	93	84	12	1
ECs2104	up	down	down							putative ARAC-type regulatory protein	Transcription and RNA processing	transcriptional regulation			0.606497	-0.511982	-0.73478	0.154314	-0.0252779	0.616706	-0.490368	-0.508662	-0.473657	-0.406025	0.484316	0.217612	32.5	11.5	9.5	22.5	37.5	67.5	24	22.5	13.5	12	25.5	22.5	9	1
ECs2403	up	down	down				down			putative ARAC-type regulatory protein	Transcription and RNA processing	transcriptional regulation			0.417721	-0.27705	-0.501166	0.156332	0.0189615	0.444335	-0.329595	-0.315099	-0.703739	-0.0557006	0.510725	0.0774778	37	20	16.5	31	44.5	64.5	32	31	17	27	41.5	31	9	1
ECs4396	up	up					up			putative ARAC-type regulatory protein	Transcription and RNA processing	transcriptional regulation			0.0131522	0.170329	0.160726	-0.471718	-0.0232294	0.0482288	0.334467	-0.580714	0.204551	0.0464	-0.00708966	-0.375397	1480.5	1876	1918	992	1780.5	1811.5	2594.5	992	2122	1505	1244.5	992	18	3
ECs0875	down			down	down					putative ATP-dependent RNA helicase	Transcription and RNA processing	transcriptional regulation	ecs03018	RNA degradation	-0.329288	-0.281661	-0.555498	0.662657	-0.30373	-0.238071	-0.187921	0.503751	-0.846676	-1.34456	0.451175	0.654863	129	146.5	115	378.5	173.5	175.5	198.5	378.5	101	51	268	378.5	5	1
ECs4713	up		down	down			down		up	putative ATP-dependent RNA helicase	Transcription and RNA processing	transcriptional regulation	ecs03018	RNA degradation	0.0801263	-0.109008	-0.188168	0.184239	-0.165769	-0.063944	-0.0178699	0.211771	-0.613746	-0.158705	0.398223	0.239642	385.5	345.5	329.5	465.5	328	344	387.5	465.5	237.5	311	473.5	465.5	2	1
ECs3006	up			up	up					putative C4-type zinc finger protein	Transcription and RNA processing	transcriptional regulation			0.365936	0.0442308	-0.29976	-0.204594	0.0546167	0.058247	0.00781208	-0.132737	-0.438789	0.18682	0.31039	-0.0997027	332.5	261	191	204.5	253.5	241	246.5	204.5	174.5	271	267.5	204.5	18	1
ECs0300			down							putative CI repressor	Transcription and RNA processing	transcriptional regulation			0.5819	-0.65589	-1.23418	0.392999	-0.220927	0.674338	-0.457453	-0.429391	-0.711593	-0.193034	0.291842	0.398998	60.5	19	11	54.5	69	160	55.5	54.5	21.5	30	42.5	54.5	9	1
ECs1857				down	down	down				putative DEOR-type transcriptional regulator	Transcription and RNA processing	transcriptional regulation			0.0814554	-0.214105	-0.0891503	0.183507	-0.0517292	-0.0684278	-0.129257	0.217689	-0.00972094	-0.744162	0.12923	0.346498	139	112	131	167.5	131.5	122.5	124	167.5	140.5	56	117	167.5	1	1
ECs0925			down							putative DEOR-type transcriptional regulator	Transcription and RNA processing	transcriptional regulation			-0.0401189	-0.0846132	-0.225556	0.280888	-0.0940199	0.126782	-0.19824	0.138866	-0.629019	-0.268801	0.285733	0.409895	70	72.5	65	105	85.5	101	78.5	105	44.5	53	80.5	105	3	1
ECs5167	down	down	down	down			down	down		putative DEOR-type transcriptional regulator	Transcription and RNA processing	transcriptional regulation			-0.177727	-0.484702	-0.6409	0.702088	-0.268948	-0.0130382	-0.141407	0.331528	-0.501828	-0.654626	-0.00115162	0.668641	118	94	83	309.5	174.5	213.5	202	309.5	115	82	137.5	309.5	5	1
ECs2479	up									putative DEOR-type transcriptional regulator	Transcription and RNA processing	transcriptional regulation			0.474551	-0.322874	-0.0619478	-0.250786	-0.0235243	0.244722	-0.141761	-0.113865	-0.0657654	-0.213495	0.260377	0.00931715	205	100	134	108	121.5	150.5	110	108	120	86	120.5	108	13	1
ECs4823	up	down	down							putative frv operon regulatory protein	Transcription and RNA processing	transcriptional regulation			0.489803	-0.306461	-0.549513	0.10988	0.00503972	0.595542	-0.379697	-0.628917	-0.380467	-0.322885	0.529304	0.0468362	21.5	10.5	8.5	16	31	53	21.5	16	12.5	11	22.5	16	9	1
ECs4349		down								putative GntR family regulatory protein	Transcription and RNA processing	transcriptional regulation			0.48212	-0.91956	-0.22324	0.210729	0.0647924	-0.0953799	-0.244789	0.220884	-0.0651065	-0.377327	-0.0641999	0.366185	369.5	98.5	204	306.5	269.5	217.5	201.5	306.5	238.5	145	173	306.5	4	1
ECs0501	down	down	down	down	down					putative LRP-like transcriptional regulator	Transcription and RNA processing	transcriptional regulation			-0.283232	-0.690666	-0.589561	0.779587	-0.238989	-0.314629	-0.207276	0.517227	-0.989619	-1.16376	0.0520039	0.871489	127	91.5	104.5	400	193	169.5	203	400	74.5	52	153	400	7	1
ECs3416			down							putative NAGC-like transcriptional regulator	Transcription and RNA processing	transcriptional regulation			0.0419592	-0.292519	-0.580196	0.509948	-0.0739895	0.236141	-0.326407	0.100435	-0.567729	-0.420055	0.12198	0.558203	40	31	24	69.5	60	77.5	47.5	69.5	27	26	39	69.5	4	1
ECs1497			down				down			putative NAGC-like transcriptional regulator	Transcription and RNA processing	transcriptional regulation	ecs00520	Amino sugar and nucleotide sugar metabolism	-0.0242054	-0.0604942	-0.162442	0.210594	-0.17671	-0.177471	-0.108501	0.359417	-0.740239	-0.144244	0.373693	0.312463	113	118	110	155.5	93.5	88.5	102	155.5	65	98	143.5	155.5	2	1
ECs2300		down					down			putative NAGC-like transcriptional regulator	Transcription and RNA processing	transcriptional regulation			-0.0175456	-0.56824	-0.565198	0.637035	-0.0989193	-0.0789134	-0.353551	0.393788	-0.6602	-0.499478	0.0699553	0.645594	90.5	56.5	58.5	189.5	119	115	94	189.5	61.5	60	92.5	189.5	5	1
ECs0444	down		down				down			putative NAGC-like transcriptional regulator	Transcription and RNA processing	transcriptional regulation	ecs00500	Starch and sucrose metabolism	-0.0996449	-0.261922	-0.365125	0.489003	-0.192212	-0.00362759	-0.274641	0.361012	-0.70761	-0.664369	0.325433	0.563381	63	58	54	123.5	73	83.5	68.5	123.5	41.5	36	84.5	123.5	5	1
ECs0296	up	down	down							putative Ogr family transcription activator	Transcription and RNA processing	transcriptional regulation			0.559212	-0.387184	-0.765798	0.165916	0.140607	0.200138	-0.381916	-0.039179	0.0615344	-0.644024	0.291053	0.0982189	207	87	61.5	152	187	188	113	152	175.5	72	160	152	13	1
ECs1142							down	down	up	putative regulator	Transcription and RNA processing	transcriptional regulation			-0.166247	0.0661289	-0.431162	0.359429	-0.209484	-0.0238405	0.12505	0.0748129	-0.335461	-0.977672	0.396393	0.431664	147.5	201.5	126.5	271.5	210	239.5	299	271.5	151	66	227.5	271.5	2	1
ECs5325			down							putative regulator	Transcription and RNA processing	transcriptional regulation			0.547135	-0.0556992	-1.47374	0.162572	-0.0400202	0.669103	-0.451866	-0.705725	-0.541664	-0.39134	0.689691	-0.0396374	27	16	4	20	40	77	27	20	14.5	14	36	20	11	1
ECs0028		down								putative regulator	Transcription and RNA processing	transcriptional regulation	ecs00740	Riboflavin metabolism	0.104969	-0.230165	-0.188312	0.246239	-0.169317	-0.0163271	-0.157006	0.283702	-0.549637	-0.447337	0.400547	0.363056	270.5	209.5	225.5	339	221.5	244.5	228.5	339	163	150	305.5	339	2	1
ECs0324		down	down				down	down		putative regulator	Transcription and RNA processing	transcriptional regulation			0.0574473	-0.583516	-1.03942	0.717606	-0.107512	0.0639917	-0.148007	0.169335	-0.760063	-1.26779	0.478212	0.599035	71	40.5	26.5	149.5	116.5	131	114	149.5	46	23	115	149.5	5	1
ECs4400		down	down	down	up		down		up	putative regulator	Transcription and RNA processing	transcriptional regulation			0.122186	-0.186241	-0.339345	0.296589	-0.11836	0.389231	-0.160693	-0.214532	-0.436067	-0.358866	0.519641	0.123865	44	35	31	57	64.5	101.5	63	57	39	35	73.5	57	12	1
ECs4289		up								putative regulator	Transcription and RNA processing	transcriptional regulation			0.187723	0.0950312	-0.0134623	-0.321925	-0.000428406	0.301948	-0.0683031	-0.319651	-0.312705	-0.0103186	0.476084	-0.219937	192	189.5	175.5	125.5	177.5	227.5	169	125.5	137	154	218.5	125.5	14	1
ECs4724	down	down		down		down	down		up	putative regulator	Transcription and RNA processing	transcriptional regulation			-0.0946071	-0.167075	-0.117141	0.299827	-0.20563	-0.0989863	-0.179312	0.374812	-0.538244	-0.432872	0.321133	0.418343	70	70.5	76.5	113	65	68.5	68	113	52	48	89	113	2	1
ECs4493	down	down	down							putative regulator	Transcription and RNA processing	transcriptional regulation			-0.457298	-0.683719	-0.834522	0.880237	0.0305942	-0.66562	-0.405412	0.582414	-0.73308	-1.93915	-0.480829	1.03162	113.5	98	87	470.5	278.5	131.5	183.5	470.5	96.5	24	90	470.5	7	1
ECs2537	up									putative regulator	Transcription and RNA processing	transcriptional regulation			0.284498	-0.0931324	-0.153047	-0.0706061	0.0897252	0.184634	-0.230707	-0.0813514	-0.262927	-0.120572	0.335178	0.0433549	194	144	140	148	180.5	188	133.5	148	130.5	125	172	148	4	1
ECs3183	up									putative regulator	Transcription and RNA processing	transcriptional regulation			0.0203607	0.0284224	-0.182849	0.116951	-0.0990706	-0.0408653	-0.0369043	0.160311	-0.557398	-0.248502	0.454873	0.207652	131	143	119.5	157	124.5	125	135	157	87.5	99	174.5	157	3	1
ECs3136	up						down		up	putative regulator	Transcription and RNA processing	transcriptional regulation			0.432802	-0.132292	-0.297567	-0.116545	0.0683224	0.464269	-0.355945	-0.406864	-0.599151	-0.0921525	0.466411	0.105816	39	24	21	24.5	40.5	57	27	24.5	14.5	20	30.5	24.5	13	1
ECs2603	up		up							putative regulator	Transcription and RNA processing	transcriptional regulation			0.0560858	0.0399518	0.190112	-0.369132	-0.10044	-0.0516142	0.224854	-0.124291	0.286925	-0.191441	0.0802662	-0.35271	374	398.5	478	266	280	278.5	395	266	604	311	356	266	18	1
ECs2864	up	down								putative regulator	Transcription and RNA processing	transcriptional regulation			0.348867	-0.503908	-0.481584	0.338517	-0.285973	0.564025	-0.419187	-0.13178	-0.893594	-0.351504	0.478212	0.385461	19.5	9	9.5	21	18.5	41	16.5	21	7	10	20	21	9	1
ECs2925	up	down	down							putative regulator	Transcription and RNA processing	transcriptional regulation			0.66276	-0.626664	-1.09373	0.248822	-0.0816287	0.681716	-0.644047	-0.467749	-0.901675	0.0340457	0.458297	0.159127	28.5	8.5	5.5	20.5	31	63	18	20.5	8.5	18	24	20.5	10	1
ECs0489	up									putative regulator of murein genes	Transcription and RNA processing	transcriptional regulation			0.2864	0.0825988	-0.049974	-0.416093	0.0118575	0.423817	-0.156882	-0.46847	-0.96552	0.935151	-0.293819	-0.861026	24017.5	21212	19177.5	12945.5	21510	30762	18515	12945.5	13967	77630	19814.5	12945.5	16	18
ECs3026			down				down			putative regulator protein	Transcription and RNA processing	transcriptional regulation			0.150584	-0.0979006	-0.469321	0.283849	-0.138744	0.248691	-0.0710068	-0.0725165	-1.13433	-0.176989	0.660275	0.150173	74	62.5	44.5	92	88.5	123.5	96.5	92	30.5	66	133	92	3	1
ECs1556			down							putative regulatory protein	Transcription and RNA processing	transcriptional regulation			0.421726	-0.29055	-0.548402	0.184355	0.0296796	0.177116	-0.315473	0.061796	-0.2852	-0.0439041	0.154273	0.178273	874.5	464.5	370.5	750.5	747	820	539	750.5	565.5	598	636	750.5	13	2
ECs3032			down							putative regulatory protein	Transcription and RNA processing	transcriptional regulation			0.00976358	-0.0465652	-0.16846	0.178579	-0.154813	-0.0569947	-0.0258545	0.205455	-0.306726	-0.159052	0.0372368	0.357514	85	87	79.5	109.5	78.5	82	91	109.5	67.5	65	69	109.5	2	1
ECs2208			down				down			putative regulatory protein	Transcription and RNA processing	transcriptional regulation			0.455818	-0.25629	-0.769872	0.21981	-0.223872	0.646074	-0.382437	-0.423204	-1.15861	-0.349038	0.61421	0.321119	32	17	10.5	27.5	34.5	78	30	27.5	7.5	14	32	27.5	11	1
ECs1302		down								putative regulatory protein	Transcription and RNA processing	transcriptional regulation			0.0825519	-0.395226	-0.48285	0.494213	0.00974836	0.158398	-0.309395	0.0967044	-0.380131	-0.600181	0.29016	0.428921	68.5	46	43.5	112.5	106	116.5	78.5	112.5	60	40	85	112.5	4	1
ECs1069		down	down							putative regulatory protein	Transcription and RNA processing	transcriptional regulation			0.0185613	-0.233149	-0.341993	0.396943	-0.125192	-0.0785656	-0.116428	0.269736	-0.148367	-0.490728	0.0573393	0.405346	1024.5	862.5	798.5	1627.5	1127	1118.5	1158.5	1627.5	1120.5	661	997.5	1627.5	1	2
ECs1765	up									putative regulatory protein	Transcription and RNA processing	transcriptional regulation			0.326238	-0.355841	-0.258507	0.163357	0.135357	-0.0254382	-0.570658	0.285859	-0.152686	-0.435837	0.125174	0.340307	205.5	112.5	128	190	168	135.5	84.5	190	139	87	133	190	4	1
ECs5067	up						down			putative regulatory protein	Transcription and RNA processing	transcriptional regulation			0.0324001	-0.51879	-0.0709608	0.366652	0.00247704	0.162623	-0.373001	0.141145	-0.522945	-0.200954	0.0270494	0.497803	62.5	39	63	95	85	94.5	59.5	95	41	47	51.5	95	4	1
ECs2993	up		down				up	down		putative regulatory protein	Transcription and RNA processing	transcriptional regulation			0.13278	-0.102413	-0.191915	0.136061	0.0532147	0.0149369	0.0685238	-0.156784	0.0707518	-0.176697	-0.0144196	0.0822963	114.5	98	92.5	125	158.5	144.5	164	125	148	96	98.5	125	18	1
ECs1766	up	down	down				down		up	putative regulatory protein	Transcription and RNA processing	transcriptional regulation			0.468604	-0.415355	-0.795405	0.301907	0.00360043	0.496053	-0.70835	-0.102489	-0.919127	-0.482398	0.715043	0.177606	19	8.5	6	17.5	20	31	10	17.5	7	9	26	17.5	9	1
ECs2766		down								putative repressor protein	Transcription and RNA processing	transcriptional regulation			0.250497	-0.218699	-0.222375	0.129877	0.162032	0.148078	-0.390545	0.00242966	-0.158984	0.164547	-0.0614954	0.0486535	985.5	667.5	686.5	950.5	1146	1070.5	672	950.5	925	1062	739	950.5	18	2
ECs5263	up						down		up	putative RNA helicase	Transcription and RNA processing	transcriptional regulation			0.229955	-0.163288	-0.0949482	0.00535003	-0.10176	0.267518	-0.177721	-0.0290616	-0.459864	-0.158189	0.391943	0.157508	65	47.5	52.5	56.5	54	74	51	56.5	36.5	41	62	56.5	3	1
ECs4526	down	down	down							putative RNA methylase	Transcription and RNA processing	transcriptional regulation			-0.101854	-0.246359	-0.436326	0.512533	-0.270881	-0.0294726	-0.408203	0.484393	-0.585266	-0.829414	0.233155	0.622526	87.5	82	70	176	85	102.5	75.5	176	63	41	103.5	176	2	1
ECs0367	up	down	down				down			putative transcription factor	Transcription and RNA processing	transcriptional regulation			0.672692	-0.812236	-0.924022	0.255528	-0.054243	0.685133	-0.632662	-0.53235	-0.810493	-0.139571	0.476572	0.234947	26.5	6.5	6	19	31.5	62.5	18	19	8	13	21	19	10	1
ECs5252		down								putative transcription regulator	Transcription and RNA processing	transcriptional regulation			-0.00684416	-0.4286	-0.368676	0.512765	-0.191857	-0.0432499	-0.134432	0.301869	-0.434945	-0.776885	-0.104797	0.716029	88	62.5	68.5	161	101	111	109	161	61	36	61.5	161	5	1
ECs0287	up		down							putative transcription regulator	Transcription and RNA processing	transcriptional regulation			0.403093	-0.429359	-0.77476	0.368115	-0.0350781	0.421032	-0.259885	-0.267344	-0.339019	-0.371017	0.235556	0.35225	138	65	47.5	145	188	281	153	145	87	70	112	145	9	1
ECs0337	up	down								putative transcription regulator	Transcription and RNA processing	transcriptional regulation			0.131571	-0.270364	-0.308262	0.321372	-0.0498283	0.257204	-0.244127	-0.0087807	-0.182234	-0.20938	0.139751	0.228983	112.5	81.5	81	148	146	188	122.5	148	117.5	95	117.5	148	4	1
ECs1588	up									putative transcriptional activator	Transcription and RNA processing	transcriptional regulation			0.635504	-0.124959	-0.779232	-0.154524	0.128221	0.603268	-0.631357	-0.609805	-0.634242	0.24432	0.362871	-0.0971245	40.5	20.5	11	20	43	65.5	20.5	20	14	28	27.5	20	9	1
ECs0080	up	down	down				down		up	putative transcriptional activator for leuABCD operon	Transcription and RNA processing	transcriptional regulation			0.475161	-0.466648	-0.701991	0.285342	0.0996576	0.475438	-0.385019	-0.455185	-0.326997	-0.233389	0.308645	0.204844	45	19	15.5	40.5	72.5	100	45.5	40.5	28.5	26	39	40.5	9	1
ECs0204							down			putative transcriptional regulator	Transcription and RNA processing	transcriptional regulation			0.291379	-0.0935887	-0.346494	0.075892	-0.0914678	0.342552	-0.210021	-0.115986	-0.43362	-0.025061	0.319148	0.113068	85.5	63	50.5	75	79	115.5	71.5	75	52	65	80	75	13	1
ECs2143							down			putative transcriptional regulator	Transcription and RNA processing	transcriptional regulation			-0.0636437	-0.381051	-0.460612	0.560266	-0.201045	-0.1443	-0.102064	0.350401	-0.754758	-0.512772	0.0684829	0.679204	163	128.5	122.5	331	196	196.5	220.5	331	94.5	100	156	331	2	1
ECs0545							down		up	putative transcriptional regulator	Transcription and RNA processing	transcriptional regulation			0.277335	0.0331277	-0.275827	-0.0829706	-0.00262093	0.210047	-0.105684	-0.127648	-0.557663	-0.176939	0.476887	0.133606	56	47.5	36	42.5	49.5	58	45.5	42.5	25.5	31	52	42.5	13	1
ECs1274							down		up	putative transcriptional regulator	Transcription and RNA processing	transcriptional regulation			0.0280232	0.0357023	-0.378105	0.232007	0.0366203	0.139354	-0.0146763	-0.184718	-0.0619042	-0.703519	0.347092	0.194225	164.5	179.5	122.5	219.5	281.5	295.5	272.5	219.5	203.5	89	222	219.5	2	1
ECs3525				up						putative transcriptional regulator	Transcription and RNA processing	transcriptional regulation			0.220695	-0.00257436	0.0414547	-0.311788	0.190244	0.137469	-0.00963937	-0.428942	-0.901438	0.755478	-0.00348857	-0.525143	198	171.5	185	126.5	241.5	217	201.5	126.5	104	453	185	126.5	16	1
ECs1091				up		up				putative transcriptional regulator	Transcription and RNA processing	transcriptional regulation			0.448367	-0.0502526	0.123951	-0.93322	0.113895	0.0272132	0.0751849	-0.264785	0.0397533	0.429426	0.00166909	-0.876442	927.5	610	749.5	253.5	380.5	330.5	373	253.5	759	931	529.5	253.5	16	1
ECs0333			down							putative transcriptional regulator	Transcription and RNA processing	transcriptional regulation			0.397756	-0.42651	-0.636737	0.322389	-0.101471	0.447515	-0.245184	-0.251815	-0.344489	-0.358203	0.335558	0.264303	109.5	52	43.5	110.5	132	216.5	116.5	110.5	72	59	103	110.5	9	1
ECs3805			down							putative transcriptional regulator	Transcription and RNA processing	transcriptional regulation			0.140313	-0.126698	-0.226495	0.172425	-0.133583	0.0482771	-0.102583	0.167614	-0.109522	-0.584994	0.212462	0.307094	137.5	114	106.5	154.5	117.5	133.5	123.5	154.5	122	63	122	154.5	1	1
ECs4516			down							putative transcriptional regulator	Transcription and RNA processing	transcriptional regulation			0.0696959	-0.286876	-0.189086	0.30662	0.00211933	0.146468	-0.289797	0.102321	-0.327989	-0.503189	0.358893	0.30277	62	47	53.5	85.5	79.5	87	60.5	85.5	54.5	38	78.5	85.5	4	1
ECs5085		down	down				down			putative transcriptional regulator	Transcription and RNA processing	transcriptional regulation			0.357378	-1.24826	-1.79083	0.775012	-0.238471	0.375342	-0.662739	0.248503	-2.30542	-0.174097	-0.0375272	0.81946	11.5	2.5	1.5	19	12	21	8	19	1	7	7	19	6	1
ECs3122		down	down				up	down		putative transcriptional regulator	Transcription and RNA processing	transcriptional regulation			0.0123446	-0.594403	-0.248516	0.507149	-0.063082	0.0336748	-0.0476935	0.0753567	0.316254	-1.1142	-0.163123	0.30277	72	42.5	62	128.5	115	120	119	128.5	156	31	70	128.5	1	1
ECs4918		down	up							putative transcriptional regulator	Transcription and RNA processing	transcriptional regulation			-0.237695	-0.175029	0.200123	0.119224	-0.0374344	-0.0448623	0.052881	0.0233285	0.0720944	-0.12282	-0.35612	0.251173	706.5	814.5	1223.5	1098.5	1062.5	999	1185	1098.5	1100	752	519.5	1098.5	1	2
ECs4615	down	down					down	down	down	putative transcriptional regulator	Transcription and RNA processing	transcriptional regulation			-0.0590642	-0.963249	-0.0401786	0.53562	-0.104027	-0.385319	-0.313045	0.527315	-0.28999	-0.44191	-0.361314	0.652402	377.5	165.5	430	744.5	407	291	336.5	744.5	347.5	248	234.5	744.5	7	1
ECs4136	down	down	down				down	down	down	putative transcriptional regulator	Transcription and RNA processing	transcriptional regulation			-0.177908	-1.30054	-1.8077	1.00525	-0.0279787	-0.0260499	-1.02761	0.545763	-1.1914	-1.18034	-0.248836	0.998601	52.5	18.5	11.5	186.5	108	102.5	40.5	186.5	25	21	46.5	186.5	8	1
ECs2737	up									putative transcriptional regulator	Transcription and RNA processing	transcriptional regulation			0.367335	-0.0619733	-0.235891	-0.141881	0.0802358	0.181413	-0.152262	-0.141108	-0.0851869	0.0475027	0.0293904	0.0232375	235.5	166	144	154	197.5	207	159.5	154	165.5	157	134.5	154	18	1
ECs3055	up									putative transcriptional regulator	Transcription and RNA processing	transcriptional regulation			0.500479	-0.569505	-0.458148	0.192877	0.169037	0.374465	-0.37429	-0.363137	-0.360848	-0.376103	0.533656	0.0607575	17.5	6.5	7.5	14	24.5	28.5	14.5	14	11	9	19.5	14	13	1
ECs1388	up						down			putative transcriptional regulator	Transcription and RNA processing	transcriptional regulation			0.73299	-0.475979	-0.702623	-0.103558	0.0563561	0.499705	-0.528149	-0.302436	-0.71285	0.00955147	0.532628	-0.00960511	148.5	48	39.5	70	103	152	58.5	70	41.5	71	104.5	70	9	1
ECs0874	up						down	up		putative transcriptional regulator	Transcription and RNA processing	transcriptional regulation			0.175056	0.0623709	-0.00360578	-0.269405	-0.00384054	0.230985	-0.0277324	-0.248967	-0.819663	0.428819	0.365814	-0.282545	107.5	104	100.5	75	98.5	118	98	75	52.5	152	124.5	75	14	1
ECs4457	up						down	up	up	putative transcriptional regulator	Transcription and RNA processing	transcriptional regulation			0.401053	-0.221199	-0.115741	-0.15512	0.26159	0.315787	-0.339818	-0.457461	-0.610941	0.383453	0.25296	-0.183089	58.5	34	39	36.5	77	77	43	36.5	28.5	64	49	36.5	13	1
ECs2904	up		down							putative transcriptional regulator	Transcription and RNA processing	transcriptional regulation			0.335579	-0.445453	-0.546189	0.35317	-0.102037	0.530238	-0.617277	-0.104009	-0.776825	-0.166527	0.340722	0.369633	60.5	30	28	67	69	123	42	67	25.5	39	56.5	67	9	1
ECs3720	up		down							putative transcriptional regulator	Transcription and RNA processing	transcriptional regulation			0.253049	0.0295692	-0.582844	0.147757	-0.231502	0.556664	-0.0496346	-0.619997	-0.520737	-0.930029	0.724411	0.15314	48.5	42	23.5	47.5	72	150	88	47.5	29	16	73	47.5	11	1
ECs2191	up	down								putative transcriptional regulator	Transcription and RNA processing	transcriptional regulation			0.313025	-0.260894	-0.307619	0.150789	-0.0337548	0.150391	-0.31621	0.148451	-0.272256	-0.310979	0.0791138	0.392012	441	269	265	408	349.5	398	268.5	408	251.5	201	259	408	4	1
ECs0399	up	down	down							putative transcriptional regulator	Transcription and RNA processing	transcriptional regulation			0.0950137	-0.409455	-0.147651	0.324805	-0.0537587	-0.0145993	-0.243013	0.257627	-0.213717	-0.489337	0.0715664	0.43898	65	42.5	57	89	67	66	56.5	89	55.5	35	53.5	89	1	1
ECs2043	up	down	down							putative transcriptional regulator	Transcription and RNA processing	transcriptional regulation			0.124504	-0.454857	-0.497651	0.497471	-0.0583582	0.0870293	-0.194316	0.143839	-0.117452	-0.755955	0.0363045	0.487626	75	45.5	45	118.5	99.5	109	88.5	118.5	77.5	34	65.5	118.5	4	1
ECs4225	up	down	down							putative transcriptional regulator	Transcription and RNA processing	transcriptional regulation			0.113615	-0.0759713	-0.0847253	0.044661	-0.0533871	0.109613	-0.156071	0.087999	-0.388499	-0.346791	0.402504	0.220756	96	86	88	97.5	87	97	80	97.5	63.5	55	101.5	97.5	2	1
ECs4624	up	down	down				down			putative transcriptional regulator	Transcription and RNA processing	transcriptional regulation			0.709418	-0.732364	-1.32372	0.278683	0.0107836	0.66642	-0.754089	-0.476042	-1.01103	0.108696	0.45402	0.138815	41	10.5	6	29	48.5	88.5	23	29	11	28	34.5	29	10	1
ECs3912	up	down	down				down		up	putative transcriptional regulator	Transcription and RNA processing	transcriptional regulation			0.204671	-0.193368	-0.449993	0.291532	-0.119531	0.123709	-0.274346	0.214204	-0.639012	-0.409537	0.498895	0.291486	99	72	57.5	117.5	86.5	104.5	75.5	117.5	55.5	58	125.5	117.5	3	1
ECs2620	up	down	down				up	down	down	putative transcriptional regulator	Transcription and RNA processing	transcriptional regulation			0.240898	-0.386592	-0.485897	0.381227	0.083593	-0.078412	-0.15367	0.12487	0.0957964	-0.425802	-0.295904	0.369461	1337	773	722.5	1674	1651	1330	1327	1674	1525	752	747	1674	4	2
ECs3534	up	up		down		up	down		up	putative transcriptional regulator	Transcription and RNA processing	transcriptional regulation			0.114054	0.386172	-0.489001	-0.201847	-0.201266	0.237898	0.194055	-0.354408	-0.47551	-0.436699	0.762765	-0.208056	60.5	86	37	48	57.5	84.5	87	48	44	38	110	48	11	1
ECs4648							down		up	putative transcriptional regulator LYSR-type	Transcription and RNA processing	transcriptional regulation			0.138689	-0.0339872	-0.159416	0.0467955	-0.176596	0.337134	-0.195399	-0.0388058	-0.395	-0.324654	0.448621	0.161495	67.5	61.5	56	67	60	95	60	67	46	41	77.5	67	12	1
ECs0667							down	down		putative transcriptional regulator LYSR-type	Transcription and RNA processing	transcriptional regulation			0.140313	-0.365615	-0.655932	0.507089	-0.103665	0.231824	-0.303516	0.114555	-0.436777	-0.794978	0.369888	0.458091	60.5	39.5	30.5	95	78.5	104	65.5	95	46.5	27	75.5	95	3	1
ECs3987			down				down			putative transcriptional regulator LYSR-type	Transcription and RNA processing	transcriptional regulation			-0.0262044	-0.15231	-0.276646	0.345446	-0.108324	0.0630285	-0.240681	0.23603	-0.551539	-0.499655	0.161925	0.557618	77	73.5	67	121.5	88.5	99.5	79	121.5	48	42	71	121.5	2	1
ECs2301			down				down		up	putative transcriptional regulator LYSR-type	Transcription and RNA processing	transcriptional regulation			0.275828	-0.022011	-0.435122	0.0881856	-0.108109	0.456914	-0.265749	-0.24101	-0.668459	-0.00347105	0.455872	0.0825288	25.5	20.5	14	23	27	45	23.5	23	13	21	29	23	13	1
ECs4116			down				down		up	putative transcriptional regulator LYSR-type	Transcription and RNA processing	transcriptional regulation			0.168608	-0.00423462	-0.437691	0.181948	-0.139983	0.284588	-0.18676	-0.00787096	-0.524836	-0.421338	0.490296	0.248376	73	66.5	44.5	80.5	72.5	105	70.5	80.5	44.5	41	89	80.5	12	1
ECs0642	up									putative transcriptional regulator LYSR-type	Transcription and RNA processing	transcriptional regulation			0.312926	0.0998092	-0.664822	0.0551962	-0.0362608	0.49751	-0.160424	-0.572288	-0.242188	-0.695853	0.647317	-0.034346	44	38.5	18.5	37	65	105	58.5	37	36	19	63.5	37	11	1
ECs1910	up									putative transcriptional regulator LYSR-type	Transcription and RNA processing	transcriptional regulation			0.277813	-0.164678	-0.361043	0.155376	-0.15899	0.407156	-0.102081	-0.269907	-0.273168	-0.306443	0.286144	0.232201	80.5	56	47.5	77.5	89	148.5	96	77.5	56	45	71	77.5	12	1
ECs3049	up									putative transcriptional regulator LYSR-type	Transcription and RNA processing	transcriptional regulation			0.070586	-0.0489323	0.135033	-0.184167	-0.0330971	0.134002	-0.0439633	-0.0630479	-0.552491	0.452365	-0.132868	0.0461559	140.5	135	167.5	118.5	125.5	140.5	126.5	118.5	78	177	86	118.5	18	1
ECs2027	up						down		down	putative transcriptional regulator LYSR-type	Transcription and RNA processing	transcriptional regulation			0.207396	-0.606798	-0.227765	0.371652	-0.00594399	-0.133721	-0.417693	0.395784	-0.309523	-0.211721	-0.141781	0.484553	1305	626	944	1673.5	1151	959.5	777	1673.5	906	830	776.5	1673.5	5	2
ECs0796	up		down							putative transcriptional regulator LYSR-type	Transcription and RNA processing	transcriptional regulation			0.567673	-0.394301	-0.83151	0.183972	-0.0356673	0.655324	-0.56074	-0.537485	-0.736806	-0.0405652	0.550259	0.0267835	29	12	8	21.5	36.5	69	22	21.5	12	20	31.5	21.5	9	1
ECs3443	up		down							putative transcriptional regulator LYSR-type	Transcription and RNA processing	transcriptional regulation			0.0828713	-0.113189	-0.553343	0.380929	0.00910644	0.113735	-0.130501	0.00145704	0.000629613	-0.9485	0.290739	0.274599	95.5	85	56.5	140	145	152.5	128.5	140	127.5	41	123.5	140	1	1
ECs2133	up		down				down			putative transcriptional regulator LYSR-type	Transcription and RNA processing	transcriptional regulation			0.170577	-0.0974091	-0.424998	0.244589	-0.11977	0.133428	0.00636098	-0.030086	-0.649225	-0.529768	0.407579	0.43466	49.5	41	30.5	58	54.5	66.5	63	58	23.5	22	49	58	3	1
ECs4401	up		down				down			putative transcriptional regulator LYSR-type	Transcription and RNA processing	transcriptional regulation			0.387592	-0.283358	-0.915876	0.355319	-0.140905	0.555887	-0.379336	-0.298605	-1.29906	-0.286966	0.617974	0.319864	28	15.5	8.5	29.5	35.5	67.5	28.5	29.5	7	16	34.5	29.5	11	1
ECs0565	up	down					down		up	putative transcriptional regulator LYSR-type	Transcription and RNA processing	transcriptional regulation			0.478006	-0.294727	-0.37299	0.0105554	0.100185	0.503758	-0.429443	-0.478509	-0.467142	0.153591	0.260307	0.0234558	22	11	10.5	15	27.5	39	16.5	15	11	17	16.5	15	13	1
ECs1923	up	down	down							putative transcriptional regulator LYSR-type	Transcription and RNA processing	transcriptional regulation			0.138811	-0.424571	-0.434336	0.450644	-0.0254506	0.122999	-0.429574	0.234394	-0.614565	-0.271521	0.0798234	0.539056	73	45	46	108.5	86	94.5	58.5	108.5	41	48	59.5	108.5	4	1
ECs2817	up	up								putative transcriptional regulator LYSR-type	Transcription and RNA processing	transcriptional regulation			0.178349	0.234659	-0.0298298	-0.531764	-0.0560298	0.141568	0.214345	-0.419194	-0.430038	0.375212	0.345654	-0.498941	422.5	484	383.5	226	334	385.5	446	226	290	539	456.5	226	14	1
ECs4099	up		down				down			putative transcriptional repressor	Transcription and RNA processing	transcriptional regulation			0.0205112	-0.0870874	-0.236259	0.246944	-0.172552	-0.0356634	-0.0298425	0.205223	-0.423953	-0.223613	0.166737	0.375529	181	176	156.5	247	174	189	204.5	247	133	135	174	247	2	1
ECs5044	down	up								regulation of superoxide response regulon	Transcription and RNA processing	transcriptional regulation			-0.26917	0.223473	-0.0274225	-0.00454368	0.0145992	0.386482	0.0163759	-0.676774	-0.195358	-0.0408731	0.456551	-0.287483	529	937.5	753	750	1539	2114.5	1571	750	985	955	1370	750	14	2
ECs3563		down								regulator for gut operon	Transcription and RNA processing	transcriptional regulation			0.207343	-0.873513	-0.105011	0.385495	-0.0715673	-0.0857728	-0.575362	0.47575	-0.250029	-0.584098	0.076256	0.492489	156.5	57.5	128	203.5	121	113	74.5	203.5	116	69	116.5	203.5	5	1
ECs0974	down									regulator for leucine (or lrp) regulon and high-affinity branched-chain amino acid transport system	Transcription and RNA processing	transcriptional regulation			-0.214839	-0.0998668	0.127171	0.124822	-0.0791743	-0.154237	0.125074	0.0749754	-0.085719	-0.163742	-0.0853015	0.277371	805.5	978.5	1267.5	1231	1084.5	953	1355.5	1231	1025.5	788	743.5	1231	1	2
ECs0384	up			up			down		up	regulator for prp operon	Transcription and RNA processing	transcriptional regulation			0.27415	-0.287493	0.0787378	-0.13396	0.063144	0.249693	-0.158953	-0.209755	-0.473755	0.052906	0.277337	0.113747	217	134	199.5	157	212	242	173	157	104.5	147	160.5	157	13	1
ECs4695	down	down	up				up	down		regulator for rbs operon	Transcription and RNA processing	transcriptional regulation			-0.170941	-0.460107	0.304583	0.135961	-0.191361	-0.119619	-0.0322768	0.279177	0.295169	-0.85096	-0.0803319	0.203679	119	96.5	214	176	113	115	135	176	231	61	115	176	2	1
ECs5283	up									regulator for uxu operon	Transcription and RNA processing	transcriptional regulation			0.354188	-0.042255	-0.344289	-0.0515233	-0.051338	0.20353	-0.158365	-0.0150465	-0.43845	-0.193846	0.4774	0.0670766	156.5	114	87	113.5	112.5	137.5	103	113.5	82	87	148.5	113.5	13	1
ECs4935	up		down				down			regulator of acetyl CoA synthetase	Transcription and RNA processing	transcriptional regulation			0.278409	-0.167868	-0.530729	0.248263	-0.0741437	0.520471	-0.379492	-0.301924	-0.468957	-0.0877979	0.365203	0.139223	107.5	74.5	53.5	113.5	146.5	251.5	110	113.5	74	90	123.5	113.5	12	1
ECs4123	down									regulator of ftsI	Transcription and RNA processing	transcriptional regulation			-0.29422	-0.0288269	-0.124952	0.324386	-0.171037	-0.359458	-0.0770827	0.427393	-0.397596	-0.95764	0.284922	0.542288	301	425	398.5	608	343.5	269.5	384.5	608	284.5	135	408	608	2	1
ECs4287	up		down							regulator of gluconate operon	Transcription and RNA processing	transcriptional regulation			0.40108	-0.114742	-0.532608	0.0756434	-0.0788036	0.513419	-0.328058	-0.331949	-0.726422	-0.768224	0.885377	-0.0877312	495	320	217.5	389	515	882	409	389	246	196	893.5	389	11	2
ECs3920	down	down								regulator of lacZ	Transcription and RNA processing	transcriptional regulation	ecs00230	Purine metabolism	-0.139346	-0.237778	-0.100366	0.356434	-0.183887	-0.446159	0.0346547	0.396174	-0.0915394	-0.489745	-0.119207	0.462232	428.5	420.5	498	765.5	440.5	321	558.5	765.5	527	294	371.5	765.5	2	1
ECs0649				down	down					regulator of nucleoside diphosphate kinase	Transcription and RNA processing	transcriptional regulation			-0.636904	-0.388437	-0.00877151	0.566569	-0.292769	-0.637787	-0.224561	0.657836	-0.147405	-0.904848	-0.452159	0.728679	221.5	307.5	464	803	319	214	348	803	400.5	156	214	803	7	1
ECs4698	down	up	up							regulator of pssA	Transcription and RNA processing	transcriptional regulation			-0.0544043	0.122802	0.105657	-0.217955	-0.0835071	0.16628	0.096141	-0.222486	-0.0973508	0.0492586	0.156629	-0.090273	131.5	170	172.5	121.5	143.5	174.5	175	121.5	144.5	139	135	121.5	18	1
ECs4067	up	down	down				down		up	regulatory factor of maltose metabolism	Transcription and RNA processing	transcriptional regulation			0.344955	-0.255927	-0.277199	0.0905981	0.00648213	0.487903	-0.375543	-0.344005	-0.392301	-0.142348	0.440509	0.0394561	80	47.5	48	67.5	98.5	151	68.5	67.5	52.5	56	87.5	67.5	13	1
ECs2988		up								regulatory protein CII	Transcription and RNA processing	transcriptional regulation			0.074502	0.305619	-0.330922	-0.147802	-0.0716388	0.0599711	0.228456	-0.298303	0.160659	-0.276145	0.26801	-0.268459	182.5	249	136	159	205	221.5	282	159	292.5	157	236	159	18	1
ECs1178							down		up	regulatory protein cIII	Transcription and RNA processing	transcriptional regulation			0.563714	-0.279223	-0.654738	0.0393048	0.183654	0.255093	-0.345975	-0.203103	-0.52155	0.143438	0.291842	0.0383831	59	27.5	19.5	38	57.5	58.5	34.5	38	26	42	42.5	38	13	1
ECs2997							down		up	regulatory protein cIII	Transcription and RNA processing	transcriptional regulation			0.2937	-0.0267698	-0.33459	0.00465571	0.00391016	0.280988	-0.0415254	-0.32476	-0.264245	0.0127902	0.226104	0.0441164	327	257	195	266.5	380.5	475.5	370.5	266.5	234.5	257	277.5	266.5	13	1
ECs4936				down						repressor of aceBA operon	Transcription and RNA processing	transcriptional regulation			-0.173137	-0.017856	-0.150501	0.26792	-0.218581	-0.0133639	-0.108238	0.279275	-0.36346	-0.317807	-0.0226325	0.503997	432.5	547	494.5	731.5	457	531.5	520	731.5	368	320	375	731.5	2	1
ECs0567	down	up	up				up			repressor of allantoin regulon	Transcription and RNA processing	transcriptional regulation			-0.387636	0.327102	0.273421	-0.532328	-0.101211	-0.053044	0.259054	-0.174908	0.150342	0.0516917	-0.12255	-0.158978	239.5	530	518.5	225.5	249.5	248	364.5	225.5	368	277	203	225.5	18	1
ECs3694		down	down				down	down	up	repressor of galETK operon	Transcription and RNA processing	transcriptional regulation			0.339371	-0.208716	-0.325017	0.0963661	0.0279587	-0.0368212	-0.142611	0.135627	-0.393522	-0.537411	0.442878	0.277397	266	166.5	153	227	209.5	186	180	227	139	100	232.5	227	3	1
ECs2328			down							repressor of malX and Y genes	Transcription and RNA processing	transcriptional regulation			-0.0281264	-0.623822	-0.860661	0.732452	-0.0663888	-0.327666	-0.170998	0.407234	-0.616946	-1.13048	0.0282099	0.788631	126.5	75.5	61.5	294.5	188.5	137.5	173	294.5	86.5	43	119.5	294.5	5	1
ECs2137	up									repressor of mar operon	Transcription and RNA processing	transcriptional regulation			0.271118	-0.102174	-0.0279531	-0.175824	0.0746591	0.401723	-0.346346	-0.293608	-0.468624	-0.743633	0.611213	0.214052	222	165.5	184	154.5	229.5	301.5	153.5	154.5	93.5	59	199.5	154.5	13	1
ECs4266			down							repressor of the glp operon	Transcription and RNA processing	transcriptional regulation			-0.0636589	-0.177731	-0.388293	0.437784	-0.0473106	-0.149767	-0.44445	0.443865	-0.623464	-0.625791	0.187487	0.6095	88.5	85.5	71.5	159	100	85.5	68.5	159	55.5	46	90.5	159	5	1
ECs5218			down							repressor of treA,B,C	Transcription and RNA processing	transcriptional regulation			0.0272426	-0.230591	-0.71781	0.533967	-0.139851	0.132259	-0.449239	0.318808	-0.525358	-0.78623	0.346672	0.513746	49	41	26	88.5	57.5	71.5	43	88.5	37.5	24	65	88.5	3	1
ECs0274			down				down			repressor protein CI	Transcription and RNA processing	transcriptional regulation			0.106292	-0.0681426	-0.135715	0.0887927	0.103381	0.0148864	-0.0411865	-0.0880514	-0.0955176	0.12163	-0.0221708	-0.000549528	1624.5	1477.5	1425.5	1737	2162	1874.5	1906.5	1737	1892	1953	1475.5	1737	18	3
ECs4867				down	down					repressor protein MetJ	Transcription and RNA processing	transcriptional regulation			0.21517	0.0960313	-0.0292947	-0.34429	-0.0200224	-0.0189778	-0.0248063	0.0623532	0.0891151	-0.0971969	0.0226457	-0.0401512	361	347	316	224.5	212.5	201.5	215.5	224.5	306	211	207.5	224.5	18	1
ECs5004	up									sor-operon regulator	Transcription and RNA processing	transcriptional regulation			0.423627	-0.157214	-0.618521	0.125595	-0.0485014	0.437272	-0.141412	-0.426525	-0.363181	-0.177766	0.40509	0.0891955	52	31.5	20.5	42	63	97	58.5	42	32	32	50	42	12	1
ECs2893			down							split galactitol utilization operon repressor	Transcription and RNA processing	transcriptional regulation			-0.0908121	-0.188416	-0.257201	0.394498	-0.154225	0.145382	-0.166427	0.144204	-0.123417	-0.631149	0.116737	0.403651	56	55	53	99	75.5	96.5	76	99	70	35	64.5	99	1	1
ECs3244		down	down	down			down			sucrose operon repressor	Transcription and RNA processing	transcriptional regulation			0.126657	-0.180557	-0.0982693	0.127904	-0.0737159	-0.0169902	-0.0874682	0.163104	-0.240299	-0.0631833	0.0593999	0.234005	223.5	178	199.5	243.5	197.5	198	198.5	243.5	181.5	180	177.5	243.5	1	1
ECs3643	up						down		up	suppressor of ChpA inhibitory function	Transcription and RNA processing	transcriptional regulation			0.279205	-0.102142	-0.0872301	-0.120539	-0.022591	0.0603487	-0.185023	0.130418	-0.16615	-0.0969296	0.215991	0.0639155	453	335	351	330.5	291.5	300	252.5	330.5	314.5	280	334	330.5	3	1
ECs3457	down						down		up	suppressor of ftsH mutation	Transcription and RNA processing	transcriptional regulation			-0.0627742	0.0473323	-0.0399194	0.0467699	-0.120879	-0.0590771	0.0870178	0.0747908	-0.117505	-0.407936	0.265674	0.183952	191.5	231.5	219	232.5	196.5	198	246.5	232.5	206	128	219	232.5	2	1
ECs3901			down				down			suppressor of ftsI	Transcription and RNA processing	transcriptional regulation			-0.170941	-0.0344667	-0.119751	0.257777	-0.214456	-0.212445	0.0501767	0.28581	-0.543346	-0.382624	0.218727	0.473887	85	105.5	100	142	88.5	84	117.5	142	61.5	60	95.5	142	2	1
ECs5129							down			suppressor of groEL	Transcription and RNA processing	transcriptional regulation			-0.161326	0.069808	-0.0700603	0.126169	-0.0970837	-0.0963051	0.148436	0.0167502	-0.398673	-0.074477	0.229247	0.21638	354	483	433.5	513.5	471	446.5	613.5	513.5	332.5	382	451.5	513.5	18	1
ECs5202	up						down	up	up	suppressor of inhibitory function of ChpB	Transcription and RNA processing	transcriptional regulation			0.340849	0.0255408	-0.221989	-0.216283	-0.0384233	0.179227	-0.0160303	-0.145849	-0.874537	0.448932	0.321478	-0.216576	150	118.5	95.5	93.5	107	126	111.5	93.5	58	181	139	93.5	14	1
ECs1042			down							suppressor of lon	Transcription and RNA processing	transcriptional regulation			-0.110716	0.0858666	-0.0965906	0.0968303	0.160093	-0.0813435	0.0109544	-0.120955	-0.327857	-0.268895	0.279389	0.254361	404	532.5	458	541	736.5	548	646.5	541	362	319	481.5	541	18	1
ECs4007		down	down							suppressor protein SohA	Transcription and RNA processing	transcriptional regulation			-0.105846	-0.378623	-0.359237	0.539982	-0.0176326	-0.0484906	-0.131592	0.176627	0.00703274	-0.864035	-0.0318466	0.466515	185	152.5	160.5	384	325	298.5	295.5	384	290.5	101	202.5	384	1	1
ECs4060	down									transcription elongation factor GreA	Transcription and RNA processing	transcriptional regulation			-0.0911184	0.16526	-0.0368527	-0.063603	-0.0955433	-0.00273127	0.0949791	-0.00807249	0.0276439	-0.651489	0.376273	0.0451973	422	590.5	498	472	444.5	462	548	472	555.5	234	570.5	472	18	1
ECs4248			down							transcription elongation factor GreB	Transcription and RNA processing	transcriptional regulation			0.162208	-0.117091	-0.214075	0.136344	0.0396021	0.223011	-0.202344	-0.0975054	-0.643029	0.128561	0.304661	0.115492	58	47.5	44.5	61.5	72.5	82.5	58	61.5	34.5	62	64.5	61.5	13	1
ECs1915	up									transcription regulator Fnr	Transcription and RNA processing	transcriptional regulation			0.0075216	0.0127478	-0.0745779	0.0527029	-0.1103	-0.0191712	0.0842391	0.0332205	-0.221298	-0.16588	0.222004	0.160505	1062	1156	1093.5	1209	1076.5	1117	1332.5	1209	988.5	868	1116	1209	18	2
ECs1902	up									transcription regulator tyrR	Transcription and RNA processing	transcriptional regulation			0.0890621	0.00947653	-0.116519	0.0177446	-0.096063	0.0305247	-0.00950534	0.0712714	-0.227246	-0.0636051	0.188649	0.117407	189	189	172	191.5	166.5	179	185	191.5	162.5	159	178.5	191.5	18	1
ECs0469			down	down	down	down	down		up	transcription termination factor NusB	Transcription and RNA processing	transcriptional regulation			0.00263804	-0.172258	-0.38288	0.393264	-0.0949026	-0.148094	-0.24854	0.376757	-0.732333	-0.656118	0.555904	0.37518	319	290	242.5	513	329	295.5	287.5	513	203	182	533.5	513	3	1
ECs4716	up	down	down							transcription termination factor Rho	Transcription and RNA processing	transcriptional regulation	ecs03018	RNA degradation	0.0478955	-0.376162	-0.432676	0.487163	-0.144948	-0.0306583	-0.270117	0.347833	-0.357347	-0.80792	0.296899	0.47704	1355.5	960.5	937	2288.5	1437	1526	1292	2288.5	1190	630	1659	2288.5	5	2
ECs4050	up									transcription termination-antitermination factor NusA	Transcription and RNA processing	transcriptional regulation			0.116023	0.0895937	-0.363632	0.101494	-0.173833	0.0266282	-0.0249031	0.151423	-0.50921	-0.693451	0.614013	0.214849	925	975.5	640	992	736.5	852.5	871	992	576	398	1283.5	992	3	2
ECs5115	up	down	down							transcriptional activator of cad operon	Transcription and RNA processing	transcriptional regulation			0.277335	-0.50453	-0.602649	0.448224	0.0310383	0.307732	-0.417801	-0.0258868	-0.277834	-0.303728	0.0200533	0.42762	110	54.5	51	142	154.5	193	100.5	142	84	68	82	142	4	1
ECs3403	up			up		down				transcriptional activator of hca cluster	Transcription and RNA processing	transcriptional regulation			0.0169331	-0.253056	0.091531	0.102857	0.0375359	0.0273753	-0.181637	0.102216	-0.409179	-0.029901	-0.102233	0.415994	161.5	133.5	194.5	191.5	184.5	173	151	191.5	100.5	122	99	191.5	1	1
ECs3998		down	down							transcriptional activator of tdc operon	Transcription and RNA processing	transcriptional regulation			0.139965	-0.892279	-0.194508	0.489143	0.0422179	0.212247	-0.324526	0.0155926	-0.0506386	-0.374124	-0.0616643	0.351791	70	27	56	108	114	128	80.5	108	86.5	52	62	108	4	1
ECs4770			down				down	down	up	transcriptional activator RfaH	Transcription and RNA processing	transcriptional regulation			0.0422969	-0.085202	-0.366509	0.305113	-0.213007	0.0470425	0.00156713	0.138587	-0.283139	-0.777626	0.360929	0.375607	85.5	81.5	63.5	121	87.5	107.5	110.5	121	75	38	103.5	121	2	1
ECs4482				down	down					transcriptional regulator	Transcription and RNA processing	transcriptional regulation			0.28931	-0.529388	0.105535	-0.0137266	-0.196832	-0.23286	-0.227469	0.469363	-0.169454	-0.516311	0.515347	0.00274167	300.5	143.5	279.5	241.5	127.5	116.5	126	241.5	243.5	143	350	241.5	2	1
ECs3594		down	down							transcriptional regulator (MarR-family)	Transcription and RNA processing	transcriptional regulation			0.0966379	-0.412757	-0.395155	0.456541	-0.00751708	0.025715	-0.366534	0.265228	-0.251842	-0.422701	0.00354801	0.474113	197.5	128.5	135	308	241	236	171.5	308	178.5	125	167	308	4	1
ECs0068	up									transcriptional regulator for ara operon	Transcription and RNA processing	transcriptional regulation			0.245759	-0.172094	0.13443	-0.283026	0.172208	0.143023	-0.04018	-0.358967	-0.0757434	-0.0992873	0.274412	-0.0972417	111.5	79.5	111.5	71.5	125	115	103	71.5	87.5	71	90	71.5	18	1
ECs2351	up									transcriptional regulator for cryptic hemolysin	Transcription and RNA processing	transcriptional regulation			0.214807	-0.11874	-0.0454494	-0.0652387	0.0262075	0.148746	-0.174687	-0.0156927	-0.193652	0.287097	-0.01692	-0.111457	1973	1530.5	1700	1622.5	1739	1862	1449.5	1622.5	1790	2405	1548	1622.5	13	3
ECs0401	up	down					down	down		transcriptional regulator for mhp operon	Transcription and RNA processing	transcriptional regulation			0.188534	-0.737547	-0.341602	0.485972	-0.0951517	-0.105493	-0.518	0.478834	-0.575295	-0.394374	0.0128409	0.608151	207.5	89	136.5	304	176	165	117.5	304	111.5	111	145.5	304	5	1
ECs0207	down									transcriptional regulator for nitrite reductase (cytochrome c552)	Transcription and RNA processing	transcriptional regulation			-0.0658043	-0.236975	-0.0791358	0.297619	-0.354887	0.236632	-0.051479	0.0950223	-0.235736	-0.0744189	-0.0554801	0.314627	388.5	354.5	428.5	608	398.5	682	550	608	420	410	364.5	608	2	1
ECs0117	up		down				down	down	up	transcriptional regulator for pyruvate dehydrogenase complex	Transcription and RNA processing	transcriptional regulation			0.309831	-0.173482	-0.419296	0.162572	-0.0651859	-0.0336883	-0.211482	0.259864	-0.190402	-1.13301	0.519176	0.255745	287.5	192	155	270	200.5	196	176.5	270	207	67	305	270	2	1
ECs3173	down	down	down							transcriptional regulator LYSR-type	Transcription and RNA processing	transcriptional regulation			-0.213526	-0.193028	-0.23321	0.447926	0.0724329	-0.161601	-0.179031	0.214908	-0.107139	-0.733712	0.0983823	0.43777	161.5	178.5	177	340.5	303.5	227.5	240.5	340.5	236.5	105	210.5	340.5	1	1
ECs3568			down							transcriptional regulatory protein	Transcription and RNA processing	transcriptional regulation			0.347477	-0.410441	-0.601249	0.348785	-0.0476929	0.39427	-0.426937	-0.0605249	-0.68988	-0.234175	0.29016	0.413727	33.5	17	14.5	36.5	38	56	26.5	36.5	14.5	19	28	36.5	9	1
ECs0920							down			transcriptional repressor for deo operon, tsx, nupG	Transcription and RNA processing	transcriptional regulation			0.124678	-0.195696	-0.469077	0.364269	-0.034515	0.0630103	-0.284799	0.207919	-0.666762	-0.292105	0.379141	0.360979	121.5	95.5	75	168	135.5	141.5	107.5	168	72	87	148.5	168	3	1
ECs2367	down									transcriptional repressor for pur regulon	Transcription and RNA processing	transcriptional regulation			-0.227489	-0.137176	-0.221036	0.417567	-0.325959	-0.24359	-0.0860669	0.459169	-0.358422	-0.524405	0.0350217	0.551536	108	128	121.5	224	105	108	136	224	108	76	116	224	2	1
ECs4009	down			down	down					transcriptional repressor of aga operon	Transcription and RNA processing	transcriptional regulation			-0.134083	-0.572303	0.164609	0.311281	-0.173933	-0.147906	-0.199704	0.397125	0.0829871	-0.83021	-0.0430532	0.401581	73	51	110	124	72	70	71.5	124	108	36	69	124	2	1
ECs4373	up		down							transcriptional repressor of chromosomal ars operon	Transcription and RNA processing	transcriptional regulation			0.240089	-0.306837	-0.722992	0.433262	-0.0413934	0.450604	-0.212002	-0.374659	-0.0931931	-0.750865	0.266063	0.312922	37.5	23.5	16	49.5	71	110	61	49.5	39.5	17	41	49.5	12	1
ECs0084	down	down								transcriptional repressor of fru operon and others	Transcription and RNA processing	transcriptional regulation			-0.0753963	-0.166678	0.121101	0.0836777	-0.0677334	-0.274973	-0.0663335	0.313783	-0.0766953	-0.500717	0.0848031	0.339009	301	297.5	409.5	384	269.5	207.5	275	384	303.5	165	258.5	384	1	1
ECs0706	up	down	down				down		up	transcriptional repressor of nag (N-acetylglucosamine) operon	Transcription and RNA processing	transcriptional regulation			0.320284	-0.301626	-0.38994	0.21823	-0.0446337	0.121962	-0.359831	0.211143	-0.818714	0.14804	0.248242	0.236015	172	100	94.5	169	134.5	150.5	100	169	70.5	154	148.5	169	3	1
ECs0398	down	down	down				down			transcriptional repressor of the lac operon	Transcription and RNA processing	transcriptional regulation			-0.0442483	-0.411516	-0.227036	0.460037	-0.0793079	-0.0322792	-0.348405	0.348826	-0.651978	-0.511014	0.0898607	0.636693	58	43.5	54	104.5	70	69.5	54.5	104.5	34.5	33	52.5	104.5	5	1
ECs4157	down						up	down		Zinc (II) responcive transcriptional activator	Transcription and RNA processing	transcriptional regulation			-0.177908	-0.0683923	-0.217075	0.347843	-0.109374	0.0805509	-0.131888	0.143431	0.190311	-0.878384	0.0130662	0.27699	367.5	444	395	676.5	540	618.5	538	676.5	743	212	451	676.5	1	1
ECs3830		down	down	down						putative ribosomal protein	Nucleotide metabolism and DNA recombination	ribosome	ecs00230	Purine metabolism	0.0133253	-0.303681	-0.50605	0.504553	-0.148546	-0.1044	-0.324003	0.424123	-0.628991	-0.938898	0.413117	0.542966	97	76.5	64.5	172.5	100	99	85.5	172.5	64	39	131.5	172.5	5	1
ECs4048	down	up								ribosome-binding factor A	Transcription and RNA processing	ribosome			-0.0985726	0.282122	-0.126583	-0.123243	-0.294208	0.0404285	0.142716	0.0593432	-0.137704	-0.638468	0.554155	-0.0192852	316.5	501.5	344	336	242.5	321	382.5	336	357.5	180	517.5	336	2	1
ECs0994	down	down	down	down	down					30S ribosomal subunit protein S1	Transcription and RNA processing	ribosome	ecs03010	Ribosome	-0.0425363	-0.152936	-0.0740318	0.2253	-0.156651	-0.228221	-0.0791334	0.355841	-0.387135	-0.547122	0.387454	0.331464	2208	2141	2391.5	3140.5	1933.5	1705	2129	3140.5	1833.5	1298	2883	3140.5	2	3
ECs4186	down	down		down	down					30S ribosomal subunit protein S10	Transcription and RNA processing	ribosome	ecs03010	Ribosome	-0.135046	-0.300044	-0.216762	0.453769	-0.260273	-0.398563	-0.143507	0.528028	-0.408834	-1.0145	0.297141	0.551498	3011	2764.5	3101.5	5903.5	2758.5	2275.5	3159	5903.5	2706.5	1227	3973.5	5903.5	2	5
ECs4162	down						down		up	30S ribosomal subunit protein S11	Transcription and RNA processing	ribosome	ecs03010	Ribosome	-0.223481	0.0223697	-0.0811501	0.216406	-0.279153	-0.398821	0.139287	0.346445	-0.260531	-0.922035	0.454183	0.318457	1939.5	2685.5	2499.5	3276.5	1801.5	1514	2789.5	3276.5	2199.5	943	3257.5	3276.5	2	5
ECs4193	down						up	down		30S ribosomal subunit protein S12	Transcription and RNA processing	ribosome	ecs03010	Ribosome	-0.483106	-0.0182867	0.085832	0.245354	-0.296384	-0.27644	0.040344	0.375461	0.124257	-1.01669	0.059988	0.352704	1367.5	2357	2700	3083	1618.5	1564	2309.5	3083	2938.5	780	1997	3083	2	3
ECs4163	down	down	down				down		up	30S ribosomal subunit protein S13	Transcription and RNA processing	ribosome	ecs03010	Ribosome	-0.0634468	-0.101116	-0.106381	0.227827	-0.217374	-0.19364	-0.0452992	0.349663	-0.246371	-0.746684	0.408246	0.298154	4181.5	4360.5	4477.5	6088.5	3549.5	3443	4296	6088.5	4230.5	2131	5900	6088.5	2	5
ECs4172		down					down	down	up	30S ribosomal subunit protein S14	Transcription and RNA processing	ribosome	ecs03010	Ribosome	0.0538571	-0.211974	-0.249897	0.312161	-0.296845	-0.196315	-0.133987	0.45035	-0.537731	-0.825373	0.54835	0.352993	4596	3815	3791.5	6475	3152.5	3302	3780.5	6475	3182.5	1983	6833	6475	2	5
ECs4046	down			down	down	down	up	down		30S ribosomal subunit protein S15	Transcription and RNA processing	ribosome	ecs03010	Ribosome	-0.356454	-0.065377	-0.00814965	0.297788	-0.116795	-0.232506	-0.118111	0.359039	0.315169	-0.757053	-0.20893	0.221726	3138	4546	4969	6568.5	4195	3539.5	4269	6568.5	8638	2456	3706.5	6568.5	1	5
ECs3472	down	down								30S ribosomal subunit protein S16	Transcription and RNA processing	ribosome	ecs03010	Ribosome	-0.321462	-0.188111	0.0359166	0.326224	-0.213674	-0.3607	-0.0821841	0.454376	0.0659405	-0.841233	-0.0802677	0.439099	1930	2388	3084	4013.5	2115	1729.5	2458	4013.5	3310	1110	2072.5	4013.5	1	5
ECs5178	down									30S ribosomal subunit protein S18	Transcription and RNA processing	ribosome	ecs03010	Ribosome	-0.214949	-0.127843	-0.214386	0.402391	-0.269432	-0.259396	-0.0833876	0.43761	-0.649254	-0.740174	0.48519	0.438457	1381	1631.5	1544.5	2786	1412	1351	1733	2786	1124.5	853	2534	2786	2	3
ECs4181	up	down	down	down	down		down	down	up	30S ribosomal subunit protein S19	Transcription and RNA processing	ribosome	ecs03010	Ribosome	0.0115306	-0.281638	-0.136943	0.311204	-0.282693	-0.252264	-0.25223	0.532779	-0.539172	-0.759222	0.554474	0.32591	2550.5	2060	2457.5	3745	1703	1663	1789	3745	1888.5	1259	4085.5	3745	2	5
ECs0171		down	down							30S ribosomal subunit protein S2	Transcription and RNA processing	ribosome	ecs03010	Ribosome	-0.103915	-0.341053	-0.290584	0.493061	-0.153353	-0.346377	-0.231908	0.499521	-0.622821	-0.837045	0.394673	0.53028	2404.5	2054	2230	4753	2543	1986	2395.5	4753	1797	1205	3602.5	4753	2	5
ECs2084			up							30S ribosomal subunit protein S22	Transcription and RNA processing	ribosome			-0.129909	0.147484	0.266889	-0.446928	-0.139302	0.150471	0.131367	-0.188105	-0.186087	0.635224	-0.4463	-0.457557	15990.5	22850.5	26579	12672.5	13676.5	17309.5	18268	12672.5	19912.5	37609	11124.5	12672.5	14	11
ECs4179	down						down	down	up	30S ribosomal subunit protein S3	Transcription and RNA processing	ribosome	ecs03010	Ribosome	-0.11247	-0.109469	0.0707402	0.118359	-0.327304	-0.296637	-0.00510999	0.433177	-0.246007	-0.790543	0.487783	0.230457	2416	2624	3243.5	3311.5	1591	1554	2237.5	3311.5	2463	1187	3718	3311.5	2	5
ECs4161	up	down	down	down	down	down				30S ribosomal subunit protein S4	Transcription and RNA processing	ribosome	ecs03010	Ribosome	0.11935	-0.358292	-0.319784	0.38139	-0.157819	-0.196698	-0.301213	0.467685	-0.479061	-0.825044	0.437758	0.430588	4572.5	3071	3294.5	6466	3555.5	3239.5	3139	6466	3118.5	1833	5653	6466	2	5
ECs4168	up		down				down		up	30S ribosomal subunit protein S5	Transcription and RNA processing	ribosome	ecs03010	Ribosome	0.0198315	-0.199997	-0.114796	0.241678	-0.266001	-0.1528	-0.108749	0.396046	-0.331482	-0.765235	0.449703	0.32002	3278.5	2849.5	3203	4453.5	2361	2504.5	2815.5	4453.5	2780.5	1497	4401	4453.5	2	5
ECs5176	down	down	down	down	down					30S ribosomal subunit protein S6	Transcription and RNA processing	ribosome	ecs03010	Ribosome	-0.207457	-0.196014	-0.286258	0.473138	-0.312556	-0.368734	-0.0611632	0.493647	-0.793323	-0.802614	0.438779	0.546357	1542.5	1689.5	1593.5	3315	1521.5	1362.5	1993.5	3315	1040	856	2584	3315	2	3
ECs4171		down	down	down						30S ribosomal subunit protein S8	Transcription and RNA processing	ribosome	ecs03010	Ribosome	0.180838	-0.3441	-0.485054	0.407039	-0.272019	-0.0583609	-0.361188	0.48087	-0.953659	-0.803238	0.64169	0.408567	2640.5	1691.5	1516.5	3602.5	1744	2045.5	1625.5	3602.5	1105	1067	3948	3602.5	2	5
ECs4103	down									30S ribosomal subunit protein S9	Transcription and RNA processing	ribosome	ecs03010	Ribosome	-0.472258	0.00887613	0.161715	0.145609	-0.294444	-0.283827	0.106683	0.32557	0.089078	-0.911299	0.119042	0.317516	840.5	1472.5	1771	1696.5	938	898	1427.5	1696.5	1617	494	1207.5	1696.5	2	2
ECs2424							down		up	50S ribosomal subunit protein A	Transcription and RNA processing	ribosome	ecs03010	Ribosome	0.338306	-0.3933	-0.301455	0.19965	0.0286864	0.0289677	-0.512514	0.308562	-0.229319	-0.398952	0.368503	0.170612	9980	5199.5	5883.5	9453.5	7344.5	6959	4356	9453.5	7590.5	5322	10001.5	9453.5	4	6
ECs4907	down		down							50S ribosomal subunit protein L1	Transcription and RNA processing	ribosome	ecs03010	Ribosome	-0.109855	-0.0498682	-0.108964	0.223197	-0.207087	-0.248698	-0.0413556	0.370912	-0.321893	-0.897283	0.512883	0.29071	1031.5	1186	1154	1566	903	820.5	1086	1566	1016.5	475	1697.5	1566	2	2
ECs4908							down	down	up	50S ribosomal subunit protein L10	Transcription and RNA processing	ribosome	ecs03010	Ribosome	-0.147515	-0.0128693	-0.163623	0.257596	-0.164092	-0.188378	0.101567	0.191239	-0.27828	-0.675386	0.475584	0.223921	1521.5	1885	1673.5	2482.5	1788.5	1653.5	2377	2482.5	1799.5	1005	2771.5	2482.5	2	3
ECs4906	down			down	down					50S ribosomal subunit protein L11	Transcription and RNA processing	ribosome	ecs03010	Ribosome	-0.145974	-0.14372	-0.260772	0.401346	-0.192321	-0.20582	-0.206069	0.442101	-0.415481	-0.945967	0.455413	0.415531	1155	1253.5	1151	2172.5	1184	1106.5	1190	2172.5	1133.5	554	1962.5	2172.5	2	2
ECs4104	down	down	down	down	down	down	down	down		50S ribosomal subunit protein L13	Transcription and RNA processing	ribosome	ecs03010	Ribosome	-0.193899	-0.306015	-0.301938	0.525935	-0.211224	-0.232215	-0.281354	0.503381	-0.56146	-0.788284	0.301252	0.560815	2124.5	2056.5	2131.5	4748.5	2388.5	2215.5	2269	4748.5	1851.5	1226	3179.5	4748.5	2	5
ECs4175	down	down	down							50S ribosomal subunit protein L14	Transcription and RNA processing	ribosome	ecs03010	Ribosome	-0.0685374	-0.0806306	-0.0908971	0.204752	-0.247897	-0.110129	-0.0404044	0.313839	-0.18022	-0.698055	0.359624	0.279002	3401.5	3639	3718	4864.5	2851	3099.5	3575	4864.5	3681	1822	4577	4864.5	2	5
ECs4166	up			down	down	down				50S ribosomal subunit protein L15	Transcription and RNA processing	ribosome	ecs03010	Ribosome	0.0527605	-0.309525	-0.153301	0.308308	-0.188716	-0.199777	-0.24984	0.460336	-0.319458	-0.754577	0.429819	0.328288	4237.5	3194	3854.5	5953.5	3197.5	2995.5	3065	5953.5	3731	2006	5720	5953.5	2	5
ECs4178		down								50S ribosomal subunit protein L16	Transcription and RNA processing	ribosome	ecs03010	Ribosome	0.0123839	-0.190577	-0.0984013	0.229118	-0.297198	-0.328431	-0.0863161	0.484536	-0.379948	-0.687563	0.489037	0.282052	2757	2437	2758.5	3726	1752.5	1609	2205	3726	2302	1406	3978	3726	2	5
ECs4159	up	down	down	down						50S ribosomal subunit protein L17	Transcription and RNA processing	ribosome	ecs03010	Ribosome	0.0320297	-0.321588	-0.241276	0.38115	-0.223002	-0.183134	-0.183275	0.434221	-0.433761	-0.888968	0.46096	0.404944	1625	1235.5	1382	2507	1335.5	1316.5	1416	2507	1298	684	2301.5	2507	2	3
ECs4169	down						down		up	50S ribosomal subunit protein L18	Transcription and RNA processing	ribosome	ecs03010	Ribosome	-0.200438	0.0336866	0.0409534	0.086069	-0.353123	-0.265545	0.141665	0.317324	-0.127546	-0.846085	0.434812	0.214077	1469.5	2011	2091	2129.5	1119.5	1157.5	1871	2129.5	1812.5	734	2305	2129.5	2	3
ECs3469		down	down							50S ribosomal subunit protein L19	Transcription and RNA processing	ribosome	ecs03010	Ribosome	-0.0380791	-0.386998	-0.245033	0.455477	-0.0953087	-0.350176	-0.356098	0.527594	-0.227593	-0.840823	0.212476	0.472585	1908	1457.5	1734	3401	1875	1376.5	1472	3401	2022.5	910	2276	3401	2	3
ECs4182	down	down								50S ribosomal subunit protein L2	Transcription and RNA processing	ribosome	ecs03010	Ribosome	-0.0926726	-0.130352	-0.0570296	0.231034	-0.366951	-0.246718	-0.0264413	0.442054	-0.446579	-0.804923	0.559633	0.285561	1787.5	1864	2070.5	2688.5	1230.5	1314.5	1762.5	2688.5	1548.5	899	3069.5	2688.5	2	3
ECs2423			up				up			50S ribosomal subunit protein L20	Transcription and RNA processing	ribosome	ecs03010	Ribosome	-0.0722323	0.00654845	0.178278	-0.154282	-0.0794262	-0.0371924	-0.014107	0.121062	0.324572	-0.498267	0.0501835	-0.120432	3939.5	4615.5	5657	3949	3321.5	3282	3613	3949	7381	2693	4065.5	3949	18	5
ECs4065	down	down	down							50S ribosomal subunit protein L21	Transcription and RNA processing	ribosome	ecs03010	Ribosome	-0.334854	-0.307581	-0.289111	0.578247	-0.203171	-0.291453	-0.36391	0.562246	-0.19574	-0.881706	-0.0980999	0.629705	4101	4563.5	4798.5	11120.5	5316.5	4610.5	4613	11120.5	5834.5	2441	4662	11120.5	7	5
ECs4180		down								50S ribosomal subunit protein L22	Transcription and RNA processing	ribosome	ecs03010	Ribosome	-0.0950455	-0.148996	0.0533178	0.15257	-0.336779	-0.220855	-0.0476511	0.428895	-0.21182	-0.790871	0.442956	0.253654	2522.5	2588	3270.5	3516	1680.5	1787.5	2286.5	3516	2644	1231	3688	3516	2	5
ECs4183	up	down		down			down	down	up	50S ribosomal subunit protein L23	Transcription and RNA processing	ribosome	ecs03010	Ribosome	0.333842	-0.469062	-0.310238	0.248702	-0.248071	0.000351039	-0.392147	0.448023	-0.652887	-0.639204	0.56437	0.326395	5871.5	2848.5	3446.5	5867.5	3006.5	3651	2652.5	5867.5	2639.5	2223	6461.5	5867.5	2	5
ECs4174		down	down							50S ribosomal subunit protein L24	Transcription and RNA processing	ribosome	ecs03010	Ribosome	-0.0569309	-0.136812	-0.107349	0.248938	-0.289821	-0.113492	-0.0390299	0.338718	-0.295464	-0.770246	0.45647	0.291696	3383.5	3382.5	3596	4999	2740.5	3096.5	3588.5	4999	3328.5	1720	5116.5	4999	2	5
ECs3077	down		down							50S ribosomal subunit protein L25	Transcription and RNA processing	ribosome	ecs03010	Ribosome	-0.0602681	-0.256724	-0.58771	0.551338	-0.120927	-0.409407	-0.477234	0.610647	-0.835513	-1.02918	0.387675	0.645427	684.5	609	451.5	1373	679	482	484.5	1373	374	256	921	1373	5	2
ECs4064	down	down	down							50S ribosomal subunit protein L27	Transcription and RNA processing	ribosome	ecs03010	Ribosome	-0.157689	-0.164359	-0.213181	0.39347	-0.138476	-0.0647928	-0.314751	0.389882	-0.0894172	-0.729106	0.0697573	0.441367	1976.5	2126	2090	3732	2261.5	2306	1932	3732	2629	1152	2234	3732	1	5
ECs4185	down			down	down					50S ribosomal subunit protein L3	Transcription and RNA processing	ribosome	ecs03010	Ribosome	-0.17025	-0.115555	0.00445793	0.221442	-0.34367	-0.294038	0.0112874	0.428573	-0.261736	-0.91053	0.415159	0.35337	2585	2956.5	3441	4161.5	1976	1967	2871.5	4161.5	2694.5	1170	3842.5	4161.5	2	5
ECs4167	down			down						50S ribosomal subunit protein L30	Transcription and RNA processing	ribosome	ecs03010	Ribosome	-0.15279	-0.0676201	0.0370065	0.145445	-0.316794	-0.21593	0.0623079	0.337059	-0.124283	-0.828752	0.401535	0.240347	1976.5	2330.5	2671	2898	1549	1623	2306	2898	2410.5	990	2955.5	2898	2	3
ECs4863	down			down	down					50S ribosomal subunit protein L31	Transcription and RNA processing	ribosome	ecs03010	Ribosome	-0.189534	-0.0707925	-0.312465	0.407032	-0.111129	-0.172642	-0.120273	0.322926	0.0684258	-0.667736	-0.0491989	0.365727	2427.5	2960	2399.5	4796.5	3194	2845	3225	4796.5	4267.5	1698	2749.5	4796.5	1	5
ECs1467	down									50S ribosomal subunit protein L32	Transcription and RNA processing	ribosome	ecs03010	Ribosome	-0.583628	-0.129741	0.160433	0.299103	-0.221107	-0.406854	-0.115479	0.496855	0.0125863	-0.611022	-0.18221	0.460178	1951.5	3327	4590.5	5133.5	2573.5	2024.5	2914.5	5133.5	3930	1750	2344	5133.5	1	5
ECs4511	down	down								50S ribosomal subunit protein L33	Transcription and RNA processing	ribosome	ecs03010	Ribosome	-0.267767	-0.476032	-0.41401	0.663225	-0.106764	-0.369557	-0.36993	0.54739	-0.0919676	-1.06347	0.0200394	0.553407	1909	1678.5	1843.5	5270	2816	2051	2205.5	5270	3310.5	1041	2683.5	5270	7	5
ECs4638				down	down	down	up	down	down	50S ribosomal subunit protein L34	Transcription and RNA processing	ribosome	ecs03010	Ribosome	-0.299585	-0.246958	-0.104952	0.443414	-0.14274	-0.255666	-0.260916	0.468057	0.159381	-0.939193	-0.224774	0.453505	1043.5	1191	1417	2387	1332	1127	1206	2387	2130.5	590	1051.5	2387	1	3
ECs4164	down									50S ribosomal subunit protein L36	Transcription and RNA processing	ribosome	ecs03010	Ribosome	-0.0520101	-0.100461	-0.000396011	0.132867	-0.111322	-0.00705566	-0.00593641	0.114511	0.1545	-0.680433	0.219531	0.0750598	5597	5774	6587.5	7327	6008.5	6317	6803	7327	9501.5	3425	7348.5	7327	1	5
ECs4184	down						down		up	50S ribosomal subunit protein L4, regulates expression of S10 operon	Transcription and RNA processing	ribosome	ecs03010	Ribosome	-0.190486	-0.0269027	-0.000283396	0.170672	-0.396174	-0.312501	0.128639	0.374135	-0.273836	-0.929086	0.475083	0.308303	1102.5	1406	1490.5	1721.5	819	843.5	1410.5	1721.5	1152	497	1765.5	1721.5	2	2
ECs4173	down	down	down				down		up	50S ribosomal subunit protein L5	Transcription and RNA processing	ribosome	ecs03010	Ribosome	-0.0691918	-0.0641794	-0.0656639	0.172763	-0.318552	-0.129198	0.0165619	0.322734	-0.17818	-0.855621	0.454211	0.237884	2662	2897	2986	3689.5	1997	2286	2845	3689.5	2915	1230	3976	3689.5	2	5
ECs4170				down			down	down	up	50S ribosomal subunit protein L6	Transcription and RNA processing	ribosome	ecs03010	Ribosome	-0.0879775	-0.0140221	-0.0699383	0.148974	-0.376455	-0.225001	0.062828	0.37204	-0.316482	-0.878071	0.552692	0.235802	2226.5	2596	2534	3070.5	1493	1645.5	2360.5	3070.5	2117	1003	3659	3070.5	2	5
ECs4909							up		up	50S ribosomal subunit protein L7/L12	Transcription and RNA processing	ribosome	ecs03010	Ribosome	-0.286727	-0.0452519	0.0883425	0.164026	-0.187605	-0.231402	0.0983143	0.238027	0.0564966	-0.723824	0.260715	0.169226	1985	2736.5	3228.5	3390	2276.5	2064	3087.5	3390	3627.5	1381	3224.5	3390	1	5
ECs5179	down									50S ribosomal subunit protein L9	Transcription and RNA processing	ribosome	ecs03010	Ribosome	-0.363019	0.120426	0.0621131	0.0830428	-0.383715	-0.240672	0.250066	0.213688	-0.0976969	-0.750689	0.369048	0.222644	543	953.5	928.5	923	522	570.5	1002.5	923	802.5	347	927.5	923	2	2
ECs5331		down	down				down			acyltransferase for 30S ribosomal subunit protein S18	Transcription and RNA processing	ribosome			0.149047	-0.24372	-0.461096	0.369493	-0.040251	-0.180435	-0.208484	0.335312	-1.01064	-0.388006	0.457214	0.456549	165.5	121	100.5	224.5	158.5	130.5	136.5	224.5	62	96	195	224.5	3	1
ECs4131				down	down	down				methylase for 50S ribosomal subunit protein L11	Transcription and RNA processing	ribosome			-0.0319677	-0.0896547	0.0923148	0.0147964	-0.0802719	-0.0839973	-0.112147	0.238094	-0.143748	-0.429081	0.310372	0.175325	135.5	138.5	171.5	154.5	115.5	109	114	154.5	134.5	84	153.5	154.5	2	1
ECs4192		down		down	down		down		up	putative 30S ribosomal subunit protein S7	Transcription and RNA processing	ribosome	ecs03010	Ribosome	-0.101424	-0.13435	-0.0459165	0.230988	-0.214813	-0.225014	-0.0805417	0.389273	-0.225648	-0.79242	0.42499	0.282772	1947	2040	2300.5	2954	1659.5	1556	1934	2954	2128	1003	2956	2954	2	3
ECs0327	down	down	down				up	down		putative ribosomal protein	Transcription and RNA processing	ribosome	ecs03010	Ribosome	-0.0849485	-0.443896	-0.385016	0.565219	0.303444	-0.161102	-0.0730153	-0.157551	0.397476	-1.27556	-0.191765	0.250012	578.5	437.5	479	1206	1965.5	1170	1374.5	1206	1674	261	673	1206	1	2
ECs1330							up			ribosomal protein L31-like protein	Transcription and RNA processing	ribosome	ecs03010	Ribosome	0.0204502	0.207269	0.0834362	-0.411836	0.0249326	-0.012889	0.182439	-0.252436	0.145531	0.0739521	-0.0336344	-0.268266	522.5	682	622	369	500.5	456.5	597	369	668.5	517	405	369	18	1
ECs5329	down									ribosomal RNA small subunit methyltransferase	Transcription and RNA processing	ribosome			-0.0946071	-0.0745629	-0.264777	0.33176	-0.128795	0.0354034	-0.139875	0.203621	-0.538664	-0.628352	0.390607	0.437118	52.5	58	49.5	87.5	64.5	72	65	87.5	39.5	30	72.5	87.5	2	1
ECs1037			up							ribosome modulation factor	Transcription and RNA processing	ribosome			0.0254524	0.133211	0.334987	-0.853899	-0.0148878	0.192671	0.250373	-0.67267	-0.0372134	0.715735	-0.787489	-0.741639	20622	24871	31413	9313.5	18480	21543	24551	9313.5	22563.5	39800	7722	9313.5	19	11
ECs0182	up	down								(3R)-hydroxymyristol acyl carrier protein dehydratase	Amino acid and protein metabolism		ecs01212	Fatty acid metabolism	0.380609	-0.395111	-0.400015	0.213347	-0.0627054	0.0673094	-0.386252	0.285366	-0.577567	-0.0832138	0.2638	0.294846	1843.5	919	944	1697	1231.5	1328.5	908	1697	849.5	1157	1428	1697	4	2
ECs3407	up	down	down				down		up	2,3-dihydroxy-2,3-dihydrophenylpropionate dehydrogenase	Amino acid and protein metabolism		ecs00360	Phenylalanine metabolism	0.490909	-0.281823	-0.601249	0.118769	-0.0318569	0.591435	-0.407335	-0.515241	-1.03784	0.092033	0.516284	0.087061	12	6	4.5	9	15	26.5	10.5	9	3.5	9	12	9	9	1
ECs0403			down				down			2,3-dihydroxyphenylpropionate 1,2-dioxygenase	Amino acid and protein metabolism		ecs00360	Phenylalanine metabolism	0.503981	-0.587205	-1.08895	0.419523	0.0359657	0.612352	-0.704972	-0.400898	-1.26397	-0.0489334	0.393018	0.39808	11	4	2.5	11	17.5	29.5	8.5	11	2.5	7	9.5	11	10	1
ECs0404	up		down				down		up	2-hydroxy-6-ketonona-2,4-dienedioic acid hydrolase	Amino acid and protein metabolism		ecs00360	Phenylalanine metabolism	0.48774	-0.428094	-0.945345	0.334289	-0.0597793	0.721088	-0.818249	-0.484323	-0.965112	0.0957713	0.350124	0.24495	15	6.5	4	14	22	45.5	10.5	14	5	12	13.5	14	10	1
ECs0078	down						down	down		2-isopropylmalate synthase	Amino acid and protein metabolism		ecs01230	Biosynthesis of amino acids	-0.258174	-0.33776	-0.643702	0.684074	-0.0557667	-0.30371	-0.126115	0.361063	-1.05278	-1.29752	0.383948	0.740349	110.5	110.5	84	308.5	209	154.5	198.5	308.5	61.5	40	187.5	308.5	5	1
ECs0405	up	down	down				down			2-keto-4-pentenoate hydratase	Amino acid and protein metabolism		ecs00360	Phenylalanine metabolism	0.689512	-0.579658	-0.852563	0.108617	-0.0851973	0.60808	-0.52271	-0.363137	-0.760063	0.0314881	0.295891	0.267678	23	7	5.5	14	19	36	12.5	14	6	11	12.5	14	9	1
ECs0402	up	down	down							3-(3-hydroxyphenyl)propionate hydroxylase	Amino acid and protein metabolism		ecs00360	Phenylalanine metabolism	0.702218	-0.763661	-1.48855	0.330078	-0.0378004	0.753996	-0.845061	-0.616494	-0.938545	0.227699	0.230737	0.222727	16	4	2	12	22	46	10	12	4.5	12	10.5	12	10	1
ECs0077	down	down	down							3-isopropylmalate dehydrogenase	Amino acid and protein metabolism		ecs01230	Biosynthesis of amino acids	-0.379378	-0.370016	-0.526214	0.702217	-0.0794064	-0.212893	-0.139143	0.337328	-0.758616	-1.1479	0.426789	0.617381	86	94	83	276	187	155	179.5	276	83.5	47	198	276	5	1
ECs0076	down	down	down	down	down		down		up	3-isopropylmalate isomerase (dehydratase) subunit	Amino acid and protein metabolism		ecs01230	Biosynthesis of amino acids	-0.406283	-0.492741	-0.649188	0.781402	-0.0962966	-0.267505	-0.145683	0.38176	-1.17262	-0.996773	0.535661	0.609615	73	72.5	64	260.5	166	132.5	161	260.5	52.5	52	210	260.5	5	1
ECs0407	up	down	down				down		up	4-hydroxy-2-ketovalerate aldolase	Amino acid and protein metabolism		ecs00360	Phenylalanine metabolism	0.457461	-0.389379	-0.501166	0.176293	-0.0228748	0.560167	-0.493663	-0.356446	-0.570821	-0.231255	0.401751	0.26021	14	6.5	6	11.5	16.5	28	10.5	11.5	6	7	11.5	11.5	9	1
ECs0406	up									acetaldehyde dehydrogenase	Amino acid and protein metabolism		ecs00360	Phenylalanine metabolism	0.195737	-0.263339	-0.220974	0.211362	-0.182382	0.469653	-0.247704	-0.20146	-0.540049	-0.113472	0.274412	0.287021	9.5	6.5	7	10.5	11	20	10.5	10.5	5.5	7	9	10.5	12	1
ECs3812							down			agmatinase	Amino acid and protein metabolism		ecs00330	Arginine and proline metabolism	-0.2275	0.143116	-0.18636	0.189411	-0.139845	-0.226931	0.0563549	0.239871	-0.580994	-0.478694	0.184575	0.548332	127.5	200	148.5	210.5	148	128.5	183.5	210.5	81.5	75	127	210.5	2	1
ECs1877							down	up	up	aldehyde dehydrogenase	Amino acid and protein metabolism		ecs00330	Arginine and proline metabolism	0.24652	0.0733867	0.0146477	-0.427491	-0.265444	0.46542	0.0678109	-0.529158	-0.780541	0.458688	0.280656	-0.237441	453.5	413	402	251.5	336.5	662	478.5	251.5	175	502	366.5	251.5	12	1
ECs4464	up		up							aldehyde dehydrogenase B	Amino acid and protein metabolism		ecs00620	Pyruvate metabolism	0.10721	0.113653	0.421273	-1.43527	0.0350017	0.249687	0.368808	-1.51353	-0.671345	0.932022	-0.306436	-1.26312	339.5	370	519.5	79	382	448.5	543.5	79	171	706	178.5	79	20	1
ECs0264	up									aminoacyl-histidine dipeptidase PepD	Amino acid and protein metabolism		ecs00480	Glutathione metabolism	0.216836	-0.110018	-0.0526549	-0.0684549	-0.0423969	0.03788	-0.121951	0.118068	-0.352	-0.191223	0.441093	0.0462624	687	536.5	586.5	562	492	505	463	562	452	441	724	562	3	2
ECs5237		down								aminopeptidase A/I	Amino acid and protein metabolism		ecs00480	Glutathione metabolism	-0.0915722	-0.0522059	0.0594629	0.0658831	-0.152164	-0.0209103	0.0568169	0.0989379	-0.50738	-0.088984	0.238902	0.282994	190	214	247	242	193.5	209	243	242	131.5	166	201	242	18	1
ECs1015	up	up	up				down		up	aminopeptidase N	Amino acid and protein metabolism		ecs00480	Glutathione metabolism	0.0317717	0.0735875	0.0800495	-0.212289	-0.0443375	0.0868789	0.0268754	-0.0750704	-0.302906	-0.0835891	0.400668	-0.0356024	352.5	398	413.5	300.5	318.5	344	348.5	300.5	275.5	285	403.5	300.5	18	1
ECs1836	down	down	down	down						anthranilate synthase component I	Amino acid and protein metabolism		ecs01230	Biosynthesis of amino acids	-1.93382	-1.0913	-1.14254	1.14634	-0.681115	-0.200039	-0.443566	0.722423	-0.649011	-1.65165	0.326579	0.713373	51.5	129.5	127	1219.5	308	472	398	1219.5	374	114	719	1219.5	6	2
ECs4686	down						up	down		asparagine synthetase A	Amino acid and protein metabolism		ecs01230	Biosynthesis of amino acids	-0.318697	0.0218314	-0.297309	0.400806	-0.0359469	-0.16332	0.105825	0.0639905	0.251608	-1.25069	0.0359664	0.289455	384	584.5	438.5	858	798	665.5	937	858	989.5	183	578	858	1	2
ECs0704	down			down	down	down				asparagine synthetase B	Amino acid and protein metabolism		ecs00250	Alanine, aspartate and glutamate metabolism	-0.295897	-0.375482	-0.636905	0.708437	-0.148343	-0.209869	-0.39287	0.51059	-0.661298	-1.07018	0.381057	0.604685	153.5	153.5	122	456	242.5	216	193.5	456	154	85	316.5	456	5	1
ECs0135	down									aspartate 1-decarboxylase	Amino acid and protein metabolism		ecs00410	beta-Alanine metabolism	-0.412572	-0.146328	0.0663199	0.318965	-0.0283071	-0.412781	-0.110857	0.383799	0.0966231	-0.706212	-0.248836	0.453423	273.5	386.5	493.5	618.5	421	271.5	395	618.5	518.5	193	266	618.5	1	1
ECs5120	up		up							aspartate ammonia-lyase	Amino acid and protein metabolism		ecs00250	Alanine, aspartate and glutamate metabolism	0.187824	-0.0671074	0.244773	-0.527941	-0.110561	-0.0434158	0.182956	-0.0632783	0.20177	-0.0058834	0.0659337	-0.387282	6842.5	5742	8096.5	3639.5	3568	3614.5	4876	3639.5	7856.5	5303	4970.5	3639.5	18	5
ECs2820	up									ATP phosphoribosyltransferase	Amino acid and protein metabolism		ecs01230	Biosynthesis of amino acids	0.554628	-0.120694	-0.496191	-0.181889	0.00711439	0.071525	0.0821934	-0.185422	-0.304643	-0.674954	0.704626	-0.0889742	1275.5	703	498.5	664.5	828	836.5	909.5	664.5	641.5	368	1275.5	664.5	12	2
ECs0491							down		up	ATP-dependent proteolytic subunit of clpA-clpP serine protease ClpP	Amino acid and protein metabolism				-0.0556966	-0.0351523	-0.20732	0.244122	-0.17982	-0.0444721	-0.0297598	0.216897	-0.573498	-0.322098	0.446448	0.268717	1025.5	1133.5	985	1506	1041	1129	1232.5	1506	777	830	1561.5	1506	2	2
ECs4937							down		up	B12-dependent homocysteine-N5-methyltetrahydrofolate transmethylase	Amino acid and protein metabolism		ecs01230	Biosynthesis of amino acids	0.201374	-0.0788826	-0.123406	-0.0103278	-0.108888	0.0545085	-0.154983	0.183872	-0.428358	-0.0647794	0.364667	0.0932883	192.5	157.5	155.5	169.5	130	145	126.5	169.5	120.5	144	193	169.5	3	1
ECs5099	up			down	up					biodegradative arginine decarboxylase	Amino acid and protein metabolism		ecs00330	Arginine and proline metabolism	0.633432	0.189624	-0.261891	-1.53047	-0.125531	0.350183	-0.125102	-0.178941	-0.0649763	-0.892099	0.987826	-1.61105	380	264	173.5	47.5	51.5	78.5	52.5	47.5	267	97	554.5	47.5	15	1
ECs3814							down		up	biosynthetic arginine decarboxylase	Amino acid and protein metabolism		ecs00330	Arginine and proline metabolism	-0.0954755	0.0638098	0.102563	-0.0974294	-0.191053	-0.132766	0.158027	0.113772	-0.317011	0.0390291	0.204586	0.0850236	296.5	376.5	404	322	244	245	352.5	322	258	306	315	322	18	1
ECs0357	up	up					down		up	choline dehydrogenase	Amino acid and protein metabolism		ecs00260	Glycine, serine and threonine metabolism	0.0254689	0.405824	-0.149882	-0.476151	-0.243814	0.14813	0.13388	-0.0867546	-0.33865	-0.052591	0.484704	-0.158206	193.5	306.5	181.5	127.5	112	157	166.5	127.5	127.5	141	210.5	127.5	18	1
ECs2474	up	down	down	down	down	down				cytoplasmic L-asparaginase I	Amino acid and protein metabolism		ecs00250	Alanine, aspartate and glutamate metabolism	0.0246371	-0.463211	-0.511904	0.563934	-0.120297	-0.141812	-0.392649	0.46079	-0.955232	-0.433345	0.172111	0.654325	89.5	59.5	58.5	167	96	89	74.5	167	40	56	89.5	167	5	1
ECs1684			up							D-amino acid dehydrogenase subunit	Amino acid and protein metabolism		ecs00360	Phenylalanine metabolism	0.147972	-0.0409996	0.213948	-0.433316	0.0213048	-0.150146	0.150988	-0.0587865	-0.118565	0.0938055	0.200894	-0.170875	1549	1388.5	1849.5	942.5	1049.5	837.5	1217.5	942.5	1189.5	1222	1186.5	942.5	18	2
ECs2699	up	down	down				down			DNA cytosine methylase	Amino acid and protein metabolism		ecs00270	Cysteine and methionine metabolism	0.060065	-0.187748	-0.196849	0.260058	-0.15509	0.171041	-0.173892	0.125055	-0.586652	-0.281093	0.310031	0.378372	77.5	65.5	67	103	80	105	80	103	47	53	83.5	103	3	1
ECs3245	up		down				down		up	D-serine dehydratase	Amino acid and protein metabolism		ecs00260	Glycine, serine and threonine metabolism	0.314818	-0.165894	-0.321935	0.0905981	-0.134232	0.252099	-0.0568071	-0.0967401	-0.598678	-0.242305	0.551044	0.109398	57.5	38.5	34	50	49.5	69	54.5	50	29.5	35	67.5	50	12	1
ECs3098							down		up	ecotin, a serine protease inhibitor	Amino acid and protein metabolism				-0.0374341	0.0320578	0.0922042	-0.102998	-0.109997	0.102767	0.0297673	-0.0304174	-0.57627	0.156982	0.316971	0.0312604	183.5	213	233.5	187	177.5	208	208	187	122	211	216	187	18	1
ECs1786	up									endopeptidase	Amino acid and protein metabolism				0.270367	-0.0238759	-0.329315	0.0260596	-0.128656	0.223173	-0.0222959	-0.101214	-0.500977	-0.101988	0.272992	0.259284	44	35.5	27	37.5	37.5	50.5	42.5	37.5	21	26	33	37.5	3	1
ECs5185			up				down			FKBP-type 22KD peptidyl-prolyl cis-trans isomerase	Amino acid and protein metabolism				-0.256988	0.0879013	0.267939	-0.221645	-0.0754712	-0.0715639	0.155222	-0.0344973	-0.194386	-0.0303461	0.142591	0.102832	330	504.5	623.5	372	367	349	471	372	331	324	336	372	18	1
ECs4200			up							FKBP-type peptidyl-prolyl cis-trans isomerase	Amino acid and protein metabolism				-0.286195	0.125981	0.284669	-0.27862	-0.234945	-0.194847	0.257878	0.0764722	0.0877221	-0.118924	-0.00993501	0.0102812	1514.5	2476.5	2996	1660.5	1250	1232.5	2085	1660.5	2149	1452	1412.5	1660.5	18	3
ECs4198	down		up							FKBP-type peptidyl-prolyl cis-trans isomerase	Amino acid and protein metabolism				-0.0810882	0.0264621	0.091509	-0.0550287	-0.0870863	0.0624935	-0.0564292	0.0773321	0.0850832	-0.522954	0.225129	0.0766674	1934	2332	2569	2160	1883.5	2072	1979	2160	2609	1180	2175	2160	2	3
ECs4293			up							gamma-glutamyltranspeptidase	Amino acid and protein metabolism		ecs00480	Glutathione metabolism	0.105259	0.0318651	0.19064	-0.430741	0.0157251	0.191694	0.00765589	-0.261444	-0.83609	0.527434	0.237578	-0.281397	161	162	196	102.5	139	157	140.5	102.5	70.5	229	149.5	102.5	16	1
ECs4898							up			glutamate racemase	Amino acid and protein metabolism		ecs00471	D-Glutamine and D-glutamate metabolism	-0.0203469	0.120191	0.0864298	-0.224789	-0.0962706	0.0790867	0.208265	-0.259145	0.349169	-0.584489	0.189436	-0.275953	199	248	247.5	176.5	213.5	241	295	176.5	395	129	244	176.5	18	1
ECs2824	up									glutamine amidotransferase subunit of heterodimer with HisF	Amino acid and protein metabolism		ecs01230	Biosynthesis of amino acids	0.368448	0.00667003	-0.430539	-0.0583712	-0.090821	-0.120816	0.0664672	0.120494	-0.474121	-0.71716	0.693537	0.088798	272.5	205.5	137	193.5	161	148	192	193.5	132	86	307.5	193.5	12	1
ECs3873	up									glutathionylspermidine synthetase/amidase	Amino acid and protein metabolism		ecs00480	Glutathione metabolism	0.302088	-0.0241721	-0.302141	-0.033021	-0.11311	0.0511397	-0.0812385	0.131517	-0.183266	-0.727813	0.597616	0.00517662	322.5	252	197	251	202	225.5	212.5	251	249	120	394	251	12	1
ECs0003	down		down	down	down					homoserine kinase	Amino acid and protein metabolism		ecs01230	Biosynthesis of amino acids	-0.348807	-0.224863	-0.355563	0.575707	-0.241032	-0.376878	-0.307984	0.589714	-0.771636	-0.567293	0.237106	0.611186	190.5	233.5	211.5	522.5	234	193.5	223	522.5	157	160	312	522.5	2	1
ECs2453			up							hypothetical protein	Amino acid and protein metabolism		ecs00330	Arginine and proline metabolism	0.397174	0.147917	0.201816	-1.8108	0.267038	0.143606	0.206943	-1.22333	-0.382727	0.882976	-0.301251	-1.63163	974	822	895.5	116.5	531.5	445	510	116.5	486.5	1433	382.5	116.5	20	1
ECs0619		up					down	up		hypothetical protein	Amino acid and protein metabolism		ecs00480	Glutathione metabolism	0.0792163	0.286584	0.0924499	-0.704237	-0.0179149	0.0835086	0.280322	-0.519893	-0.869886	0.825092	-0.00396656	-0.858975	343	457	388.5	170.5	289.5	303.5	397.5	170.5	202	914	348	170.5	14	1
ECs2542	down									hypothetical protein	Amino acid and protein metabolism		ecs00270	Cysteine and methionine metabolism	-0.247533	-0.0489678	0.0916754	0.140152	-0.194935	-0.297869	0.0185475	0.34588	0.0305438	-0.483143	-0.0327851	0.316347	408.5	539.5	641	655	392	335	494.5	655	589.5	293	401	655	1	1
ECs2450	up	up	up							hypothetical protein	Amino acid and protein metabolism		ecs00330	Arginine and proline metabolism	0.345468	0.234995	0.200396	-2.04619	0.419056	0.0853897	0.058158	-1.15364	-0.196943	0.850378	-0.403371	-1.78167	542.5	526	524.5	54	267.5	181.5	190	54	315.5	747	186	54	20	1
ECs2451	up	up	up							hypothetical protein	Amino acid and protein metabolism		ecs00330	Arginine and proline metabolism	0.352746	0.231206	0.195096	-2.03152	0.394856	0.0704213	0.112712	-1.18296	-0.309701	0.878844	-0.331951	-1.8136	718	688.5	685.5	72	358.5	245.5	275.5	72	388	1058	275	72	20	1
ECs2823	up									imidazoleglycerolphosphate dehydratase / histidinol-phosphate phosphatase	Amino acid and protein metabolism		ecs01230	Biosynthesis of amino acids	0.417874	-0.0512933	-0.439712	-0.0634653	-0.0810597	-0.0746976	0.0478984	0.0941431	-0.561696	-0.661242	0.755657	0.0160037	406	275	192.5	273	235.5	224.5	273	273	183.5	138	496.5	273	12	1
ECs5286	down						down		up	isoaspartyl dipeptidase	Amino acid and protein metabolism				-0.0360491	0.0794258	-0.00427739	-0.0463995	-0.263607	0.165284	0.0540623	0.00499686	-0.438302	-0.318845	0.487882	0.140489	32.5	39.5	37.5	35	27.5	40	38.5	35	23.5	22	43	35	3	1
ECs0075	down	down	down							isopropylmalate isomerase subunit	Amino acid and protein metabolism		ecs01230	Biosynthesis of amino acids	-0.199483	-0.607572	-0.585249	0.729678	-0.00507108	-0.0585045	-0.252133	0.257685	-0.887732	-0.881255	0.498378	0.54628	112.5	81	85.5	310	245	220	195	310	88.5	74	256.5	310	5	1
ECs2821	up									L-histidinal:NAD+ oxidoreductase	Amino acid and protein metabolism		ecs01230	Biosynthesis of amino acids	0.492473	0.0385251	-0.557261	-0.204623	-0.0301114	-0.0441474	0.113711	-0.0550832	-0.626072	-0.805171	0.862874	-0.0851027	411.5	283	161	223	235	219.5	276.5	223	155.5	108	499.5	223	12	1
ECs5113	up		down				down		up	lysine decarboxylase 1	Amino acid and protein metabolism		ecs00310	Lysine degradation	0.372882	-0.167519	-0.511637	0.139388	-0.105354	0.526921	-0.369279	-0.286667	-0.397978	-0.0790315	0.375992	0.0701473	32.5	20.5	15	28	34.5	61.5	27	28	21	24	33	28	12	1
ECs0188	up									lysine decarboxylase 2	Amino acid and protein metabolism		ecs00310	Lysine degradation	0.282955	0.0801908	0.025719	-0.528324	0.031005	0.297261	0.0200453	-0.495281	-0.957919	0.680482	0.197724	-0.547459	151	133.5	130.5	73	127	157	128	73	58	248	133.5	73	16	1
ECs0089	down	down	down	down						meso-diaminopimelate-adding enzyme	Amino acid and protein metabolism		ecs00300	Lysine biosynthesis	-0.0414586	-0.170916	-0.0950289	0.252149	-0.185638	-0.212621	0.0120533	0.298563	-0.450853	-0.267935	0.136751	0.432663	277.5	264	294	405	256.5	236.5	318.5	405	200.5	200	261.5	405	2	1
ECs3818	up	up								methionine adenosyltransferase 1	Amino acid and protein metabolism		ecs01230	Biosynthesis of amino acids	0.487404	0.263696	-0.442629	-0.713524	-0.113693	0.30006	-0.223009	-0.0211113	-0.0619772	-0.864217	0.771853	-0.450119	339	293.5	149.5	111	104	149	95	111	196	73	327	111	12	1
ECs0170	down									methionine aminopeptidase	Amino acid and protein metabolism				-0.0519415	-0.041376	-0.027879	0.108938	-0.184582	-0.082304	-0.00929625	0.230993	0.0274484	-0.478036	0.165459	0.172773	503.5	551	576.5	643.5	436.5	458	530	643.5	666.5	334	554.5	643.5	1	1
ECs0358	down	up								NAD+-dependent betaine aldehyde dehydrogenase	Amino acid and protein metabolism		ecs00260	Glycine, serine and threonine metabolism	-0.0070023	0.410792	-0.0289578	-0.63452	-0.378681	0.0729305	0.32945	-0.17236	-0.237033	-0.028838	0.471811	-0.277432	299.5	492.5	327.5	174	145.5	216.5	301	174	217	222	319.5	174	18	1
ECs3334	up									N-succinyl-diaminopimelate deacylase	Amino acid and protein metabolism		ecs01230	Biosynthesis of amino acids	0.172852	0.0793531	-0.175096	-0.0949647	-0.0890278	0.127117	-0.0785821	0.0341393	-0.48773	-0.477256	0.620184	0.0899139	289.5	285.5	228.5	241	219	257.5	225.5	241	162	136	355.5	241	12	1
ECs4370	down						down	up		oligopeptidase A	Amino acid and protein metabolism				-0.000542786	0.0994795	0.0429754	-0.160987	-0.128972	0.0684438	0.128783	-0.0927197	-0.609754	0.343758	0.265085	-0.133408	307.5	368	359	285	282.5	326	372.5	285	212	457	368.5	285	14	1
ECs0137			down							pantothenate synthetase	Amino acid and protein metabolism		ecs00410	beta-Alanine metabolism	-0.047333	-0.201549	-0.438685	0.463056	-0.0690391	-0.140681	-0.268813	0.366866	-0.586355	-0.844296	0.344075	0.555154	368.5	342	278.5	668	444	391.5	370.5	668	255.5	164	469.5	668	5	1
ECs1716	down	down	down	down	down					peptide chain release factor RF-1	Amino acid and protein metabolism				-0.104633	-0.157289	-0.339968	0.426698	-0.110736	-0.405206	-0.0524977	0.395866	-0.248107	-0.934641	0.120626	0.563125	201.5	207	178	373	231	163	249.5	373	198.5	83	208	373	2	1
ECs3763	up	down	down	down	down		down			peptide chain release factor RF-2	Amino acid and protein metabolism				0.0225825	-0.391984	-0.472592	0.523895	-0.257377	-0.455647	-0.223812	0.587544	-0.981193	-0.811526	0.323572	0.678129	469	335.5	319.5	842.5	372	289	392	842.5	192	189	513	842.5	5	1
ECs5333				down		down				peptide chain release factor RF-3	Amino acid and protein metabolism				0.0626188	-0.203844	-0.415173	0.387406	-0.164096	0.0401142	-0.236324	0.289784	-0.653708	-0.696077	0.487403	0.424333	88	73	61	132.5	86.5	100.5	82	132.5	54	43	122.5	132.5	3	1
ECs4152	up			up			down			peptide deformylase	Amino acid and protein metabolism				0.224326	0.154	-0.116901	-0.333323	0.0693031	0.149103	-0.0283319	-0.224455	-0.144052	0.259001	0.13676	-0.302044	2042.5	2061.5	1623	1272.5	1754.5	1800	1621.5	1272.5	1785	2219	1713	1272.5	18	3
ECs5197			up							peptide methionine sulfoxide reductase	Amino acid and protein metabolism				-0.0113453	0.104294	0.185574	-0.368874	-0.109057	0.173618	0.174422	-0.325698	-0.6223	0.32108	0.328293	-0.17333	192.5	234	262	146.5	187	235	253	146.5	112	239	210	146.5	14	1
ECs0776	down									peptidoglycan-associated lipoprotein	Amino acid and protein metabolism				-0.24917	-0.144736	0.135642	0.171897	-0.149283	-0.336061	-0.185081	0.468363	0.0452063	-0.6543	0.0352101	0.330251	1324	1591.5	2174.5	2195	1216.5	956	1196	2195	1977	816	1418.5	2195	1	3
ECs3833		up								periplasmic L-asparaginase II	Amino acid and protein metabolism		ecs00250	Alanine, aspartate and glutamate metabolism	0.00868691	0.171663	0.00565518	-0.223407	-0.142177	0.0950247	0.0686999	-0.0359541	-0.15175	-0.348427	0.486228	-0.0857172	153	195	170.5	132	122	146.5	153.5	132	148	101	203	132	18	1
ECs3408	up	down	down				down			phenylpropionate dioxygenase ferredoxin reductase subunit	Amino acid and protein metabolism		ecs00360	Phenylalanine metabolism	0.36753	-0.375349	-0.407093	0.220552	-0.027162	0.508873	-0.416339	-0.303403	-0.666131	-0.0107122	0.315099	0.240249	16.5	8.5	8.5	15.5	21	34	14.5	15.5	7.5	12	14.5	15.5	9	1
ECs3406	up	down	down				down		up	phenylpropionate dioxygenase ferredoxin subunit	Amino acid and protein metabolism		ecs00360	Phenylalanine metabolism	0.409203	-0.222451	-0.490583	0.124074	-0.0027488	0.369902	-0.126912	-0.368349	-0.799079	-0.000559837	0.484316	0.112251	16.5	9.5	7.5	13.5	20	27.5	18	13.5	6.5	12	17	13.5	9	1
ECs3404	up		down							phenylpropionate dioxygenase large terminal subunit	Amino acid and protein metabolism		ecs00360	Phenylalanine metabolism	0.556991	-0.244729	-0.711791	0.0526789	-0.0603513	0.660325	-0.538686	-0.535001	-0.945514	-0.0669519	0.667454	-0.0274721	17.5	8.5	5.5	11.5	19	37	12	11.5	5.5	11	20	11.5	11	1
ECs3405	up		down				down		up	phenylpropionate dioxygenase small terminal subunit	Amino acid and protein metabolism		ecs00360	Phenylalanine metabolism	0.559244	-0.246278	-0.683487	0.0365309	0.0210401	0.56294	-0.417617	-0.511134	-0.650863	0.0453773	0.444311	0.0404053	15.5	7.5	5	10	17.5	28.5	11.5	10	6	10	13	10	9	1
ECs3452		down		down	down					phosphatidylserine synthase	Amino acid and protein metabolism		ecs00260	Glycine, serine and threonine metabolism	-0.00544372	-0.148258	-0.000146524	0.13301	-0.0771548	-0.0773592	-0.0887634	0.213299	-0.0287137	-0.255705	0.0173765	0.217687	432.5	406	486	540.5	415.5	393.5	418.5	540.5	506	335	384	540.5	1	1
ECs2827	up									phosphoribosyl-amp cyclohydrolase	Amino acid and protein metabolism		ecs01230	Biosynthesis of amino acids	0.355773	-0.117302	-0.325669	0.00298878	-0.0144864	0.0408313	-0.107742	0.0780544	-0.437895	-0.482009	0.631601	0.0400822	622.5	420	352	476	446	446.5	414	476	353.5	281	746.5	476	3	1
ECs0112	up		down				down			prelipin peptidase dependent protein	Amino acid and protein metabolism				0.37462	-0.277485	-0.915364	0.364269	-0.0460992	0.577866	-0.563893	-0.306339	-1.16169	-0.203084	0.587412	0.271517	19.5	11	6	21	28	49.5	17	21	6	13	25	21	9	1
ECs3683	up						down			prepilin peptidase dependent protein A	Amino acid and protein metabolism				0.259317	-0.519495	-0.469321	0.416021	-0.141992	0.122123	-0.417337	0.312576	-0.715652	-0.137844	0.152876	0.468094	82.5	41	44.5	105	68.5	84.5	53	105	38.5	57	66.5	105	4	1
ECs3682							down			prepilin peptidase dependent protein B	Amino acid and protein metabolism				0.275027	-0.292752	-0.0194824	-0.0187228	-0.0641177	0.1998	-0.169932	0.0121143	-0.276859	-0.149431	0.225097	0.189504	116.5	71.5	97	94.5	90	111	82.5	94.5	71	67	85	94.5	13	1
ECs3680	up									prepilin peptidase dependent protein C	Amino acid and protein metabolism				0.477229	-0.466321	-0.281479	0.0590498	0.05529	0.152047	-0.384915	0.110024	-0.506133	-0.131707	0.329358	0.231045	181.5	76.5	95	130	126.5	132	83	130	74.5	90	124.5	130	13	1
ECs1875							down			probable amidotransferase subunit	Amino acid and protein metabolism		ecs00330	Arginine and proline metabolism	0.0504158	0.101283	0.0238023	-0.196424	-0.304742	0.260974	0.187974	-0.270389	-0.342592	0.218277	0.0351975	0.0710313	854	973	929.5	726	721	1202.5	1202.5	726	575	837	608	726	12	2
ECs5347			down				down			probable ATP-dependent protease	Amino acid and protein metabolism				-0.0306954	-0.163391	-0.270642	0.351612	-0.102339	-0.00368997	-0.208153	0.262657	-0.787695	-0.330346	0.34522	0.454221	58	55	51	92.5	66	69	60.5	92.5	32	42	72	92.5	3	1
ECs1878		up	up	down		up				probable oxidoreductase	Amino acid and protein metabolism		ecs00330	Arginine and proline metabolism	0.049187	0.211664	0.185562	-0.674067	-0.352799	0.351654	0.293156	-0.618994	-0.570821	0.440839	0.280566	-0.373165	277.5	353.5	355.5	146.5	196.5	376.5	382	146.5	144	329	244.5	146.5	14	1
ECs0263	down	up								probable peptide chain release factor	Amino acid and protein metabolism				-0.00417393	0.280884	-0.102258	-0.247237	-0.15459	0.424132	-0.0143278	-0.434173	-0.128576	-0.57177	0.670332	-0.28906	37.5	54	38	32	43.5	73.5	51	32	45	24	72.5	32	18	1
ECs2866	up	down	down				down			probable protein-tyrosine-phosphatase	Amino acid and protein metabolism				0.103597	-0.604597	-1.32949	0.745076	-0.363634	0.537861	-0.536588	0.0532724	-1.32851	-0.96077	0.475083	0.676486	7.5	4	2	15.5	10.5	24.5	9	15.5	2.5	3	11	15.5	9	1
ECs4108	down	down	down	down						protease	Amino acid and protein metabolism				-0.179974	-0.309157	-0.387151	0.557193	-0.185319	-0.0739629	-0.180864	0.348232	-0.484367	-0.767729	0.0862016	0.649698	93	88.5	84.5	211.5	127.5	135	130.5	211.5	81.5	51	104.5	211.5	2	1
ECs3678	down		down							protease III	Amino acid and protein metabolism				-0.102154	-0.2243	-0.374603	0.476321	-0.115173	-0.0966029	-0.326348	0.400849	-0.409852	-0.776885	0.0836037	0.623014	84	80.5	71.5	163	100	96.5	82.5	163	69.5	40	82.5	163	5	1
ECs2472	down	down	down	down	down	down	down	down		protease IV	Amino acid and protein metabolism				-0.127385	-0.194599	-0.226343	0.401434	-0.124772	-0.136776	-0.2022	0.362389	-0.3761	-0.46737	0.014561	0.550559	120.5	122	122	222.5	140.5	131.5	132.5	222.5	105.5	80	113	222.5	1	1
ECs4190	down									protein chain elongation factor EF-Tu	Amino acid and protein metabolism				-0.039534	-0.0184018	0.167221	-0.142953	-0.163565	-0.0989072	0.0594577	0.167726	-0.131237	-0.383239	0.427097	0.00159896	3940	4357.5	5415.5	3866	2853	2883	3633.5	3866	4054.5	2618	5135.5	3866	18	5
ECs4903	down									protein chain elongation factor EF-Tu	Amino acid and protein metabolism				-0.0905166	-0.0153834	0.149965	-0.0741593	-0.0888707	-0.1532	-0.0022817	0.205453	-0.242822	-0.386133	0.422716	0.113585	1885.5	2201	2680.5	2085.5	1597	1418.5	1774.5	2085.5	1749	1259	2466	2085.5	18	3
ECs0969	down		down				up	down	down	protein chain initiation factor IF-1	Amino acid and protein metabolism				-0.362983	0.113131	-0.132383	0.253032	-0.0630409	-0.304225	0.142643	0.146349	0.561845	-1.7089	-0.381531	0.171603	1462	2548.5	2058	2945.5	2455.5	1827.5	3073.5	2945.5	5212	447	1470.5	2945.5	1	3
ECs4049	up		down							protein chain initiation factor IF-2	Amino acid and protein metabolism				0.120239	0.0590729	-0.238521	0.039233	-0.235154	0.015067	-0.0471046	0.222176	-0.268755	-0.70787	0.518147	0.180449	1156.5	1178	903	1160.5	755	918.5	928.5	1160.5	887	475	1412	1160.5	2	2
ECs2132	up									putative aldehyde dehydrogenase	Amino acid and protein metabolism		ecs00250	Alanine, aspartate and glutamate metabolism	0.195118	-0.0845626	-0.0490024	-0.070626	-0.0881164	0.132619	-0.0674404	0.0167836	-0.429657	-0.523556	0.634665	0.0530668	96.5	79	84.5	80.5	74.5	88	77.5	80.5	59.5	45	125	80.5	12	1
ECs2452	up	up	up							putative aldehyde dehydrogenase	Amino acid and protein metabolism		ecs00330	Arginine and proline metabolism	0.373318	0.213868	0.197024	-2.09475	0.316496	0.10103	0.203633	-1.28269	-0.340546	0.904731	-0.367626	-1.90553	938	866	879	86.5	440	336	400.5	86.5	495.5	1430	349.5	86.5	20	1
ECs2048	up	up	up	up		up	down	up	down	putative aldehyde dehydrogenase	Amino acid and protein metabolism		ecs00330	Arginine and proline metabolism	0.156851	0.269558	0.266131	-1.5013	0.20708	0.124653	0.258448	-1.12273	-0.491097	0.920457	-0.449161	-1.28766	316	383	394	65.5	254.5	222	273	65.5	174	593	131.5	65.5	20	1
ECs0246							down			putative amidase-type enzyme	Amino acid and protein metabolism		ecs00250	Alanine, aspartate and glutamate metabolism	0.0986835	-0.0958321	-0.0654438	0.0589253	-0.0338334	0.184318	-0.221259	0.0440393	-0.268265	-0.0620885	0.178471	0.158819	87.5	78	83	91.5	87	102.5	73.5	91.5	71.5	73	81	91.5	13	1
ECs4892	up	down	down				down		up	putative amino acid amidohydrolase	Amino acid and protein metabolism		ecs00360	Phenylalanine metabolism	0.68964	-0.540518	-1.15208	0.186977	0.00453123	0.607045	-0.513924	-0.50542	-1.00908	0.0926301	0.47606	0.126879	39.5	12.5	7	26	44.5	77	27	26	10	25	32	26	10	1
ECs2330		down	down							putative aminotrasferase	Amino acid and protein metabolism		ecs01230	Biosynthesis of amino acids	-0.114875	-0.377864	-0.293269	0.515205	-0.16574	-0.0930579	0.0144304	0.205609	0.217556	-0.99065	-0.0409739	0.3143	92.5	77	86.5	189	134	136.5	163.5	189	205.5	51	115	189	1	1
ECs1905	up						down			putative carboxypeptidase	Amino acid and protein metabolism				0.0742242	-0.0803966	-0.20745	0.181083	-0.0612976	0.16983	-0.170049	0.0437026	-0.49204	-0.306625	0.371211	0.291228	83	77	70	100.5	93	111	85	100.5	55	55	94.5	100.5	3	1
ECs1093			down				down	up	up	putative endopeptidase	Amino acid and protein metabolism				0.585162	-0.438885	-1.72339	0.382921	0.144521	-0.00195235	-0.0208852	-0.146491		0.12542	0.261989	0.590452	9	3.5	1	8	11	9	9.5	8	0	5	5	8		1
ECs2184		down	down				down	down	up	putative endopeptidase	Amino acid and protein metabolism				0.608692	-0.281823		0.406451	0.354033	0.465388	-1.11169	-0.372297		-0.342846	0.805324	0.345329	4.5	2	0	4	8.5	9	2	4	0	2	5.5	4		1
ECs1966	up		down							putative endopeptidase	Amino acid and protein metabolism				0.327715	-0.113165	-0.349703	0.0518617	-0.0759522	0.37466	-0.201618	-0.193692	-0.361163	0.0177473	0.154317	0.182674	77.5	54	44	64	74	110	66.5	64	44.5	54	54	64	13	1
ECs1623	up		down				down		up	putative endopeptidase	Amino acid and protein metabolism				0.529749	-0.405502	-0.967874	0.282772	-0.229737	0.749409	-0.611446	-0.504576	-1.01265	-0.421773	0.695625	0.209244	20	8.5	5	17	23	58	16	17	6	9	24	17	9	1
ECs2739	up	down	down				down	down	up	putative endopeptidase	Amino acid and protein metabolism				0.802064			0.637563	-0.25217	0.877383	-1.44104	-0.41397		-0.0790315	0.405845	0.609144	13	0	0	12	14.5	42.5	4.5	12	0	6	8.5	12		1
ECs2131	up		down							putative glutaminase	Amino acid and protein metabolism		ecs00250	Alanine, aspartate and glutamate metabolism	0.0484391	-0.0709924	-0.178722	0.174546	-0.142031	0.115765	-0.121303	0.127724	-0.201723	-0.709455	0.29016	0.359184	64	61.5	57	79	62	76	64.5	79	54	27	64	79	2	1
ECs0538	up	up		up	up		down	up	up	putative glutaminase	Amino acid and protein metabolism		ecs00220	Arginine biosynthesis	0.199892	0.312093	0.0801082	-1.05995	0.11992	0.101546	0.000190846	-0.268154	-0.744543	0.64533	0.271802	-0.78603	534.5	647.5	530	165	250	232.5	226	165	206	687	412.5	165	16	1
ECs3947			down							putative O-sialoglycoprotein endopeptidase	Amino acid and protein metabolism				-0.0513498	-0.130935	-0.271313	0.345165	-0.104734	-0.222837	-0.175209	0.381861	-0.746863	-0.634473	0.329722	0.564528	68	68	61	110	69.5	58.5	66	110	35.5	33	75.5	110	5	1
ECs3208	up						down		up	putative peptidase	Amino acid and protein metabolism				0.18235	-0.05209	-0.108772	-0.0278345	-0.0595608	0.169392	-0.14056	0.0169105	-0.218977	-0.185831	0.269192	0.127651	118.5	101.5	99	104.5	99.5	118.5	93.5	104.5	88.5	76	104.5	104.5	2	1
ECs3389	up						down		up	putative peptidase	Amino acid and protein metabolism		ecs00480	Glutathione metabolism	0.328022	0.0422668	-0.12943	-0.321626	-0.0214278	-0.112822	0.00170963	0.11678	-0.631734	0.0654876	0.588119	-0.224816	1124.5	915	795.5	639	572	494.5	596.5	639	509.5	850	1250.5	639	14	2
ECs2099	up		down							putative peptidase	Amino acid and protein metabolism				0.39128	-0.233033	-0.54103	0.178988	-0.0809249	0.470446	-0.226021	-0.346831	-0.0574666	-0.478187	0.30897	0.122976	25	14.5	11	22	29.5	48.5	26	22	22	12	23	22	12	1
ECs3265	up	up								putative peptidase	Amino acid and protein metabolism				0.314818	0.190781	-0.73478	-0.0147624	-0.133111	0.417523	0.0422426	-0.547501	-1.04774	-0.574648	0.948216	-0.174154	11.5	11	4.5	9	14	23	17	9	4.5	6	24	9	11	1
ECs1572	up		up				down	up	up	putative peptidase T	Amino acid and protein metabolism				0.041472	0.0657191	0.22543	-0.456114	-0.00353963	0.0904791	0.0729678	-0.183737	-0.250049	0.314678	0.0886298	-0.202657	196.5	218	264	130	160	166.5	176	130	148.5	217	151	130	18	1
ECs0488	down	down	down				down	down		putative polymerase/proteinase	Amino acid and protein metabolism				-0.215483	-0.766674	-0.693057	0.799559	0.00529973	-0.282538	-0.762088	0.583736	-0.816111	-0.983517	-0.0130837	0.833931	187.5	117	130	563	324.5	230.5	153.5	563	129.5	91	209.5	563	5	1
ECs4416		down					down			putative protease	Amino acid and protein metabolism				0.0999433	-0.241185	-0.232818	0.285198	0.0118003	-0.0743943	-0.205576	0.224917	-0.375683	-0.335099	0.193863	0.387122	365	281	292.5	478	397	345	325.5	478	267	231	342	478	4	1
ECs0495	down	down	down	down	down					putative protease maturation protein	Amino acid and protein metabolism				-0.279959	-0.198862	-0.242394	0.485498	-0.145082	-0.321927	-0.186875	0.460779	-0.22598	-0.978404	-0.0298051	0.635914	218	256	253	510	286	227	279.5	510	258	101	227.5	510	7	1
ECs0829	up	down	down							putative protease/scaffold protein	Amino acid and protein metabolism				0.5397	-0.456177	-0.775602	0.232098	-0.0378004	0.56294	-0.508588	-0.328812	-0.771491	0.107071	0.267171	0.23563	30	12	9	24	33	57	21	24	10.5	21	21.5	24	9	1
ECs3352			down							putative protein processing element	Amino acid and protein metabolism				0.48413	-0.337393	-0.879962	0.27292	-0.0699317	0.511286	-0.342969	-0.323392	-0.688604	-0.280045	0.41614	0.330169	21	10	6	18.5	24.5	41.5	19	18.5	8	10	17.5	18.5	12	1
ECs3502	up		down	down	up	down	down		up	putative serine/threonine protein phosphatase	Amino acid and protein metabolism				0.472447	-0.177683	-0.828466	0.170266	-0.180289	0.599144	-0.364172	-0.370571	-0.786529	-0.233389	0.615375	0.11446	23	13	7	18.5	23	47.5	19.5	18.5	9	13	26.5	18.5	11	1
ECs3387	up						down	up		putative thiosulfate sulfurtransferase	Amino acid and protein metabolism		ecs00270	Cysteine and methionine metabolism	0.435976	-0.00507555	0.0827411	-0.88137	0.109812	0.19444	0.0376441	-0.459562	-0.52524	0.610074	0.191435	-0.755351	672.5	468.5	528	196	356	367	337.5	196	295.5	764	438.5	196	16	1
ECs3440	up		down				down			quinolinate synthetase B protein	Amino acid and protein metabolism		ecs00250	Alanine, aspartate and glutamate metabolism	0.0847087	-0.208136	-0.522112	0.42105	-0.029773	0.0859821	-0.29989	0.194001	-0.660847	-0.519884	0.407207	0.435887	75.5	61	46	115	94.5	100.5	73.5	115	46	44	97	115	3	1
ECs0560	up		down				down			RhsD core protein with extension	Amino acid and protein metabolism				0.27222	-0.435974	-0.989014	0.536069	-0.186392	0.326552	-0.315543	0.0790086	-1.03286	-0.365603	0.33895	0.545716	30	16	9.5	42.5	33.5	53	30	42.5	10.5	17	30	42.5	12	1
ECs2061	up	down	down				down			RhsE core protein with extension	Amino acid and protein metabolism				0.276032	-0.325743	-0.821792	0.44477	-0.205135	0.333308	-0.257274	0.0421667	-0.916567	-0.22906	0.330367	0.459116	29.5	17.5	11	38	30.5	49.5	29.5	38	11.5	19	29	38	12	1
ECs0237	up		down							RhsG core protein with extension	Amino acid and protein metabolism				0.328003	-0.233033	-0.745362	0.329201	-0.0433406	0.281346	-0.300554	-0.000860826	-0.450317	-0.404663	0.281952	0.39386	61.5	38	23.5	67	66	86.5	52	67	34.5	30	52	67	9	1
ECs0124		down								S-adenosylmethionine decarboxylase	Amino acid and protein metabolism		ecs00270	Cysteine and methionine metabolism	0.149847	-0.283062	-0.380088	0.351765	-0.0727047	0.132263	-0.399517	0.246349	-0.455956	-0.541576	0.426671	0.331277	191.5	134.5	126	255	190.5	221.5	140	255	139	106	243.5	255	3	1
ECs4485			up							serine acetyltransferase	Amino acid and protein metabolism		ecs01230	Biosynthesis of amino acids	0.0712621	-0.0209221	0.0875786	-0.152332	-0.119505	-0.0996754	0.0611337	0.132881	-0.222171	-0.29079	0.4371	0.0137395	319.5	315.5	363	278	222	214.5	271	278	263	204	368.5	278	18	1
ECs0125			down				down	down		spermidine synthase	Amino acid and protein metabolism		ecs00270	Cysteine and methionine metabolism	-0.0601355	-0.167373	-0.26013	0.366232	-0.118793	0.0276236	-0.239192	0.270532	-0.424095	-0.66172	0.373972	0.406784	165	160.5	151	275	191.5	210	173	275	143.5	94	231	275	2	1
ECs3522			up							succinate-semialdehyde dehydrogenase	Amino acid and protein metabolism		ecs00650	Alanine, aspartate and glutamate metabolism	0.0918245	0.201829	0.355189	-1.3823	0.175076	0.0161414	0.394778	-1.27107	-1.02098	0.9956	-0.201015	-1.48523	148.5	179.5	216	37	161.5	130.5	205	37	70.5	440	116	37	20	1
ECs4494			up				down			threonine dehydrogenase	Amino acid and protein metabolism		ecs00260	Glycine, serine and threonine metabolism	-0.0207036	0.0656075	0.140498	-0.227655	0.00842388	0.09061	0.0912629	-0.224535	-0.406394	-0.0203079	0.411726	-0.022443	199.5	235.5	262	176.5	229	235.5	253.5	176.5	144	176	236.5	176.5	18	1
ECs4753		down	down							threonine efflux protein	Amino acid and protein metabolism				-0.0201151	-0.189458	-0.208591	0.324584	-0.0390441	-0.0924321	-0.192522	0.269055	-0.112122	-0.761168	0.282723	0.317479	215.5	197	199.5	331	250	224.5	218.5	331	258	112	277.5	331	1	1
ECs0004	down			down	down					threonine synthase	Amino acid and protein metabolism		ecs01230	Biosynthesis of amino acids	-0.337941	-0.257184	-0.390181	0.599426	-0.210636	-0.292776	-0.332623	0.553125	-0.670659	-0.611877	0.310874	0.544738	115	135	122	319.5	153	133.5	138	319.5	113.5	100	219.5	319.5	2	1
ECs1837	down	down	down	down		down				trp operon leader peptide	Amino acid and protein metabolism				-1.58077	-1.24627	-1.14932	1.14441	-0.640389	0.0435288	-0.992937	0.742919	-0.151848	-1.61676	-0.0263442	0.687528	77	116.5	132.5	1278.5	329.5	618.5	236	1278.5	661.5	127	543.5	1278.5	6	2
ECs4645	up		up	down	up					tryptophanase	Amino acid and protein metabolism		ecs00380	Tryptophan metabolism	0.394364	0.189067	0.179583	-1.92054	-1.0079	0.67305	0.384187	-1.48178	-0.269601	0.607368	0.137801	-1.12902	2065.5	1821.5	1862.5	222	366.5	1864.5	1502.5	222	628	1254	684	222	19	2
ECs4644			up	down	up					tryptophanase leader peptide	Amino acid and protein metabolism				0.312357	0.0257729	0.24453	-1.04269	-0.785071	0.693408	0.127523	-0.815337	-0.295922	0.547583	-0.0249791	-0.50622	1259.5	1024	1315.5	353.5	374.5	1556	950.5	353.5	522.5	1009	496.5	353.5	19	2
ECs4042	down	down	down				up	down	down	tryptophan-specific transport protein	Amino acid and protein metabolism				-0.886408	-0.669943	-0.703772	0.934205	-0.23494	0.251189	-0.758203	0.401351	0.286745	-1.42496	-0.240318	0.433981	178.5	240	239.5	1199.5	652.5	1005	394	1199.5	1240	186	530.5	1199.5	7	2
ECs4277	up	up	up							1,4-alpha-glucan branching enzyme	Carbohydrate metabolism		ecs00500	Starch and sucrose metabolism	0.0970774	0.157909	0.155215	-0.57341	-0.140349	0.115218	0.217702	-0.273166	-0.536842	0.319196	0.404353	-0.369852	398	458	471.5	221.5	260	318	379	221.5	224.5	439	417	221.5	14	1
ECs3699				down	up					2-deoxy-D-gluconate 3-dehydrogenase	Carbohydrate metabolism		ecs00040	Pentose and glucuronate interconversions	0.409888	-0.0726906	-0.165522	-0.273308	-0.518875	0.874733	-0.584561	-0.6571	-0.335179	-0.272367	0.568161	-0.0895971	101	67.5	63.5	55.5	65.5	250	62.5	55.5	52	46	93	55.5	12	1
ECs5340			down							2-deoxyribose-5-phosphate aldolase	Carbohydrate metabolism		ecs00030	Pentose phosphate pathway	-0.247141	-0.370481	-0.729791	0.713649	-0.265199	-0.362123	0.0458722	0.39612	-0.989223	-0.979362	0.562895	0.540984	619	592.5	427	1760.5	934	803	1299	1760.5	456.5	383	1562	1760.5	5	2
ECs4258							down		up	4-alpha-glucanotransferase	Carbohydrate metabolism		ecs00500	Starch and sucrose metabolism	0.31155	-0.136183	0.137455	-0.447223	0.11021	0.265828	-0.311253	-0.146292	-0.526794	0.111627	0.303766	0.0628521	131.5	91	123.5	67	89	98.5	59.5	67	44.5	70	74	67	13	1
ECs3572			down							6-phospho-beta-glucosidase	Carbohydrate metabolism		ecs00010	Glycolysis / Gluconeogenesis	0.33206	-0.172409	-0.398308	0.125	0.358165	0.146468	-0.39424	-0.294411	-0.646944	0.0661034	0.279634	0.200893	65	42.5	35	57.5	113.5	87	54.5	57.5	29.5	50	54	57.5	13	1
ECs2831	up			down	up					acetyltransferase	Carbohydrate metabolism		ecs00520	Amino sugar and nucleotide sugar metabolism	0.378371	-0.18166	-0.148388	-0.122948	-0.156244	0.40665	-0.160535	-0.203984	-0.347709	0.146927	0.276048	-0.0851921	1059	655	699	698	752.5	1251.5	763.5	698	643	876	869.5	698	12	2
ECs5101		up								alpha-galactosidase	Carbohydrate metabolism		ecs00052	Galactose metabolism	0.523842	0.319393	-0.078693	-2.65166	-1.12984	0.653288	0.455655	-1.64139	-0.337206	0.852969	-0.146969	-2.10737	1001	883.5	612.5	45.5	78	439.5	388	45.5	320	874	280.5	45.5	19	1
ECs2128				down	down					altronate oxidoreductase	Carbohydrate metabolism		ecs00040	Pentose and glucuronate interconversions	0.0289729	-0.623177	0.229282	0.156813	-0.60157	-0.298995	-0.258434	0.670267	0.0187903	-0.883531	0.318661	0.211311	1010.5	570	1380	1249.5	360	461.5	517	1249.5	1234.5	416	1207.5	1249.5	2	2
ECs5077		down	down							ATP-binding component of phosphonate transport	Carbohydrate metabolism		ecs00030	Pentose phosphate pathway	-0.00684416	-0.233033	-0.376002	0.428573	-0.110638	0.280032	-0.395144	0.126525	-0.757407	-0.0458985	0.0906709	0.469005	11	9.5	8.5	18.5	15	21	11.5	18.5	6.5	11	11	18.5	4	1
ECs0397	up		up							beta-D-galactosidase	Carbohydrate metabolism		ecs00052	Galactose metabolism	0.447798	0.00463842	0.202173	-1.40203	-0.142998	0.335456	0.24095	-0.768858	0.0294764	0.0184161	0.468643	-0.851553	187	130	163.5	32	61.5	94	92	32	92.5	76	104	32	15	1
ECs3019	down	down	down	down	down	down	down			beta-D-glucoside glucohydrolase	Carbohydrate metabolism		ecs00500	Starch and sucrose metabolism	-0.008597	-0.243597	-0.302248	0.399421	-0.0959081	-0.0992807	-0.241274	0.343968	-0.719241	-0.52058	0.328681	0.518993	66	56.5	55	108	71.5	67.5	63	108	37.5	38	77.5	108	5	1
ECs3571							down			beta-glucosides specific PTS system enzyme II ABC	Carbohydrate metabolism		ecs00010	Glycolysis / Gluconeogenesis	0.167676	0.0190979	-0.235789	0.0284098	0.378774	0.104467	-0.199645	-0.49589	-0.770154	0.0785557	0.382179	0.146609	37.5	35	28	35.5	87.5	63	50	35.5	17	33	39	35.5	13	1
ECs2666	up		up				down	up		cytoplasmic alpha-amylase	Carbohydrate metabolism		ecs00500	Starch and sucrose metabolism	0.141544	-0.011245	0.0794052	-0.240166	0.108951	0.122968	-0.114335	-0.142198	-0.868397	0.450373	0.286167	-0.172593	297.5	276.5	312.5	221	292	280.5	238	221	132	410	303.5	221	16	1
ECs4399	up			down	up					cytoplasmic trehalase	Carbohydrate metabolism		ecs00500	Starch and sucrose metabolism	0.0120924	0.0474368	-0.28928	0.181083	-0.147027	0.315633	-0.0233301	-0.218958	-0.90621	-0.184833	0.765027	-0.122942	78	87.5	64.5	100.5	111	167	128	100.5	55	94	212	100.5	3	1
ECs4061			down							D-alanyl-D-alanine carboxypeptidase	Carbohydrate metabolism		ecs00550	Peptidoglycan biosynthesis	0.137859	-0.176567	-0.82595	0.471703	-0.08749	0.141061	-0.360527	0.227634	-1.02018	-0.627126	0.52671	0.487134	64.5	51	27.5	98	73.5	87.5	57	98	26	32	88.5	98	3	1
ECs0670	down	down	down							D-alanyl-D-alanine carboxypeptidase fraction A	Carbohydrate metabolism		ecs00550	Peptidoglycan biosynthesis	-0.285891	-0.314029	-0.406581	0.609703	-0.0936765	-0.151529	-0.446554	0.473761	-0.374498	-1.06348	0.145724	0.636294	161	169.5	159.5	429	250	223.5	179	429	187	78	228	429	5	1
ECs5282	up		up							D-mannonate oxidoreductase	Carbohydrate metabolism		ecs00040	Pentose and glucuronate interconversions	0.228242	-0.0143047	0.168206	-0.527058	-0.0582093	0.362919	-0.0465529	-0.385971	-0.181022	-0.455139	0.680836	-0.334948	66.5	56.5	70	34	48.5	70	50	34	47.5	30	81.5	34	14	1
ECs4448				up						D-xylose isomerase	Carbohydrate metabolism		ecs00051	Fructose and mannose metabolism	0.449393	0.106021	0.074915	-1.24696	0.365422	0.0479408	0.191238	-1.27988	0.0909609	-0.174979	0.560985	-0.935023	1020	783.5	784	203.5	1084	747.5	928	203.5	680	433	788.5	203.5	17	2
ECs4411	up		down							endo-1,4-D-glucanase	Carbohydrate metabolism				0.492353	-0.311151	-0.764108	0.207224	0.0289727	0.49307	-0.500656	-0.272089	-0.88783	-0.109352	0.483976	0.237074	33	16	10.5	27	37.5	56.5	22.5	27	10.5	19	30	27	9	1
ECs3958	up									evolved beta-D-galactosidase alpha subunit	Carbohydrate metabolism		ecs00052	Galactose metabolism	0.229203	-0.741356	-0.712475	0.592057	-0.103033	0.46199	-0.502608	-0.0590619	-0.820281	-0.298394	0.312633	0.475303	19.5	8	8.5	30.5	30	50	20.5	30.5	10	14	22.5	30.5	9	1
ECs3959	up									evolved beta-D-galactosidase beta subunit	Carbohydrate metabolism		ecs00052	Galactose metabolism	0.00373795	-0.739142	-0.713727	0.713232	0.0774542	0.228112	-0.418976	0.0259077	-0.393748	-0.850187	0.384994	0.439568	16.5	8.5	9	36.5	39.5	43.5	24.5	36.5	19	10	30	36.5	4	1
ECs3060	up									fructose-1-phosphate kinase	Carbohydrate metabolism		ecs00051	Fructose and mannose metabolism	0.545419	0.0195776	-0.0225618	-1.08869	-0.129434	0.0247041	-0.0294528	0.122952	-0.284556	-1.05338	1.02237	-0.916907	982	628.5	622	208.5	166.5	184	187.5	208.5	470	181	1258.5	208.5	15	2
ECs4825	up		down				down			fructose-like PTS system enzyme IIBC component	Carbohydrate metabolism				0.613311	-0.415355	-0.986095	0.185908	0.062634	0.586835	-0.554006	-0.507761	-1.05633	0.140687	0.444311	0.135715	15.5	6	3.5	11	20	32	11	11	4	11	13	11	10	1
ECs4826	up	down								fructose-specific PTS system enzyme IIA component	Carbohydrate metabolism				0.798561	-0.92618	-1.05323	0.136788	-0.245718	0.825027	-0.634267	-0.759873	-0.807209	0.196516	0.303232	0.130919	28.5	5.5	5	16	27.5	76	19	16	7.5	17	16.5	16	10	1
ECs3061	up									fructose-specific PTS system IIA component	Carbohydrate metabolism		ecs00051	Fructose and mannose metabolism	0.552533	0.148011	-0.103306	-1.33118	-0.197258	0.0447233	-0.00140369	0.131852	-0.24876	-1.31051	1.08022	-1.1977	870.5	629	505	144	106.5	128.5	132	144	445.5	128	1219.5	144	15	2
ECs3059	up									fructose-specific PTS transport system protein	Carbohydrate metabolism		ecs00051	Fructose and mannose metabolism	0.519063	-0.049215	0.0748418	-1.07114	0.106649	-0.0580694	-0.0917676	0.0306114	-0.0497831	-0.796345	0.835036	-0.751211	1199	735.5	859.5	266	295	237	246.5	266	642.5	253	1128	266	15	2
ECs3661				up						fucose permease	Carbohydrate metabolism				0.400574	-0.16574	-0.158568	-0.162707	0.483407	0.138654	-0.266283	-0.774014	-0.311712	0.340077	0.119971	-0.214336	102.5	63	65.5	63.5	229.5	154	110.5	63.5	69	110	77	63.5	13	1
ECs2838	up									fucose synthetase	Carbohydrate metabolism		ecs00520	Amino sugar and nucleotide sugar metabolism	0.255306	-0.252884	-0.00552013	-0.0400816	-0.0531577	0.24843	-0.200876	-0.0312388	-0.173609	0.0807074	0.0756031	0.0383398	2787	1815.5	2400	2257	2269.5	2906.5	1995	2257	2187	2343	2033.5	2257	13	4
ECs2894	up						down		up	galactitol-1-phosphate dehydrogenase	Carbohydrate metabolism		ecs00052	Galactose metabolism	0.565017	-0.294727	-0.709463	0.075094	-0.055422	0.616415	-0.392679	-0.569577	-0.739897	-0.0977236	0.626632	-0.038157	24	11	7.5	16	27.5	51	20	16	9.5	15	27	16	11	1
ECs2897	up	down	down							galactitol-specific enzyme IIA of phosphotransferase system	Carbohydrate metabolism		ecs00052	Galactose metabolism	0.57744	-0.400087	-0.68966	0.114915	-0.0388581	0.651328	-0.537234	-0.543633	-0.47436	-0.0186551	0.469312	-0.0502953	27	11	8.5	18.5	31.5	59.5	19.5	18.5	14.5	19	27	18.5	9	1
ECs2896	up	down								galactitol-specific enzyme IIB of phosphotransferase system	Carbohydrate metabolism		ecs00052	Galactose metabolism	0.451063	-0.397655	-0.483466	0.179394	0.113606	0.518006	-0.505971	-0.459726	-0.507105	0.0713527	0.450868	-0.0961381	20.5	9.5	9	17	31	44	17	17	13.5	20	25.5	17	9	1
ECs4018	up									galactosamine-specific PTS system enzyme IIB component	Carbohydrate metabolism		ecs00052	Galactose metabolism	0.0789983	-0.811518	0.0391282	0.362265	-0.12122	0.193704	-0.240666	0.125101	0.0892657	-0.675801	0.0980347	0.252759	40.5	18	43.5	58.5	47	61	42.5	58.5	59.5	23	43.5	58.5	4	1
ECs2839	up						down			GDP-D-mannose dehydratase	Carbohydrate metabolism		ecs00520	Amino sugar and nucleotide sugar metabolism	0.253483	-0.224915	0.0245322	-0.0945463	-0.0440872	0.257413	-0.194528	-0.0580052	-0.194346	0.13379	0.0366012	0.0360932	3483	2337.5	3096.5	2676	2789	3571.5	2445	2676	2545.5	2936	2324	2676	13	4
ECs1425		down	down							glucans biosynthesis protein	Carbohydrate metabolism				-0.0125902	-0.512347	-0.713167	0.659724	-0.0867865	0.175629	-0.443915	0.242131	-0.0243487	-0.886727	-0.00436651	0.48099	68.5	45	38	146	108	133	77	146	105.5	37	78	146	4	1
ECs3561							down		up	glucitol (sorbitol)-6-phosphate dehydrogenase	Carbohydrate metabolism		ecs00051	Fructose and mannose metabolism	0.481762	-0.462821	-0.340414	0.0919218	-0.0460992	0.549695	-0.352584	-0.439871	-0.415712	-0.0140736	0.276647	0.135105	28.5	12	14	21	32	55	24	21	14.5	18	21	21	9	1
ECs3560	up	down								glucitol/sorbitol-specific PTS system enzyme IIA component	Carbohydrate metabolism		ecs00051	Fructose and mannose metabolism	0.500479	-0.495397	-0.527141	0.192877	0.027232	0.612058	-0.502396	-0.573935	-0.777157	0.101405	0.409825	0.0964331	10	4	4	8	15	25.5	9	8	4	8	9.5	8	9	1
ECs0708	up	up	up							glucosamine-6-phosphate deaminase	Carbohydrate metabolism		ecs00520	Amino sugar and nucleotide sugar metabolism	0.0200077	0.08754	0.098831	-0.243758	-0.124784	0.11209	0.132299	-0.154375	-0.456707	0.322009	0.297529	-0.274004	265	307	320.5	221.5	234.5	281.5	309	221.5	221	400	340.5	221.5	14	1
ECs4276							down			glycogen operon protein GlgX	Carbohydrate metabolism		ecs00500	Starch and sucrose metabolism	0.163443	0.0546488	0.148675	-0.484079	-0.037592	0.0128459	0.158838	-0.168374	-0.392158	0.330214	0.252529	-0.287862	399.5	388	440	227.5	266.5	265.5	330.5	227.5	245.5	420	339	227.5	18	1
ECs0507	down	up	up				down	up		glycoprotein/polysaccharide metabolism	Carbohydrate metabolism				-0.242989	0.225115	0.315743	-0.569836	-0.209382	0.146645	0.262403	-0.320005	-0.447349	0.510413	0.173987	-0.503573	964	1667	1884	756.5	868.5	1174.5	1418.5	756.5	958.5	2075	1293	756.5	14	2
ECs3130		down					down			hypothetical protein	Carbohydrate metabolism		ecs00051	Fructose and mannose metabolism	0.246296	-0.447656	-0.364989	0.348249	-0.0691791	0.249901	-0.426095	0.144674	-0.501828	-0.277192	0.29016	0.35156	61	33	37	73.5	61	79.5	43.5	73.5	37.5	39	60	73.5	4	1
ECs0921	down									hypothetical protein	Carbohydrate metabolism		ecs00550	Peptidoglycan biosynthesis	-0.622564	-0.480426	-0.920479	0.885247	-0.192014	-0.57673	-0.374885	0.65943	-0.789575	-1.65294	-0.410838	1.01192	70.5	88	58.5	346.5	152	98	129	346.5	68.5	24	72.5	346.5	7	1
ECs2693	up	up					down	up	up	hypothetical protein	Carbohydrate metabolism		ecs00051	Fructose and mannose metabolism	0.17772	0.288403	-0.0248853	-0.665844	-0.197779	0.161472	0.347918	-0.548151	-0.698727	0.643408	0.229393	-0.734128	470	568.5	429	220	321	435.5	564.5	220	273	868	500.5	220	14	1
ECs2135	up		down							L-arabinose and isopropyl-beta-D-thiogalactopyranoside export protein	Carbohydrate metabolism				0.333638	-0.192798	-0.575198	0.230997	-0.0715148	0.186281	-0.272639	0.114676	-0.266117	-0.578949	0.418222	0.236226	111	71	50	109	93	114	77.5	109	79	48	113.5	109	4	1
ECs0066	up		up							L-arabinose isomerase	Carbohydrate metabolism		ecs00040	Pentose and glucuronate interconversions	0.167135	0.0854725	0.156383	-0.561878	0.333949	-0.026251	0.109294	-0.699633	0.0253723	-0.433785	0.536443	-0.352105	241	240.5	266.5	126.5	365.5	241.5	297.5	126.5	221	116	267	126.5	17	1
ECs3662	up			up		up				L-fucose isomerase	Carbohydrate metabolism		ecs00051	Fructose and mannose metabolism	0.245857	0.0964754	0.0707379	-0.566038	0.200784	-0.178286	0.441861	-1.054	-0.302171	0.37739	0.282756	-0.55773	89	83	83.5	43	155	100.5	201	43	66.5	109	86.5	43	16	1
ECs3663	up						down		up	L-fuculokinase	Carbohydrate metabolism		ecs00051	Fructose and mannose metabolism	0.457812	-0.225689	-0.198244	-0.159944	0.297083	0.222663	-0.125032	-0.644876	-0.518177	0.307742	0.314633	-0.217106	75	41	43.5	44	116	102	77.5	44	39	74	65	44	13	1
ECs3660	up	down					down		up	L-fuculose-1-phosphate aldolase	Carbohydrate metabolism		ecs00051	Fructose and mannose metabolism	0.421293	-0.453686	-0.30231	0.139279	0.45523	-0.0515743	-0.475717	-0.159182	-0.681612	0.166797	0.272276	0.130735	231.5	104.5	125.5	190	361	206	145	190	101	196	190	190	13	1
ECs4830	up	down								L-rhamnose isomerase	Carbohydrate metabolism		ecs00051	Fructose and mannose metabolism	0.762843	-0.892279	-0.924022	0.144302	-0.0427266	0.718411	-0.554006	-0.76559	-0.801344	0.0772179	0.501469	0.0150875	14.5	3	3	8.5	18	36.5	11	8.5	4.5	9	12	8.5	10	1
ECs0067	up									L-ribulokinase	Carbohydrate metabolism		ecs00040	Pentose and glucuronate interconversions	0.296705	-0.257339	0.142494	-0.286309	0.327941	-0.0559382	0.0267898	-0.469006	-0.057314	-0.484077	0.53258	-0.176674	202.5	126	194	123	280.5	181	211.5	123	166	90	217	123	17	1
ECs0065				up						L-ribulose-5-phosphate 4-epimerase	Carbohydrate metabolism		ecs00040	Pentose and glucuronate interconversions	0.515524	-0.130224	-0.128066	-0.469846	0.445906	0.0228196	-0.119322	-0.658183	-0.155276	-0.344294	0.610585	-0.312452	306.5	174	180	124.5	386	239.5	223.5	124.5	174.5	120	272	124.5	17	1
ECs0453							down		up	maltodextrin glucosidase	Carbohydrate metabolism		ecs00500	Starch and sucrose metabolism	0.207438	-0.102671	-0.0290544	-0.089195	0.119969	0.290577	-0.267931	-0.239705	-0.69271	-0.165546	0.476572	0.199229	34	27	30	27.5	40.5	45.5	28	27.5	13.5	19	31.5	27.5	13	1
ECs3809		down					down			mannitol-specific PTS system enzyme II component	Carbohydrate metabolism		ecs00051	Fructose and mannose metabolism	0.268825	-0.77932	-0.674488	0.56483	-0.0106583	0.42172	-0.644957	-0.00202573	-0.518177	-0.317494	0.0238693	0.550474	54	20.5	23.5	79	80.5	117.5	43.5	79	32.5	33	40.5	79	4	1
ECs3808	up	down	down				down		up	mannitol-specific PTS system enzyme II component	Carbohydrate metabolism		ecs00051	Fructose and mannose metabolism	0.612725	-0.471444	-0.928071	0.197412	-0.0551491	0.647459	-0.564158	-0.477908	-0.691449	0.0645112	0.342731	0.162724	35.5	13	8.5	25.5	40	76.5	24.5	25.5	13	23	26.5	25.5	9	1
ECs5281	up		up							mannonate hydrolase	Carbohydrate metabolism		ecs00040	Pentose and glucuronate interconversions	0.140426	-0.0211328	0.244806	-0.515289	-0.0153276	0.3394	-0.0872402	-0.34292	-0.145269	-0.485947	0.669192	-0.331289	108	99.5	134	61	87	117.5	82.5	61	88	52	144	61	14	1
ECs2836	up						down		up	mannose-1-P guanosyltransferase	Carbohydrate metabolism		ecs00520	Amino sugar and nucleotide sugar metabolism	0.289955	-0.284803	-0.114144	0.0471855	-0.0722624	0.254294	-0.292094	0.0535749	-0.236637	-0.000759146	0.110319	0.141419	1806.5	1101	1348	1542	1397.5	1835	1143	1542	1265.5	1331	1297.5	1542	13	2
ECs2854			down				down			mannose-1-phosphate guanyltransferase	Carbohydrate metabolism		ecs00520	Amino sugar and nucleotide sugar metabolism	0.383353	-0.469422	-0.683487	0.373003	-0.149805	0.582271	-0.44624	-0.286667	-1.29137	-0.258654	0.496955	0.429521	13	6	5	14	16.5	32.5	12.5	14	3	7	13	14	9	1
ECs2527	up									mannose-specific PTS enzyme IIAB	Carbohydrate metabolism		ecs00520	Amino sugar and nucleotide sugar metabolism	0.283718	-0.127091	0.0576554	-0.279302	0.00631159	-0.00695617	-0.0414488	0.0418754	-0.0468049	-0.17317	0.356595	-0.173073	798	573	711.5	494.5	490.5	458.5	476.5	494.5	672	492	729	494.5	18	2
ECs2528	up		up							mannose-specific PTS enzyme IIC	Carbohydrate metabolism		ecs00520	Amino sugar and nucleotide sugar metabolism	0.086503	0.0469925	0.235827	-0.51771	-0.0460171	0.0493273	0.097428	-0.116735	-0.00809055	-0.140663	0.378024	-0.299145	562.5	585.5	730	334.5	369	384.5	434	334.5	536	390	571.5	334.5	18	1
ECs2529	up		up							mannose-specific PTS enzyme IID	Carbohydrate metabolism		ecs00520	Amino sugar and nucleotide sugar metabolism	0.245142	0.00483356	0.0836677	-0.430428	-0.00471338	-0.0354729	0.0561784	-0.0219975	-0.292516	-0.0688122	0.530285	-0.27072	572.5	487.5	544.5	317	331.5	304.5	359	317	371.5	386	613	317	14	1
ECs4014	up		up	down	down					N-acetyl-galactosamine / galactosamine PTS system enzyme IIA component	Carbohydrate metabolism		ecs00052	Galactose metabolism	0.0945792	-0.859797	0.225864	0.200881	-0.278678	-0.304523	-0.303911	0.576644	-0.08423	-0.673088	0.303712	0.243849	147.5	61.5	188	178.5	78	72	77.5	178.5	154	71	164.5	178.5	2	1
ECs4015	up									N-acetylgalactosamine-6-phosphate deacetylase	Carbohydrate metabolism		ecs00052	Galactose metabolism	0.22742	-0.847365	-0.016885	0.300996	-0.193424	0.045077	-0.453389	0.417164	-0.264536	-0.578949	0.382344	0.271159	128.5	47.5	112.5	150.5	84	101	66	150.5	105.5	64	146	150.5	2	1
ECs4011	up	down	up	down		down	down		up	N-acetylgalactosamine-specific PTS system enzyme IIB component	Carbohydrate metabolism		ecs00052	Galactose metabolism	0.0799665	-0.842386	0.320943	0.0964995	-0.377146	-0.205165	-0.317831	0.581476	-0.0329786	-0.807939	0.315603	0.237615	183.5	79	261	203	80	90	86.5	203	185.5	71	190.5	203	2	1
ECs4012	up			down		down				N-acetylgalactosamine-specific PTS system enzyme IIC component	Carbohydrate metabolism		ecs00052	Galactose metabolism	0.197488	-1.04892	0.0526359	0.329558	-0.288621	-0.158786	-0.585627	0.623179	-0.385402	-0.69716	0.424467	0.353183	136.5	42.5	132	169.5	70	75.5	53	169.5	97	59	158	169.5	2	1
ECs4013	up		up	down						N-acetylgalactosamine-specific PTS system enzyme IID component	Carbohydrate metabolism		ecs00052	Galactose metabolism	0.0085217	-0.692108	0.368947	0.0303581	-0.328899	-0.149014	-0.153546	0.452314	0.0759768	-0.720687	0.266034	0.141442	107	57.5	171.5	119	56	63.5	68	119	133.5	50	117	119	2	1
ECs4098	up	down	down				down		up	N-acetylneuraminate lyase	Carbohydrate metabolism		ecs00520	Amino sugar and nucleotide sugar metabolism	0.34234	-0.1657	-0.269764	0.0194708	-0.0985439	0.44813	-0.278408	-0.222502	-0.497489	-0.197664	0.455122	0.13769	66	43	40	52	60.5	99	51.5	52	33	37	62	52	12	1
ECs2443	up									PEP-dependent phosphotransferase enzyme II for cellobiose	Carbohydrate metabolism		ecs00500	Starch and sucrose metabolism	0.111857	-0.17044	-0.360087	0.305864	0.00562204	0.35721	-0.154407	-0.320133	-0.11324	-0.135464	0.0571949	0.184987	54.5	44.5	38	72	102.5	138	89	72	64	52	55	72	13	1
ECs0153	down	down	down	down	down	down				peptidoglycan synthetase MrcB	Carbohydrate metabolism		ecs00550	Peptidoglycan biosynthesis	-0.184219	-0.284858	-0.349037	0.53295	-0.135452	-0.192729	-0.36482	0.483053	-0.509375	-0.804933	0.170496	0.624246	96	94	91	214	118.5	106	96	214	82.5	51	118	214	5	1
ECs1426		down	down	down		down	down		up	periplasmic glucans biosynthesis protein	Carbohydrate metabolism				0.0138983	-0.358196	-0.431658	0.498868	-0.14242	-0.157937	-0.441079	0.502117	-0.713477	-0.558521	0.395828	0.479476	311.5	232.5	223	550.5	297	277	224.5	550.5	200	194	439.5	550.5	5	1
ECs1158	up						down	up		periplasmic glucose-1-phosphatase	Carbohydrate metabolism		ecs00010	Glycolysis / Gluconeogenesis	0.415099	0.128413	0.0344021	-1.03609	0.0785253	0.162281	0.214349	-0.704963	-0.449603	0.701034	0.069345	-1.01999	1569	1275.5	1198.5	400	900	927	1050.5	400	847.5	2225	1032	400	16	2
ECs2841	up									perosamine synthetase	Carbohydrate metabolism		ecs00520	Amino sugar and nucleotide sugar metabolism	0.38193	-0.496248	-0.349223	0.234787	-0.0280831	0.285503	-0.513095	0.119659	-0.491918	0.120844	0.00917485	0.284855	3917	1762.5	2107.5	3679	3262	4228	2046.5	3679	2026.5	3107	2424	3679	13	4
ECs2440			down				down			phospho-beta-glucosidase	Carbohydrate metabolism		ecs00500	Starch and sucrose metabolism	0.410724	-0.299095	-0.712206	0.27292	-0.133111	0.491101	-0.324526	-0.221929	-1.1261	-0.203084	0.59348	0.253762	38.5	20.5	14	36.5	41	72.5	34.5	36.5	11	23	44.5	36.5	11	1
ECs0150	up									probable regulator for maltose metabolism	Carbohydrate metabolism				0.475016	-0.126453	-0.164556	-0.33509	0.203194	0.117282	-0.149225	-0.232618	-0.43881	0.646765	-0.205975	-0.382474	3455.5	2050.5	2037.5	1672.5	2658	2310.5	1904	1672.5	1893.5	4658	1732	1672.5	18	3
ECs4623	up	down	down				down		up	PTS system arbutin-like IIC component	Carbohydrate metabolism		ecs00500	Starch and sucrose metabolism	0.612903	-0.508137	-0.827562	0.180138	-0.0870195	0.673748	-0.581246	-0.492442	-1.16553	0.0314881	0.573523	0.113528	17	6	4.5	12	18.5	37.5	11.5	12	4	11	16.5	12	11	1
ECs4882	up	down	down				down		up	PTS system fructose-like IIB component 2	Carbohydrate metabolism				0.738746	-0.857188	-1.14025	0.236552	0.090732	0.605454	-0.614948	-0.556281	-0.879705	0.0544271	0.45128	0.139839	61.5	13.5	10.5	40.5	79.5	126	40	40.5	17.5	37	48	40.5	10	1
ECs2895	up	down	down				down			PTS system galactitol-specific enzyme IIC	Carbohydrate metabolism		ecs00052	Galactose metabolism	0.554625	-0.518212	-0.655316	0.194755	0.0482452	0.568816	-0.541102	-0.444847	-0.616431	0.134298	0.336825	0.0587081	27	10	9	20.5	34.5	55	19.5	20.5	12.5	22	23.5	20.5	9	1
ECs3287	up									PTS system protein HPr	Carbohydrate metabolism		ecs02060	Phosphotransferase system (PTS	0.223985	0.024591	-0.0366035	-0.246634	-0.0385616	0.190758	0.0651897	-0.269564	-0.677142	0.362074	0.439617	-0.39182	1359.5	1206	1171	924	1196.5	1425.5	1352.5	924	832	1954	1842	924	14	2
ECs3686		down	down	down						PTS system transcriptional regulator enzyme I	Carbohydrate metabolism		ecs02060	Phosphotransferase system (PTS	0.0462011	-0.123188	-0.134998	0.183659	-0.191951	-0.0698636	-0.190303	0.355366	-0.271878	-0.435416	0.204257	0.364418	163	149	152	203.5	121	129.5	123.5	203.5	129	91	150.5	203.5	2	1
ECs1479			down	down	down					PTS system, glucose-specific IIBC component	Carbohydrate metabolism		ecs00520	Amino sugar and nucleotide sugar metabolism	-0.0503419	-0.0900992	-0.268789	0.31698	-0.0649754	-0.0817034	-0.0659206	0.188848	-0.404526	-0.30942	0.123181	0.437944	221.5	230.5	199	348	277.5	258.5	282.5	348	179.5	164	220.5	348	2	1
ECs2329		down	down	down						PTS system, maltose and glucose-specific II ABC	Carbohydrate metabolism		ecs00500	Starch and sucrose metabolism	-0.271231	-0.82082	-0.796994	0.850068	-0.217099	-0.176206	-0.00486	0.309649	0.0201584	-1.25944	-0.16603	0.599404	56	35	37	187	113.5	112	143	187	125.5	29	75.5	187	7	1
ECs0709	up									PTS system, N-acetylglucosamine-specific enzyme IIABC	Carbohydrate metabolism		ecs00520	Amino sugar and nucleotide sugar metabolism	0.0561012	-0.0917874	0.00112499	0.0325516	0.0102825	0.0311674	-0.0171041	-0.0239692	-0.377454	0.0415755	0.102921	0.215295	310.5	290	328.5	330	351	339.5	348	330	218.5	276	256	330	18	1
ECs3700	up	down								putative 5-keto 4-deoxyuronate isomerase	Carbohydrate metabolism		ecs00040	Pentose and glucuronate interconversions	0.28379	-0.225181	-0.229375	0.104021	-0.567745	0.889345	-0.764694	-0.495305	-0.533757	-0.293534	0.463612	0.21232	137.5	89.5	92	125	119.5	486	100	125	71	75	139.5	125	12	1
ECs1896			down				down			putative beta-phosphoglucomutase	Carbohydrate metabolism		ecs00500	Starch and sucrose metabolism	0.568687	-0.252836	-1.48855	0.27292	-0.133111	0.680192	-0.678007	-0.363498	-1.11444	0.169591	0.460311	0.107461	10.5	5	1.5	8.5	11	23.5	6.5	8.5	3	9	10.5	8.5	10	1
ECs0955	up						down		up	putative dTDP-glucose enzyme	Carbohydrate metabolism				0.179697	-0.0822103	-0.233301	0.105601	-0.160762	0.29578	0.0228035	-0.231438	-0.946208	-0.263391	0.745263	0.00228323	48	40	35.5	48.5	53.5	80	65.5	48.5	22.5	37	88.5	48.5	3	1
ECs2818	up									putative enzyme of sugar metabolism	Carbohydrate metabolism				0.18486	0.164923	-0.0767245	-0.341322	-0.0696964	0.0169209	0.131775	-0.09975	-0.503267	0.199405	0.443448	-0.26182	512.5	544	441	329.5	349	360.5	435	329.5	310	520	579	329.5	14	1
[truncated: 2,708 more rows]
