# Supplementary material for: Xenobiotic Effects of Chlorine Dioxide to Escherichia coli O157:H7 on Non-host Tomato Environment Revealed by Transcriptional Network Modeling: Implications to Adaptation and Selection
Source: Front Microbiol. 2020 Jun 3;11:1122. doi: 10.3389/fmicb.2020.01122 (PMC7286201; doi:10.3389/fmicb.2020.01122)
Supplement: Supplementary file 2 [file Table_2.XLSX]

## Sheet: Table S2 Sheet 1
Additional file 2: Table S2 Sheet 1 Propensity of E. coli genes selected for 1 µg ClO2 network analysis. The 250 most highly expressed and 250 most lowly expressed genes from each treatment [control, 1, 2, and 3 hour (hr)]. Label numbers from 0 to 19 denote genes from most lowly expressed to most highly expressed. Only those fall into either label 0 or 19 at least in one treatment were selected. …
gene_id	1 µg_1 hr_propensity	1 µg_2 hr_propensity	1 µg_3 hr_propensity	1 µg_ctrl_propensity	label_1 µg_1 hr	label_1 µg_2 hr	label_1 µg_3 hr	label_1 µg_ctrl	annotation	function_category	1 µg_1 hr_significance	1 µg_2 hr_significance	1 µg_3 hr_significance
ECs0128	0.145522	0.269001	-0.299849	-0.204552	9	19	10	3	glucose dehydrogenase	Stress response
ECs0165	-0.514453	-0.0653534	-0.149296	0.454268	0	13	14	16	periplasmic serine protease Do; heat shock protein HtrA	Pathogenicity
ECs0168	-0.173718	-0.0963168	0.250132	-0.0555194	2	12	19	5	2,3,4,5-tetrahydropyridine-2-carboxylate N-succinyltransferase	Amino acid and protein metabolism
ECs0177	-0.327078	-0.152845	-0.193383	0.45619	0	10	13	16	CDP-diglyceride synthetase	Other category
ECs0317	0.30699	-0.017288	0.233688	-0.876081	13	14	19	0	hypothetical protein	Unknown
ECs0497	-0.00731714	0.278226	0.0891492	-0.52477	5	19	18	1	hypothetical protein	Unknown
ECs0552	-0.143397	0.25659	0.0425251	-0.239461	2	19	17	3	putative protease	Amino acid and protein metabolism
ECs0639	0.466156	0.245491	-0.818906	-0.285474	16	19	2	2	putative aminotransferase	Stress response
ECs0649	-0.636904	-0.388437	-0.00877151	0.566569	0	4	16	18	regulator of nucleoside diphosphate kinase	Transcription and RNA processing
ECs0686	0.641236	-0.478368	-1.13264	0.222028	19	2	0	11	putative tRNA ligase	Transcription and RNA processing
ECs0752	-0.0261718	0.122526	0.273267	-0.559989	4	17	19	1	2-oxoglutarate dehydrogenase dihydrolipoyltranssuccinase E2 component	Stress response
ECs0781	-0.574887	0.182697	0.0918242	0.0985346	0	18	18	8	putative homeobox protein	Other category
ECs0785	-0.0308091	-0.161688	0.174799	-0.0199572	4	10	19	5	galactokinase	Carbohydrate metabolism
ECs0817	-0.355187	0.0751474	-0.181099	0.312794	0	16	13	14	hypothetical protein	Unknown
ECs0927	-0.169284	0.236277	-0.471421	0.23429	2	19	7	12	putative transport protein	Transport
ECs0928	0.360844	0.373734	-0.698413	-0.406434	14	19	3	1	hypothetical protein	Unknown
ECs0934	0.132928	0.0222261	0.192417	-0.463582	9	15	19	1	periplasmic putrescine-binding permease protein	Transport
ECs0943	-1.25989	-0.345395	-0.165268	0.744516	0	4	13	19	arginine 3rd transport system periplasmic binding protein	Transport
ECs1000	-0.162244	0.28809	-0.0576849	-0.147384	2	19	15	3	hypothetical protein	Unknown
ECs1008	0.0637362	0.280236	0.128615	-0.740956	7	19	18	0	putative amidase	Stress response
ECs1018	-0.18477	0.241914	0.0785943	-0.224777	1	19	17	3	alkanesulfonate monooxygenase	Other category
ECs1041	-0.142842	-0.0463573	0.198178	-0.0594759	2	13	19	5	outer membrane protein 3a	Pathogenicity
ECs1047	0.07761	-0.177563	0.23003	-0.19595	7	9	19	3	methylglyoxal synthase	Other category
ECs1059	0.159103	0.333751	-0.257608	-0.384888	9	19	11	1	putative division inhibition protein	Cell division
ECs1159	0.225668	0.0870358	0.147651	-0.666683	11	17	18	0	hypothetical protein	Unknown
ECs1163	0.0912021	0.233341	-0.0344129	-0.377668	7	19	16	1	hypothetical protein	Unknown
ECs1172	0.197035	0.240052	-0.484839	-0.0784782	10	19	7	4	hypothetical protein	Unknown
ECs1174	0.19611	0.234307	-0.107591	-0.441734	10	19	14	1	exonuclease	Nucleotide metabolism and DNA recombination
ECs1175	-0.109242	0.39996	0.087179	-0.669124	3	19	18	0	recombination protein Bet	Nucleotide metabolism and DNA recombination
ECs1176	-0.102154	0.377876	-0.0957004	-0.320144	3	19	15	2	host-nuclease inhibitor protein Gam	Pathogenicity
ECs1177	0.0209058	0.277792	0.00488684	-0.420227	5	19	16	1	Kil protein	Pathogenicity
ECs1180	1.3764	19	0	0					hypothetical protein	Unknown
ECs1181	-0.0103468	0.315533	-0.0416332	-0.382487	5	19	16	1	putative anti-termination protein N	Nucleotide metabolism and DNA recombination
ECs1253	0.314294	0.438804	-0.435122	-0.744724	13	19	8	0	hypothetical protein	Nucleotide metabolism and DNA recombination
ECs1257	0.490909	0.229002	-1.00671	-0.206653	17	19	1	3	putative synthetase	Nucleotide metabolism and DNA recombination
ECs1419	0.0106624	0.369041	-0.367546	-0.148597	5	19	9	3	minor curlin subunit precursor CsgB	Pathogenicity
ECs1420	-0.432328	0.500624	-0.0621225	-0.304006	0	19	15	2	curlin major subunit CsgA	Pathogenicity
ECs1520	0.308643	-0.703718	-0.268571	0.345327	13	0	11	14	prophage maintenance protein	Other category
ECs1558	0.64824	-0.312545	-1.22668	0.143928	19	5	0	9	putative tail assembly protein	Other category
ECs1559	0.735814	-0.638498	-1.10102	0.145086	19	1	0	9	putative tail assembly protein	Other category
ECs1692	-0.0804225	0.420937	0.100197	-0.816643	3	19	18	0	hypothetical protein	Unknown
ECs1791	0.802734	-0.337103	-0.940632	-0.249602	19	5	1	2	putative terminase small subunit	Nucleotide metabolism and DNA recombination
ECs1793	0.45437	0.149538	-0.216575	-0.671542	16	18	12	0	major head protein/prohead protease	Amino acid and protein metabolism
ECs1794	0.657818	0.0286336	-0.487165	-0.669386	19	15	7	0	hypothetical protein	Unknown
ECs1796	0.710657	-0.23728	-0.861074	-0.160474	19	7	2	3	hypothetical protein	Unknown
ECs1829	-0.91046	-0.299056	-0.340566	0.743353	0	6	9	19	hypothetical protein	Unknown
ECs1940	0.0391003	0.404081	-0.306761	-0.302163	6	19	10	2	hypothetical protein	Unknown
ECs1956	0.275828	0.262618	-0.453141	-0.243948	12	19	7	2	hypothetical protein	Unknown
ECs1978	0.787401	-0.184506	-0.686253	-0.54982	19	9	4	1	hypothetical protein	Unknown
ECs1989	0.515392	0.190333	-0.399012	-0.674008	17	18	8	0	putative copper/zinc-superoxide dismutase	Other category
ECs2128	0.0289729	-0.623177	0.229282	0.156813	6	1	19	9	altronate oxidoreductase	Carbohydrate metabolism
ECs2169	0.660652	-0.242603	-0.499896	-0.276746	19	7	6	2	hypothetical protein	Unknown
ECs2173	0.696885	-0.222451	-0.336433	-0.569073	19	8	10	1	putative DNA-packaging protein	Nucleotide metabolism and DNA recombination
ECs2212	0.014971	0.389641	-0.0475679	-0.580313	5	19	16	1	hypothetical protein	Unknown
ECs2302	0.391563	0.233984	-0.397788	-0.455203	15	19	8	1	putative transport protein	Transport
ECs2306	-0.412233	0.0761652	-0.135797	0.309065	0	17	14	14	possible chaperone	Other category
ECs2320	0.264678	0.146578	0.0979854	-0.7794	12	18	18	0	hypothetical protein	Unknown
ECs2359	0.134676	0.397928	-0.13412	-0.673184	9	19	14	0	N-ethylmaleimide reductase	Other category
ECs2361	-0.0589464	0.225629	-0.456033	0.162889	3	19	7	9	RNase T	Transcription and RNA processing
ECs2429	0.178829	0.249236	0.098816	-0.840065	10	19	18	0	6-phosphofructokinase II	Stress response
ECs2432	-0.0590661	0.274952	0.0394997	-0.361841	3	19	17	2	hypothetical protein	Unknown
ECs2454	0.458283	-0.0198931	0.175609	-1.24435	16	14	19	0	acetylornithine delta-aminotransferase	Amino acid and protein metabolism
ECs2548	0.153953	0.277475	-0.199069	-0.336554	9	19	13	2	phosphoprotein phosphatase 1	Other category
ECs2570	0.19403	0.23609	-0.257759	-0.259259	10	19	11	2	Holliday junction helicase subunit A	Nucleotide metabolism and DNA recombination
ECs2850	0.532827	-0.71683	-0.460892	0.216567	17	0	7	11	putative galactokinase	Other category
ECs3022	-0.68338	0.633326	0.257946	-1.29776	0	19	19	0	hypothetical protein	Unknown
ECs3043	-0.166745	-0.692987	0.50356	-0.0343785	2	1	19	5	mgl repressor	Transcription and RNA processing
ECs3241	0.650483	-0.257891	0.153947	-1.5464	19	7	18	0	sucrose transport protein	Transport
ECs3243	0.619273	-0.252364	0.200638	-1.58183	18	7	19	0	sucrose-6 phosphate hydrolase	Carbohydrate metabolism
ECs3368	-0.0863527	0.26058	-0.31016	0.0523326	3	19	10	7	putative membrane protein	Other category
ECs3419	-0.33373	-0.0346843	0.0775095	0.192196	0	14	17	10	regulatory protein P-II for glutamine synthetase	Stress response
ECs3520	-0.00328318	-0.0465011	0.610692	-1.695	5	13	19	0	hypothetical protein	Unknown
ECs3527	-0.784948	0.461681	0.296914	-0.578378	0	19	19	1	hypothetical protein	Unknown
ECs3528	-0.179939	0.237787	0.0518929	-0.186939	2	19	17	3	hypothetical protein	Unknown
ECs3540	0.475685	0.431538	-0.385752	-1.46105	16	19	8	0	ATP-binding component of glycine betaine / proline transport system	Transport
ECs3541	0.045681	0.706709	-0.485099	-1.10999	6	19	7	0	high-affinity glycine betaine / proline transport system protein	Transport
ECs3542	0.270746	0.470508	-0.627869	-0.518647	12	19	4	1	high-affinity glycine betaine / proline transport system protein	Transport
ECs3630	0.365541	-0.862667	-0.414837	0.417659	14	0	8	16	putative oxidoreductase	Other category
ECs3631	0.376891	-0.801307	-0.63634	0.477167	14	0	4	17	putative transport protein	Transport
ECs3748	0.514652	-0.697376	0.0235134	-0.154687	17	0	17	3	putative synthases	Other category
ECs3778	-0.0268216	0.293505	-0.0522474	-0.304961	4	19	16	2	2-octaprenyl-6-methoxyphenol 4-monoxygenase	Other category
ECs3779	0.0735627	0.228378	-0.0481113	-0.324643	7	19	16	2	proline aminopeptidase P II	Amino acid and protein metabolism
ECs3948	-0.557603	-0.105893	0.0655605	0.352902	0	11	17	14	30S ribosomal subunit protein S21	Transcription and RNA processing
ECs3952	0.36007	0.30439	-0.659518	-0.296175	14	19	4	2	hypothetical protein	Unknown
ECs3953	0.636549	0.328397	-0.709674	-1.14786	19	19	3	0	hypothetical protein	Unknown
ECs3955	0.0784838	0.14374	0.20925	-0.631031	7	18	19	1	probable ornithine aminotransferase	Amino acid and protein metabolism
ECs3969	0.146384	-0.773083	-0.304399	0.50712	9	0	10	17	hypothetical protein	Unknown
ECs3975	-0.132255	-0.775127	0.291081	0.265058	2	0	19	12	transport protein of hexuronates	Transport
ECs4017	0.0469307	-0.75247	0.0935046	0.323087	6	0	18	14	tagatose-1,6-bisphosphate aldolase	Carbohydrate metabolism
ECs4051	-0.144734	0.243939	-0.177153	0.0155593	2	19	13	6	hypothetical protein	Unknown
ECs4073	-0.267246	-0.524952	-0.687535	0.757379	1	2	4	19	hypothetical protein	Transport
ECs4112	0.17727	0.196156	0.109744	-0.719612	10	18	18	0	hypothetical protein	Unknown
ECs4115	0.0945692	0.23697	-0.28725	-0.106228	7	19	11	4	hypothetical protein	Unknown
ECs4128	0.0766114	-0.209152	0.199016	-0.11829	7	8	19	4	acetyl CoA carboxylase biotin carboxylase subunit	Stress response
ECs4210	-0.500562	-0.314738	-0.274789	0.629906	0	5	11	18	acetylornithine delta-aminotransferase	Stress response
ECs4213	-0.396517	0.245022	0.422718	-0.725468	0	19	19	0	hypothetical protein	Unknown
ECs4273	0.102623	0.0463215	0.246657	-0.568915	8	16	19	1	glycogen phosphorylase	Pathogenicity
ECs4286	0.179395	0.320352	-0.469077	-0.188426	10	19	7	3	gluconokinase 2	Stress response
ECs4298	0.0662771	-0.0552727	0.218365	-0.301307	7	13	19	2	integral membrane protein of sn-glycerol 3-phosphate transport system	Transport
ECs4439	-0.294096	-0.00546685	0.201174	0.0106219	1	14	19	6	hypothetical protein	Unknown
ECs4477	-0.202822	0.530566	0.189594	-1.35568	1	19	19	0	repressor for mtl	Transcription and RNA processing
ECs4479	0.459377	0.133658	-1.17438	0.0311473	16	18	0	6	hypothetical protein	Unknown
ECs4481	0.00609249	-0.576547	0.195686	0.189286	5	1	19	10	L-lactate permease	Transport
ECs4483	0.194391	-0.225521	0.200187	-0.253528	10	8	19	2	L-lactate dehydrogenase	Other category
ECs4598	-0.0343479	0.331652	-0.154488	-0.239884	4	19	13	3	putative DNA-binding protein	Nucleotide metabolism and DNA recombination
ECs4608	0.185412	-0.276725	-1.15901	0.564312	10	6	0	18	hypothetical protein	Unknown
ECs4638	-0.299585	-0.246958	-0.104952	0.443414	0	7	14	16	50S ribosomal subunit protein L34	Transcription and RNA processing
ECs4673	-0.101953	-0.16874	0.328176	-0.168913	3	9	19	3	membrane-bound ATP synthase epsilon-subunit AtpC	Other category
ECs4676	-0.256019	-0.121195	0.228483	0.0558886	1	11	19	7	membrane-bound ATP synthase alpha-subunit AtpA	Other category
ECs4679	-0.32107	-0.205816	0.172119	0.218785	0	8	18	11	membrane-bound ATP synthase subunit c AtpE	Other category
ECs4758	0.217616	0.303545	-0.607063	-0.115304	11	19	5	4	regulator for metE and metH	Transcription and RNA processing
ECs4759	0.564507	0.428213	-0.510946	-1.70424	18	19	6	0	tetrahydropteroyltriglutamate methyltransferase	Amino acid and protein metabolism
ECs4791	0.24392	0.293793	-0.484901	-0.221906	11	19	7	3	histidine protein kinase sensor GlnL	Pathogenicity
ECs4792	0.0876265	0.346514	-0.409536	-0.163798	7	19	8	3	glutamine synthetase	Pathogenicity
ECs4797	0.459161	-0.751827	-0.521206	0.341913	16	0	6	14	hypothetical protein	Unknown
ECs4848	0.282077	0.136604	0.235467	-1.26542	12	18	19	0	putative regulator	Transcription and RNA processing
ECs4869	0.138689	0.221016	-0.424625	-0.0278345	9	19	8	5	aspartokinase II / homoserine dehydrogenase II	Stress response
ECs4916	0.315531	0.261263	-0.626147	-0.174393	13	19	4	3	thiamin biosynthesis protein ThiE	Other category
ECs4939	-0.029395	-0.0782089	0.250755	-0.212293	4	12	19	3	peptidase E	Amino acid and protein metabolism
ECs5011	0.5397	-1.08033	-0.824393	0.455241	17	0	2	16	hypothetical protein	Unknown
ECs5018	0.259317	-0.365344	0.64293	-2.24551	12	4	19	0	ATP-binding component of transport system for maltose	Transport
ECs5019	0.380317	-0.110076	0.44101	-2.21563	15	11	19	0	maltose high-affinity receptor LamB	Pathogenicity
ECs5028	-0.232038	0.407311	0.141898	-0.628534	1	19	18	1	hypothetical protein	Unknown
ECs5032	-0.393701	0.194641	-0.156047	0.209995	0	18	13	11	hypothetical protein	Unknown
ECs5036	-0.133429	0.275952	0.0395401	-0.27823	2	19	17	2	tyrosine aminotransferase	Stress response
ECs5102	0.474967	0.299137	-0.0973863	-1.66284	16	19	15	0	melibiose permease II	Transport
ECs5109	0.578709	-0.044745	-0.0640184	-0.949363	18	13	15	0	hypothetical protein	Unknown
ECs5231	-0.994299	-0.136367	-0.149318	0.614284	0	10	14	18	ornithine carbamoyltransferase 1	Stress response
ECs5300	-0.0915722	0.416629	-0.0819487	-0.435542	3	19	15	1	putative transport protein	Transport
ECs5311	0.237457	-0.323755	0.243417	-0.293288	11	5	19	2	hypothetical protein	Unknown
ECs5312	0.309825	-0.369961	0.273532	-0.429559	13	4	19	1	hypothetical protein	Unknown
ECs5313	0.14705	-0.239122	0.532402	-1.06741	9	7	19	0	putative carbon starvation protein	Stress response
ECs5334	-0.402259	0.190984	-0.0329873	0.120699	0	18	16	8	hyperosmotically inducible periplasmic protein	Other category
ECs5362	-0.411529	-0.290444	-0.345177	0.620974	0	6	9	18	#N/A	Unknown	down	down	down
ECs5701	-0.308358	-0.286847	-0.207239	0.521345	0	6	12	17	#N/A	Unknown	down	down	down
ECs5382	0.175509	-0.132492	0.209765	-0.34612	10	11	19	2	#N/A	Unknown	up		up
ECs5391	-0.0810107	0.205338	0.288623	-0.691188	3	18	19	0	#N/A	Unknown			up
ECs5406	0.810852	-0.624256	-1.44446	0.0938715	19	1	0	7	#N/A	Unknown	up		down
ECs5715	0.789994	-0.640795	-1.40078	0.130172	19	1	0	8	#N/A	Unknown	up		down
ECs5716	0.53065	-0.603096	-1.37244	0.453739	17	1	0	16	#N/A	Unknown	up	down	down
ECs5719	-0.0824407	0.241873	0.107899	-0.380697	3	19	18	1	#N/A	Unknown	down	up	up
ECs5726	0.258327	0.559444	-1.03009	-0.440689	12	19	1	1	#N/A	Unknown	up	up
ECs5728	-0.158003	-1.01154	-0.89623	0.865242	2	0	2	19	#N/A	Unknown	down	down	down
ECs5729	-0.831435	-0.334767	-0.603807	0.818714	0	5	5	19	#N/A	Unknown	down		down
ECs5735	-0.0724786	0.341954	-0.400031	-0.00278619	3	19	8	5	#N/A	Unknown	down	up
ECs5737	-0.508132	0.421221	0.356972	-0.90594	0	19	19	0	#N/A	Unknown	down	up	up
ECs5463	-0.460396	-0.441636	-0.56869	0.760764	0	3	5	19	#N/A	Unknown	down	down	down
ECs5464	-0.0575368	-0.609438	-0.686644	0.701005	4	1	4	19	#N/A	Unknown	down	down	down
ECs5738	0.697955	-0.580032	-0.839559	0.0895505	19	1	2	7	#N/A	Unknown	up	down	down
ECs5739	0.258596	-0.712987	-1.32455	0.688237	12	0	0	19	#N/A	Unknown	up	down	down
ECs5740	0.550282	-0.681983	-1.32683	0.452578	17	1	0	16	#N/A	Unknown			down
ECs5742	0.702218	-0.73289	-1.21662	0.26554	19	0	0	12	#N/A	Unknown	up	down	down
ECs5744	-0.293518	-0.469833	-0.525293	0.70635	1	2	6	19	#N/A	Unknown	down	down	down
ECs5486	-0.578999	-0.687999	-0.145312	0.711907	0	1	14	19	#N/A	Unknown	down	down
ECs5750	-0.168952	-0.973433	-1.00518	0.881012	2	0	1	19	#N/A	Unknown		down	down
ECs5757	0.612017	-0.0338347	-0.113678	-1.00047	18	14	14	0	#N/A	Unknown
ECs5760	0.213556	-0.706391	-0.738135	0.599681	11	0	3	18	#N/A	Unknown		down
ECs5761	0.568382	0.216473	-0.215431	-1.36589	18	18	12	0	#N/A	Unknown	up
ECs5763	-0.464255	0.315831	-0.0945556	0.0624145	0	19	15	7	#N/A	Unknown	down
ECs5773	0.123917	0.280721	-0.876303	0.14482	8	19	2	9	#N/A	Unknown		up	down
ECs5774	-1.01822	-1.95222	-2.41475	1.21678	0	0	0	19	#N/A	Unknown	down	down	down
ECs5775	-0.0480871	0.2591	0.0336499	-0.33734	4	19	17	2	#N/A	Unknown		up
ECs5777	-0.309127	0.358962	0.339335	-0.917252	0	19	19	0	#N/A	Unknown	down	up	up
ECs5780	-0.417399	0.210562	0.00729363	0.0703215	0	18	17	7	#N/A	Unknown	down
ECs4153	-0.00929824	0.285526	0.0102894	-0.401932	5	19	17	1	10-formyltetrahydrofolate:L-methionyl-tRNA(fMet) N-formyltransferase	Nucleotide metabolism and DNA recombination	down	up
ECs0403	0.503981	-0.587205	-1.08895	0.419523	17	1	0	16	2,3-dihydroxyphenylpropionate 1,2-dioxygenase	Amino acid and protein metabolism			down
ECs3896	0.263051	0.248627	0.184029	-1.44803	12	19	19	0	2,5-diketo-D-gluconate reductase	Other category	up
ECs5095	-0.535537	-0.804492	-0.756477	0.906724	0	0	3	19	2-component regulatory system regulatory protein BasR	Pathogenicity	down	down	down
ECs5340	-0.247141	-0.370481	-0.729791	0.713649	1	4	3	19	2-deoxyribose-5-phosphate aldolase	Carbohydrate metabolism			down
ECs0078	-0.258174	-0.33776	-0.643702	0.684074	1	5	4	19	2-isopropylmalate synthase	Amino acid and protein metabolism	down
ECs0405	0.689512	-0.579658	-0.852563	0.108617	19	1	2	8	2-keto-4-pentenoate hydratase	Amino acid and protein metabolism	up	down	down
ECs0402	0.702218	-0.763661	-1.48855	0.330078	19	0	0	14	3-(3-hydroxyphenyl)propionate hydroxylase	Amino acid and protein metabolism	up	down	down
ECs4193	-0.483106	-0.0182867	0.085832	0.245354	0	14	18	12	30S ribosomal subunit protein S12	Transcription and RNA processing	down
ECs4046	-0.356454	-0.065377	-0.00814965	0.297788	0	13	16	13	30S ribosomal subunit protein S15	Transcription and RNA processing	down
ECs3472	-0.321462	-0.188111	0.0359166	0.326224	0	9	17	14	30S ribosomal subunit protein S16	Transcription and RNA processing	down	down
ECs0026	-0.524379	-0.184556	-0.0711338	0.478262	0	9	15	17	30S ribosomal subunit protein S20	Transcription and RNA processing
ECs2084	-0.129909	0.147484	0.266889	-0.446928	2	18	19	1	30S ribosomal subunit protein S22	Transcription and RNA processing			up
ECs4103	-0.472258	0.00887613	0.161715	0.145609	0	15	18	9	30S ribosomal subunit protein S9	Transcription and RNA processing	down
ECs2411	-0.402144	-0.305026	-0.440567	0.65853	0	5	7	18	3-deoxy-D-arabinoheptulosonate-7-phosphate synthase	Stress response	down	down
ECs3464	0.182181	0.703067	-0.759014	-1.05633	10	19	3	0	3-deoxy-D-arabinoheptulosonate-7-phosphate synthase	Stress response		up
ECs0077	-0.379378	-0.370016	-0.526214	0.702217	0	4	6	19	3-isopropylmalate dehydrogenase	Amino acid and protein metabolism	down	down	down
ECs0076	-0.406283	-0.492741	-0.649188	0.781402	0	2	4	19	3-isopropylmalate isomerase (dehydratase) subunit	Amino acid and protein metabolism	down	down	down
ECs3523	0.0616118	0.168128	0.4002	-1.37092	7	18	19	0	4-aminobutyrate aminotransferase activity	Other category			up
ECs0478	0.16998	0.258622	-0.0759713	-0.49239	10	19	15	1	4-methyl-5(beta-hydroxyethyl)-thiazole monophosphate synthesis	Other category		up
ECs4870	0.676717	0.157814	-0.59155	-0.9175	19	18	5	0	5,10-methylenetetrahydrofolate reductase	Other category	up
ECs2423	-0.0722323	0.00654845	0.178278	-0.154282	3	15	19	3	50S ribosomal subunit protein L20	Transcription and RNA processing			up
ECs4065	-0.334854	-0.307581	-0.289111	0.578247	0	5	11	18	50S ribosomal subunit protein L21	Transcription and RNA processing	down	down	down
ECs4512	-0.533721	-0.161432	-0.110617	0.492258	0	10	14	17	50S ribosomal subunit protein L28	Transcription and RNA processing
ECs1467	-0.583628	-0.129741	0.160433	0.299103	0	11	18	13	50S ribosomal subunit protein L32	Transcription and RNA processing	down
ECs5179	-0.363019	0.120426	0.0621131	0.0830428	0	17	17	7	50S ribosomal subunit protein L9	Transcription and RNA processing	down
ECs4640	-0.303827	-0.400196	-0.5758	0.702437	0	3	5	19	60 KD inner-membrane protein	Pathogenicity	down	down	down
ECs4702	0.0794331	0.30196	-0.159906	-0.321543	7	19	13	2	acetolactate synthase II large subunit	Stress response	up	up
ECs0187	-0.316575	0.00422216	0.0413866	0.183792	0	15	17	10	acetylCoA carboxylase carboxytransferase alpha subunit	Stress response	down
ECs5051	0.21711	0.178163	0.288476	-1.42884	11	18	19	0	acetyl-CoA synthetase	Stress response	up		up
ECs4773	0.076897	0.186658	0.178386	-0.650624	7	18	19	0	acetyl-CoA transferase	Stress response	up	up	up
ECs4888	-0.711549	-0.409843	-0.610383	0.82057	0	3	5	19	acetylglutamate kinase	Stress response	down
ECs4886	-0.470185	-0.156964	-0.142042	0.4857	0	10	14	17	acetylornithine deacetylase	Stress response	down		down
ECs2303	0.578053	-0.98947	-0.815605	0.391233	18	0	2	15	acid shock protein	Stress response		down
ECs1849	0.0612724	0.331309	0.0289844	-0.652315	7	19	17	0	aconitate hydrase 1	Stress response	up	up
ECs2445	-0.197691	0.236062	0.332451	-0.703668	1	19	19	0	activator of ntrL gene	Transcription and RNA processing		up	up
ECs2014	-0.0285943	0.221671	0.167536	-0.52493	4	19	18	1	acyl carrier protein phosphodiesterase	Other category	down	up
ECs3604	0.0190903	0.243882	-0.0155688	-0.323924	5	19	16	2	adenosine 5'-phosphosulfate kinase	Nucleotide metabolism and DNA recombination	up	up
ECs0527	-0.404489	-0.409779	-0.308398	0.648627	0	3	10	18	adenylate kinase	Stress response	down	down	down
ECs2082	0.0616638	0.206511	0.261922	-0.902142	7	18	19	0	alcohol dehydrogenase	Stress response			up
ECs0411	-0.429273	-0.394113	-0.670242	0.763888	0	4	4	19	alcohol dehydrogenase class III	Stress response	down
ECs4464	0.10721	0.113653	0.421273	-1.43527	8	17	19	0	aldehyde dehydrogenase B	Amino acid and protein metabolism	up		up
ECs0645	0.0139645	0.492185	-0.202569	-0.6113	5	19	12	1	alkyl hydroperoxide reductase F52a subunit	Other category	up	up
ECs5101	0.523842	0.319393	-0.078693	-2.65166	17	19	15	0	alpha-galactosidase	Carbohydrate metabolism		up
ECs3140	-0.842771	-0.918893	-0.764403	0.982236	0	0	3	19	aluminum-inducible protein	Stress response	down	down	down
ECs3776	-1.17415	-1.41149	-1.40597	1.1515	0	0	0	19	aminomethyltransferase	Stress response	down	down	down
ECs5192	0.00567264	0.363987	0.173196	-1.0117	5	19	18	0	ammonium transport system structural protein	Stress response		up
ECs0981	0.0786007	0.0806931	0.211469	-0.511966	7	17	19	1	anaerobic dimethyl sulfoxide reductase subunit C	Other category	up		up
ECs5215	-0.00955037	0.225665	0.0211859	-0.308137	5	19	17	2	anaerobic ribonucleoside-triphosphate reductase	Nucleotide metabolism and DNA recombination		up
ECs3126	-0.600104	-1.32772	-1.07916	1.0382	0	0	1	19	anaerobic sn-glycerol-3-phosphate dehydrogenase large subunit	Other category	down	down	down
ECs3127	0.187479	-0.990719	-0.720987	0.674907	10	0	3	18	anaerobic sn-glycerol-3-phosphate dehydrogenase membrane anchor subunit	Other category		down	down
ECs1836	-1.93382	-1.0913	-1.14254	1.14634	0	0	0	19	anthranilate synthase component I	Amino acid and protein metabolism	down	down	down
ECs1835	-1.55728	-0.784088	-0.672512	1.01852	0	0	4	19	anthranilate synthase component II	Stress response	down	down	down
ECs0944	-0.382101	-0.344517	-0.455485	0.67177	0	4	7	18	arginine 3rd transport system permease protein	Transport	down	down	down
ECs0945	-0.407157	0.0174223	-0.189152	0.383162	0	15	13	15	arginine 3rd transport system permease protein	Transport	down
ECs4889	-1.01675	-0.0857085	-0.246799	0.63813	0	12	11	18	argininosuccinate lyase	Stress response	down
ECs4052	-0.756523	-0.116699	-0.364618	0.647728	0	11	9	18	argininosuccinate synthetase	Stress response			down
ECs4686	-0.318697	0.0218314	-0.297309	0.400806	0	15	10	15	asparagine synthetase A	Amino acid and protein metabolism	down
ECs0704	-0.295897	-0.375482	-0.636905	0.708437	1	4	4	19	asparagine synthetase B	Amino acid and protein metabolism	down
ECs0135	-0.412572	-0.146328	0.0663199	0.318965	0	10	17	14	aspartate 1-decarboxylase	Amino acid and protein metabolism	down
ECs5120	0.187824	-0.0671074	0.244773	-0.527941	10	13	19	1	aspartate ammonia-lyase	Amino acid and protein metabolism	up		up
ECs0002	-0.397026	-0.140716	-0.461102	0.594013	0	10	7	18	aspartokinase I-homoserine dehydrogenase I	Stress response	down		down
ECs0502	-0.408003	-0.422348	-0.613519	0.752244	0	3	5	19	ATP-binding component of a transport system	Transport	down	down	down
ECs4691	-0.169943	-0.525498	0.270293	0.208299	2	2	19	11	ATP-binding component of D-ribose high-affinity transport system	Transport	down		up
ECs4302	-0.133245	-0.411281	-0.86076	0.714461	2	3	2	19	ATP-binding component of high-affinity branched-chain amino acid transport system	Pathogenicity	down		down
ECs4301	-0.0632965	-0.419136	-0.833871	0.682151	3	3	2	19	ATP-binding component of leucine transport	Pathogenicity
ECs3041	0.223795	-0.728805	0.346849	-0.152448	11	0	19	3	ATP-binding component of methyl-galactoside transport system	Transport	up	down
ECs5079	0.0450033	-0.950873	-2.36891	0.916056	6	0	0	19	ATP-binding component of phosphonate transport	Transport		down	down
ECs5080	-0.227556	-1.08033	-2.21069	1.01486	1	0	0	19	ATP-binding component of phosphonate transport	Transport		down	down
ECs5088	0.462739	-0.127673	-1.25803	0.27292	16	11	0	13	ATP-binding component of phosphonate transport	Transport	up		down
ECs0935	-0.0628772	0.101159	0.22742	-0.374318	3	17	19	1	ATP-binding component of putrescine transport system	Transport			up
ECs0968	0.0932309	0.209634	0.15801	-0.688624	7	18	18	0	ATP-binding component of serine protease	Amino acid and protein metabolism	up	up
ECs4296	0.373907	-0.0043495	0.0736777	-0.67512	14	14	17	0	ATP-binding component of sn-glycerol 3-phosphate transport system	Transport
ECs1266	-0.20742	0.546272	0.229605	-1.69419	1	19	19	0	ATP-binding pho regulon component PhoH	Transcription and RNA processing		up	up
ECs3549	-0.216439	0.00982186	0.211449	-0.0756359	1	15	19	4	autoinducer production protein LuxSE.c.	Pathogenicity			up
ECs0397	0.447798	0.00463842	0.202173	-1.40203	16	15	19	0	beta-D-galactosidase	Carbohydrate metabolism	up		up
ECs5099	0.633432	0.189624	-0.261891	-1.53047	18	18	11	0	biodegradative arginine decarboxylase	Amino acid and protein metabolism	up
ECs1625	0.336101	-0.692566	-1.41746	0.646296	14	1	0	18	Bor protein precursor	Other category	up	down	down
ECs0451	-0.423515	0.246617	-0.141802	0.161076	0	19	14	9	branched chain amino acid transport system II carrier protein	Transport	down	up
ECs0036	-1.08637	-0.18917	-0.364326	0.739109	0	9	9	19	carbamoyl-phosphate synthase large subunit	Nucleotide metabolism and DNA recombination	down		down
ECs0035	-0.94145	-0.728366	-0.853929	0.98029	0	0	2	19	carbamoyl-phosphate synthetase small subunit	Nucleotide metabolism and DNA recombination	down	down	down
ECs0637	-0.0469687	0.00403853	0.244705	-0.283233	4	15	19	2	carbon starvation protein	Stress response			up
ECs3553	-0.213474	0.355302	0.263549	-0.815616	1	19	19	0	carbon storage regulator	Pathogenicity		up	up
ECs2438	0.11448	0.0541716	0.217005	-0.537534	8	16	19	1	catalase HPII	Stress response			up
ECs1722	0.0395662	0.29925	0.176934	-0.874825	6	19	19	0	cation transport regulator	Transport	up	up	up
ECs4057	-0.339843	-0.00673297	-0.158908	0.352337	0	14	13	14	cell division protein HflB/FtsH protease	Cell division	down
ECs1668	0.0455005	-0.0190766	0.229223	-0.340543	6	14	19	2	cell division topological specificity factor MinE	Cell division			up
ECs2599	0.0145766	-0.798978	-1.1184	0.800016	5	0	0	19	chemotaxis protein MotB	Stress response	up	down	down
ECs0357	0.0254689	0.405824	-0.149882	-0.476151	6	19	14	1	choline dehydrogenase	Amino acid and protein metabolism	up	up
ECs3463	0.0653195	0.758345	-0.803862	-0.977662	7	19	2	0	chorismate mutase-T / prephenate dehydrogenase	Stress response	up	up
ECs0654	0.357378	0.174608	0.0277953	-0.950856	14	18	17	0	citrate lyase alpha chain	Stress response	up
ECs0655	0.762843	-0.290192	-0.852563	-0.237906	19	6	2	3	citrate lyase beta chain	Pathogenicity	up
ECs0745	0.168964	0.234453	0.0860319	-0.743157	10	19	18	0	citrate synthase	Stress response	up	up
ECs0662	-0.408791	-0.00488993	0.174188	0.11133	0	14	19	8	cold shock protein	Stress response	down		up
ECs0966	0.0152775	0.111209	0.329159	-0.758476	5	17	19	0	cold shock protein	Stress response	up		up
ECs2533	-0.234157	0.0235184	0.393248	-0.395614	1	15	19	1	cold shock protein	Stress response	down		up
ECs4441	-0.381188	-0.271113	-0.188489	0.533017	0	6	13	17	cold shock protein 7.4	Stress response	down	down	down
ECs2584	-0.0866351	0.262153	0.327121	-0.966296	3	19	19	0	copper homeostasis protein	Stress response	down	up	up
ECs2071	0.22297	0.0123559	0.198944	-0.631176	11	15	19	1	cryptic nitrate reductase 2 alpha subunit	Pathogenicity	up		up
ECs2068	0.111395	0.0562604	0.213259	-0.527741	8	16	19	1	cryptic nitrate reductase 2 gamma subunit	Pathogenicity	up
ECs1155	0.0463261	0.254688	0.19875	-0.81665	6	19	19	0	curved DNA-binding protein	Nucleotide metabolism and DNA recombination		up	up
ECs2370	0.341834	0.23445	0.0523518	-1.1798	14	19	17	0	cyclopropane fatty acyl phospholipid synthase	Other category		up
ECs0588	-0.325917	-0.435355	-0.413989	0.670432	0	3	8	18	cysteine tRNA synthetase	Nucleotide metabolism and DNA recombination	down	down	down
ECs0993	-0.00608515	-0.688546	-0.641625	0.686783	5	1	4	19	cytidylate kinase	Nucleotide metabolism and DNA recombination	down	down
ECs0484	0.0347729	0.000222516	0.202701	-0.305937	6	15	19	2	cytochrome o ubiquinol oxidase subunit III	Other category			up
ECs0483	-0.0386425	0.068567	0.270714	-0.438752	4	16	19	1	cytochrome o ubiquinol oxidase subunit IV	Other category			up
ECs0253	0.11167	0.395058	-0.0395426	-0.800429	8	19	16	0	damage-inducible protein DinJ	Stress response	up	up
ECs1684	0.147972	-0.0409996	0.213948	-0.433316	9	13	19	1	D-amino acid dehydrogenase subunit	Amino acid and protein metabolism			up
ECs3318	0.707052	-0.650194	-0.876094	0.122637	19	1	2	8	detox protein	Other category	up	down	down
ECs5025	-0.622775	-0.328005	-0.281137	0.67092	0	5	11	18	diacylglycerol kinase	Other category	down	down	down
ECs0034	0.080625	0.163064	0.231964	-0.737309	7	18	19	0	dihydrodipicolinate reductase	Stress response			up
ECs0051	-0.339995	-0.432366	-0.431557	0.68019	0	3	8	19	dihydrofolate reductase type I; trimethoprim resistance	Stress response	down	down	down
ECs1704	0.218934	0.0589273	0.219309	-0.770515	11	16	19	0	dihydroxyacetone kinase	Other category			up
ECs3150	-0.233115	0.157303	0.196177	-0.224483	1	18	19	3	dihydroxynaphtoic acid synthetase	Other category			up
ECs4423	-0.197572	0.102925	0.291751	-0.344066	1	17	19	2	dipeptide transport system permease protein 1	Transport			up
ECs4422	-0.190737	0.112181	0.273299	-0.330457	1	17	19	2	dipeptide transport system permease protein 2	Transport	down		up
ECs1636	0.700145	-0.238573	-0.327475	-0.568869	19	7	10	1	DNA packaging protein	Nucleotide metabolism and DNA recombination	up
ECs0284	0.653144	-0.716109	-0.80192	0.20578	19	0	2	11	DNA-invertase	Nucleotide metabolism and DNA recombination	up	down	down
ECs4692	0.107933	-0.698574	0.0938133	0.258114	8	0	18	12	D-ribose high-affinity transport system permease protein	Transport	up	down
ECs4693	0.611446	-0.697413	-0.158915	-0.132608	18	0	13	4	D-ribose periplasmic binding protein	Stress response	up	down
ECs4448	0.449393	0.106021	0.074915	-1.24696	16	17	17	0	D-xylose isomerase	Carbohydrate metabolism
ECs5128	-0.510054	0.0166522	0.238818	0.070807	0	15	19	7	elongation factor P	Nucleotide metabolism and DNA recombination	down		up
ECs0819	0.593425	-0.569505	-1.20738	0.341913	18	1	0	14	endolysin	Other category			down
ECs1777	0.711923	-0.353479	-1.52466	0.136344	19	4	0	9	endonuclease	Nucleotide metabolism and DNA recombination	up		down
ECs3639	0.0198396	0.21216	0.26874	-0.844725	5	18	19	0	enolase	Stress response			up
ECs4552	0.104787	0.282247	-0.511637	-0.0147624	8	19	6	5	EscF protein	Pathogenicity	up	up
ECs4550	0.775422	-0.595148	-1.41535	0.137578	19	1	0	9	EspF protein	Pathogenicity	up		down
ECs3315	0.663752	-0.802128	-1.23934	0.345679	19	0	0	14	ethanolamine utilization protein EutG	Stress response	up	down	down
ECs3316	0.696885	-0.864305	-1.11919	0.293973	19	0	0	13	ethanolamine utilization protein EutJ	Stress response	up	down	down
ECs3958	0.229203	-0.741356	-0.712475	0.592057	11	0	3	18	evolved beta-D-galactosidase alpha subunit	Carbohydrate metabolism	up
ECs3959	0.00373795	-0.739142	-0.713727	0.713232	5	0	3	19	evolved beta-D-galactosidase beta subunit	Carbohydrate metabolism	up
ECs5040	0.090941	0.223022	-0.262096	-0.104566	7	19	11	4	excision nuclease subunit A	Nucleotide metabolism and DNA recombination	up	up
ECs1610	0.920163	-0.533138	-3.56061	0.0216053	19	2	0	6	excisionase	Nucleotide metabolism and DNA recombination	up		down
ECs5276	0.696152	-0.735827	-1.2784	0.28892	19	0	0	13	export and assembly outer membrane protein of type 1 fimbriae	Cell motility	up	down	down
ECs3399	-0.416676	-0.205774	-0.634615	0.683553	0	8	4	19	extragenic suppressor protein SuhB	Stress response	down
ECs2002	0.00947706	0.276168	0.125421	-0.620898	5	19	18	1	fermentative D-lactate dehydrogenase	Other category	up	up
ECs0528	-0.142274	0.408767	-0.21886	-0.19688	2	19	12	3	ferrochelatase	Other category	down	up
ECs5277	0.735444	-0.899512	-1.10311	0.245521	19	0	0	12	fimbrial morphology	Cell motility	up	down	down
ECs5278	0.696468	-0.542354	-1.14946	0.176692	19	2	0	10	fimbrial morphology	Cell motility	up	down	down
ECs5274	0.890073	-0.698024	-1.64606	0.0100528	19	0	0	6	fimbrial protein	Cell motility	up	down	down
ECs5185	-0.256988	0.0879013	0.267939	-0.221645	1	17	19	3	FKBP-type 22KD peptidyl-prolyl cis-trans isomerase	Amino acid and protein metabolism			up
ECs4200	-0.286195	0.125981	0.284669	-0.27862	1	17	19	2	FKBP-type peptidyl-prolyl cis-trans isomerase	Amino acid and protein metabolism			up
ECs1459	0.441638	-0.73656	-1.08676	0.524234	16	0	1	17	flagellar basal body protein FlgJ	Cell motility		down
ECs1456	0.136387	-0.892279	-0.924022	0.728816	9	0	1	19	flagellar basal body rod protein flgG	Cell motility		down	down
ECs0257	0.750104	-0.595148	-1.07888	0.0931266	19	1	1	7	flagellar biosynthesis	Cell motility	up	down	down
ECs1453	0.0450033	-0.545408	-1.06963	0.718231	6	2	1	19	flagellar biosynthesis FlgD protein	Cell motility		down	down
ECs2590	0.5397	-0.718541	-1.22029	0.455241	17	0	0	16	flagellar biosynthesis protein FlhB	Cell motility	up	down	down
ECs2689	-0.172096	-0.390268	-0.964876	0.743212	2	4	1	19	flagellar biosynthetic protein FliR	Cell motility	down	down	down
ECs2663	-0.00199601	-0.696767	-1.15929	0.791264	5	0	0	19	flagellar capping protein FliD	Cell motility	down	down	down
ECs1460	-0.149183	-0.677719	-0.932606	0.80656	2	1	1	19	flagellar hook-filament junction protein 1 FlgK	Cell motility	down	down	down
ECs2685	0.156707	-0.077029	-1.38971	0.524234	9	12	0	17	flagellar motor switch protein FliN	Pathogenicity			down
ECs2664	0.00400066	-0.619886	-1.06779	0.756202	5	1	1	19	flagellar protein FliS	Cell motility	up	down	down
ECs1451	-0.0356646	-0.440673	-1.42793	0.773695	4	3	0	19	flagellar rod protein FlgB	Cell motility			down
ECs1452	0.233999	-0.944199	-1.17661	0.730571	11	0	0	19	flagellar rod protein FlgC	Cell motility		down	down
ECs1455	0.0437204	-0.677719	-1.40261	0.799013	6	1	0	19	flagellar rod protein flgF	Cell motility		down	down
ECs2662	-0.997839	-1.33434	-1.21627	1.11058	0	0	0	19	flagellin	Pathogenicity	down	down	down
ECs1449	-0.206054	-0.620653	-0.694069	0.763316	1	1	3	19	flagellin synthesis regulatory protein sigma-28 inhibitor flgM	Pathogenicity		down	down
ECs0715	-0.333702	-0.271426	-0.247745	0.543907	0	6	11	17	flavodoxin 1	Other category	down	down	down
ECs5135	0.313407	0.0973222	0.144432	-0.915294	13	17	18	0	flavoprotein subunit of fumarate reductase FrdA	Stress response	up		up
ECs0986	0.188119	0.0889044	0.20741	-0.732934	10	17	19	0	formate acetyltransferase 1	Other category	up		up
ECs3580	0.684591	-0.322981	-0.885353	-0.0255733	19	5	2	5	formate hydrogenlyase subunit-7 component B	Other category	up
ECs3576	0.736673	-0.13137	-0.519788	-0.619669	19	11	6	1	formate hydrogenlyase subunit-7 component F	Other category	up
ECs5054	0.220927	0.241425	0.0555306	-0.81554	11	19	17	0	formate-dependent nitrite reductase NrfC	Other category		up
ECs3060	0.545419	0.0195776	-0.0225618	-1.08869	17	15	16	0	fructose-1-phosphate kinase	Carbohydrate metabolism	up
ECs3796	0.105771	0.150123	0.179496	-0.626779	8	18	19	1	fructose-bisphosphate aldolase class II	Stress response	up	up	up
ECs4826	0.798561	-0.92618	-1.05323	0.136788	19	0	1	9	fructose-specific PTS system enzyme IIA component	Carbohydrate metabolism	up	down
ECs3061	0.552533	0.148011	-0.103306	-1.33118	18	18	15	0	fructose-specific PTS system IIA component	Carbohydrate metabolism	up
ECs3059	0.519063	-0.049215	0.0748418	-1.07114	17	13	17	0	fructose-specific PTS transport system protein	Carbohydrate metabolism	up
ECs0083	0.12759	-0.807662	-0.810418	0.691543	8	0	2	19	fruR leader peptide	Pathogenicity	up	down	down
ECs5133	0.340353	0.0822462	0.235721	-1.31295	14	17	19	0	fumarate reductase FrdC	Stress response	up
ECs5132	-0.0240125	0.187599	0.433487	-1.35073	4	18	19	0	fumarate reductase FrdD	Stress response	down		up
ECs4018	0.0789983	-0.811518	0.0391282	0.362265	7	0	17	15	galactosamine-specific PTS system enzyme IIB component	Carbohydrate metabolism	up
ECs3042	0.0892081	-0.459517	0.433132	-0.322928	7	2	19	2	galactose-binding transport protein	Stress response	up	down	up
ECs3819	0.0617907	-0.596103	-0.825377	0.675757	7	1	2	19	galactose-proton symport of transport system	Transport		down	down
ECs0396	0.442091	0.00944008	0.116283	-1.0414	16	15	18	0	galactoside permease	Transport	up
ECs4293	0.105259	0.0318651	0.19064	-0.430741	8	15	19	1	gamma-glutamyltranspeptidase	Amino acid and protein metabolism			up
ECs0890	0.276913	0.280687	0.152511	-1.53674	12	19	18	0	global regulator protein Dps	Stress response	up	up
ECs3289	-0.0335509	0.193395	0.199418	-0.52544	4	18	19	1	glucose-specific PTS system IIA component	Pathogenicity	down	up	up
ECs2098	0.407023	0.129612	0.076815	-1.14377	15	17	17	0	glutamate decarboxylase isozyme	Pathogenicity
ECs4091	-0.644251	-0.576027	-0.810139	0.893042	0	1	2	19	glutamate synthase large subunit	Stress response	down	down	down
ECs4092	-0.599604	-0.58537	-0.632152	0.848743	0	1	4	19	glutamate synthase small subunit	Stress response	down	down	down
ECs0692	-0.0503605	0.0935698	0.181676	-0.297228	4	17	19	2	glutamate/aspartate transport system permease	Stress response	down		up
ECs1715	-0.316256	-0.0365136	0.00645301	0.245452	0	14	16	12	glutamyl-tRNA reductase	Other category	down
ECs1442	0.0295155	0.355881	0.210595	-1.18314	6	19	19	0	glutaredoxin 2	Other category		up	up
ECs0929	-0.128316	0.826527	-0.313418	-2.22623	2	19	10	0	glutaredoxin1 redox coenzyme for glutathione-dependent ribonucleotide reductase	Nucleotide metabolism and DNA recombination		up
ECs4372	0.174387	0.229838	-0.118059	-0.382487	10	19	14	1	glutathione oxidoreductase	Other category	up	up
ECs2022	0.345421	0.0278622	0.113098	-0.755637	14	15	18	0	glyceraldehyde 3-phosphate dehydrogenase C	Stress response	up
ECs2488	0.222899	0.0635004	0.187081	-0.705301	11	16	19	0	glyceraldehyde-3-phosphate dehydrogenase A	Stress response	up		up
ECs4852	-0.396772	-1.43303	-1.26707	1.02841	0	0	0	19	glycerol facilitator protein	Other category	down
ECs3124	0.225474	-0.7145	-0.203411	0.381664	11	0	12	15	glycerophosphodiester phosphodiesterase	Other category	up	down
ECs3775	-0.700982	-0.620225	-0.642752	0.879665	0	1	4	19	glycine cleavage system H protein	Stress response	down	down	down
ECs3774	-0.33734	-0.244083	-0.39361	0.594935	0	7	8	18	glycine decarboxylase	Stress response	down
ECs3931	-0.374098	0.306172	0.304963	-0.572608	0	19	19	1	glycogen biosynthesis protein GlgS	Other category	down	up	up
ECs0507	-0.242989	0.225115	0.315743	-0.569836	1	19	19	1	glycoprotein/polysaccharide metabolism	Carbohydrate metabolism	down	up	up
ECs3045	-0.0434467	0.037898	0.206057	-0.267121	4	16	19	2	GTP cyclohydrolase I	Other category			up
ECs0265	-0.441553	-0.0527256	-0.245273	0.471625	0	13	11	17	guanine-hypoxanthine phosphoribosyltransferase	Nucleotide metabolism and DNA recombination	down		down
ECs2539	-0.675808	-0.338423	-0.3135	0.699936	0	5	10	19	heat shock protein HtpX	Stress response	down	down	down
ECs4627	-0.810721	-0.874558	-1.13729	1.02547	0	0	0	19	heat shock protein IbpA	Stress response	down	down	down
ECs4626	-0.861894	-1.1238	-1.53388	1.10134	0	0	0	19	heat shock protein IbpB	Stress response	down	down	down
ECs3087	0.0782066	-0.166893	0.283789	-0.299599	7	9	19	2	heme exporter protein C	Transport	up		up
ECs3088	0.108311	-0.310782	0.189354	-0.0549284	8	5	19	5	heme exporter protein C	Transport	up		up
ECs1283	0.721343	-0.663191	-1.2703	0.222909	19	1	0	11	hemolysin activator-related protein	Other category	up	down	down
ECs4603	-0.264	-1.01416	0.776629	-0.444225	1	0	19	1	hexose phosphate transport protein	Pathogenicity		down	up
ECs3271	0.0293421	0.376887	-0.0191939	-0.622412	6	19	16	1	high affinity manganese transport protein	Transport	up	up
ECs0360	-0.205278	0.48813	0.108276	-0.851272	1	19	18	0	high-affinity choline transport	Transport	down	up
ECs0726	0.727752	-0.738128	-1.32949	0.255528	19	0	0	12	high-affinity potassium-transporting ATPase A chain	Pathogenicity	up	down	down
ECs2819	0.349915	-0.741472	-0.766615	0.522374	14	0	3	17	his operon leader peptide	Pathogenicity	up	down
ECs3497	0.691384	-0.669135	-1.32949	0.281503	19	1	0	13	holin protein	Other category	up	down	down
ECs0003	-0.348807	-0.224863	-0.355563	0.575707	0	8	9	18	homoserine kinase	Amino acid and protein metabolism	down		down
ECs1132	0.607794	-0.297302	0.238747	-1.55926	18	6	19	0	hydrogenase 1 formation factor HyaE	Other category			up
ECs3577	0.723451	-0.203433	-0.495459	-0.495988	19	8	6	1	hydrogenase 3 large subunit	Other category	up
ECs3345	0.629312	-0.520715	-1.09146	0.247602	18	2	0	12	hydrogenase 4 membrane subunit	Other category	up	down	down
ECs1133	0.713673	-0.371845	0.120593	-1.51301	19	4	18	0	hydrogenase-1 cofactor biosynthesis protein hyaF	Other category	up
ECs1129	0.543362	0.0372019	0.155601	-2.07141	17	16	18	0	hydrogenase-1 large subunit	Other category	up
ECs1128	0.592544	0.056941	0.062863	-2.02536	18	16	17	0	hydrogenase-1 small subunit	Other category	up
ECs3877	0.153283	-0.0723108	0.230545	-0.429501	9	12	19	1	hydrogenase-2 operon protein HybE	Nucleotide metabolism and DNA recombination	up		up
ECs3876	0.00729036	-0.0375523	0.328006	-0.46016	5	14	19	1	hydrogenase-2 operon protein HybF	Nucleotide metabolism and DNA recombination	up		up
ECs3875	0.105459	-0.208774	0.215965	-0.177132	8	8	19	3	hydrogenase-2 operon protein HybG	Nucleotide metabolism and DNA recombination	up		up
ECs4871	0.0598242	0.465746	-0.0125895	-1.00546	7	19	16	0	hydroperoxidase HPI(I)	Amino acid and protein metabolism		up
ECs0569	0.829092	-1.1223	-0.999888	0.125595	19	0	1	8	hydroxypyruvate isomerase	Other category	up	down
ECs4324	-0.354754	-0.573602	-0.501711	0.748631	0	1	6	19	hypothetical lipoprotein	Other category	down	down	down
ECs4337	-0.261661	-0.495397	-0.601249	0.724905	1	2	5	19	hypothetical lipoprotein	Other category	down	down	down
ECs2956	0.695402	-0.255012	-0.779232	-0.154524	19	7	3	3	hypothetical membrane protein	Other category	up
ECs3635	0.877619	-1.05586	-1.86079	0.202961	19	0	0	11	hypothetical membrane protein	Other category	up	down	down
ECs4330	-0.130264	-0.842372	-0.955794	0.8377	2	0	1	19	hypothetical membrane protein	Other category		down	down
ECs4336	-0.153448	-0.652887	-0.875686	0.791713	2	1	2	19	hypothetical membrane protein	Other category		down	down
ECs4748	0.54407	-0.544782	-1.64982	0.459612	17	2	0	16	hypothetical membrane protein	Other category			down
ECs4855	0.266943	0.23556	-0.627917	-0.0688296	12	19	4	4	hypothetical membrane protein	Other category	up	up
ECs0005	-0.448247	-0.475647	-0.921366	0.84462	0	2	1	19	hypothetical protein	Unknown	down		down
ECs0006	-0.176397	0.432691	-0.177911	-0.251966	2	19	13	2	hypothetical protein	Unknown		up
ECs0069	0.130196	0.243654	-0.115091	-0.343443	9	19	14	2	hypothetical protein	Unknown	up	up
ECs0085	0.0275189	-0.762308	-0.613168	0.681089	6	0	5	19	hypothetical protein	Unknown		down
ECs0101	-0.150318	-0.503107	-0.767278	0.728518	2	2	3	19	hypothetical protein	Pathogenicity		down	down
ECs0160	-0.209599	0.191123	0.214372	-0.330455	1	18	19	2	hypothetical protein	Unknown		up	up
ECs0213	0.354757	-0.349508	-1.10425	0.463064	14	4	0	16	hypothetical protein	Unknown			down
ECs0214	0.305127	-0.390219	-1.38174	0.566945	13	4	0	18	hypothetical protein	Unknown	up		down
ECs0222	0.0593331	-0.895721	-1.03283	0.785805	6	0	1	19	hypothetical protein	Unknown		down	down
ECs0244	0.489494	-0.529944	-1.20321	0.436865	17	2	0	16	hypothetical protein	Unknown	up		down
ECs0251	-0.196512	-0.426547	-0.598411	0.679095	1	3	5	19	hypothetical protein	Unknown	down	down	down
ECs0259	0.0806937	0.268269	-0.24988	-0.169967	7	19	11	3	hypothetical protein	Unknown	up	up
ECs0260	0.0937935	0.31959	-0.258698	-0.262599	7	19	11	2	hypothetical protein	Unknown	up	up
ECs0261	0.336759	0.281866	-0.789301	-0.140742	14	19	2	3	hypothetical protein	Unknown	up	up
ECs0262	0.440327	0.233586	-1.04248	-0.111154	16	19	1	4	hypothetical protein	Unknown	up	up
ECs0285	-0.00795641	-0.747305	-0.372958	0.615655	5	0	9	18	hypothetical protein	Unknown	down	down	down
ECs0290	0.343499	-0.773705	-0.904909	0.571568	14	0	1	18	hypothetical protein	Unknown		down
ECs0304	-0.204605	-0.911669	-1.06014	0.890635	1	0	1	19	hypothetical protein	Unknown		down	down
ECs0340	0.00111466	-0.700159	-1.46014	0.827997	5	0	0	19	hypothetical protein	Unknown	up	down	down
ECs0356	0.15387	-0.346929	-1.32996	0.6389	9	4	0	18	hypothetical protein	Unknown	up		down
ECs0366	0.845081	-1.08033	-1.87421	0.267189	19	0	0	13	hypothetical protein	Unknown	up	down	down
ECs0368	0.806646	-0.882378	-2.16688	0.302334	19	0	0	13	hypothetical protein	Unknown	up	down	down
ECs0371	-0.525011	0.0759716	0.309509	-0.0788412	0	16	19	4	hypothetical protein	Unknown	down
ECs0383	-0.159485	0.319309	0.213895	-0.661374	2	19	19	0	hypothetical protein	Unknown	down	up	up
ECs0387	0.508901	-0.260721	0.408725	-2.30248	17	7	19	0	hypothetical protein	Other category	up		up
ECs0429	-1.30655	-1.22913	-1.12521	1.12103	0	0	0	19	hypothetical protein	Unknown	down	down	down
ECs0430	-0.571872	-0.0673006	0.349261	0.0350038	0	13	19	6	hypothetical protein	Unknown	down		up
ECs0432	0.282987	-0.823554	-0.743198	0.585839	12	0	3	18	hypothetical protein	Unknown	up	down	down
ECs0439	-0.34818	0.488923	0.104708	-0.636147	0	19	18	1	hypothetical protein	Unknown	down	up
ECs0509	-0.149353	0.373941	0.207788	-0.823234	2	19	19	0	hypothetical protein	Unknown	down	up	up
ECs0549	-0.483348	-0.884668	-0.984974	0.947849	0	0	1	19	hypothetical protein	Unknown	down	down	down
ECs0581	0.745749	-0.909373	-1.12344	0.238434	19	0	0	12	hypothetical protein	Unknown	up	down	down
ECs0606	0.664403	-0.990719	-1.02246	0.348143	19	0	1	14	hypothetical protein	Unknown	up	down
ECs0611	0.544841	-0.307935	-1.84376	0.38034	17	5	0	15	hypothetical protein	Pathogenicity			down
ECs0618	-0.352083	0.231426	0.229735	-0.289938	0	19	19	2	hypothetical protein	Unknown	down	up	up
ECs0619	0.0792163	0.286584	0.0924499	-0.704237	7	19	18	0	hypothetical protein	Amino acid and protein metabolism		up
ECs0646	-0.0637453	0.282706	0.144429	-0.558588	3	19	18	1	hypothetical protein	Unknown	down	up
ECs0653	0.488296	-0.122467	0.248134	-1.39897	17	11	19	0	hypothetical protein	Stress response	up		up
ECs0661	0.096963	-0.59087	-1.03391	0.699303	8	1	1	19	hypothetical protein	Stress response		down	down
ECs0674	-0.330215	-0.406784	-0.694586	0.744504	0	3	3	19	hypothetical protein	Unknown	down
ECs0675	-0.391001	-0.441186	-0.540589	0.733027	0	3	6	19	hypothetical protein	Unknown	down	down	down
ECs0713	-0.12059	0.221984	-0.090841	-0.0552365	2	19	15	5	hypothetical protein	Unknown		up
ECs0728	-0.636808	0.520883	0.116651	-0.469067	0	19	18	1	hypothetical protein	Unknown	down	up
ECs0790	-0.324616	0.0640496	0.143243	0.0302539	0	16	18	6	hypothetical protein	Unknown	down
ECs0797	0.6828	-0.628929	-1.91344	0.364727	19	1	0	15	hypothetical protein	Unknown	up		down
ECs0824	0.597763	-0.747489	-1.23122	0.405091	18	0	0	16	hypothetical protein	Unknown		down	down
ECs0826	0.642479	-0.7134	-1.15061	0.323182	19	0	0	14	hypothetical protein	Unknown	up	down	down
ECs0830	0.6828	-0.56439	-0.837296	0.105866	19	1	2	8	hypothetical protein	Unknown	up	down	down
ECs0848	0.610803	-0.407462	-1.1514	0.232494	18	3	0	11	hypothetical protein	Pathogenicity	up		down
ECs0851	-0.1721	0.108358	0.289044	-0.37523	2	17	19	1	hypothetical protein	Unknown			up
ECs0864	-0.169464	0.374095	0.24167	-0.889239	2	19	19	0	hypothetical protein	Unknown	down	up	up
ECs0869	-0.297022	0.143116	0.50152	-0.881697	1	18	19	0	hypothetical protein	Unknown	down		up
ECs0871	0.113838	0.253753	-0.0345326	-0.451593	8	19	16	1	hypothetical protein	Unknown	up	up
ECs0881	0.618821	0.170434	-0.354787	-1.09498	18	18	9	0	hypothetical protein	Unknown	up
ECs0915	-0.203428	-0.514	-0.653732	0.723715	1	2	4	19	hypothetical protein	Unknown	down	down	down
ECs0921	-0.622564	-0.480426	-0.920479	0.885247	0	2	1	19	hypothetical protein	Carbohydrate metabolism	down
ECs0950	0.58889	-0.45828	-1.35502	0.330078	18	2	0	14	hypothetical protein	Unknown			down
ECs0982	0.126596	0.0557519	0.35199	-0.953135	8	16	19	0	hypothetical protein	Unknown	up		up
ECs0988	-0.361394	-0.339726	-0.306931	0.608059	0	5	10	18	hypothetical protein	Unknown	down	down	down
ECs1026	0.61479	-0.606893	-1.14946	0.31777	18	1	0	14	hypothetical protein	Unknown			down
ECs1049	0.078354	0.363716	0.0525984	-0.836821	7	19	17	0	hypothetical protein	Unknown
ECs1050	-0.214007	0.257076	0.154631	-0.337497	1	19	18	2	hypothetical protein	Unknown		up
ECs1094	0.635688	-0.430393	-1.25059	0.234892	19	3	0	12	hypothetical protein	Unknown	up		down
ECs1137	-0.304164	-0.377105	-0.484486	0.666851	0	4	7	18	hypothetical protein	Unknown	down	down	down
ECs1147	0.339029	-0.456177	-1.13662	0.525446	14	3	0	17	hypothetical protein	Unknown	up	down	down
ECs1154	-0.0339163	0.345801	0.167236	-0.838072	4	19	18	0	hypothetical protein	Unknown		up
ECs1192	0.653644	-0.604597	-0.924022	0.201461	19	1	1	11	hypothetical protein	Unknown	up	down	down
ECs1193	0.635463	-0.428733	-1.0853	0.19163	19	3	1	10	hypothetical protein	Unknown	up		down
ECs1194	0.65852	-0.373263	-1.02558	0.106545	19	4	1	8	hypothetical protein	Unknown	up
ECs1240	0.663545	-0.482218	-1.16544	0.200723	19	2	0	11	hypothetical protein	Unknown	up	down	down
ECs1258	0.461175	0.262044	-0.917102	-0.248377	16	19	1	2	hypothetical protein	Nucleotide metabolism and DNA recombination		up
ECs1291	0.762843	-0.657916	-1.22029	0.141584	19	1	0	9	hypothetical protein	Unknown	up	down	down
ECs1293	0.69746	-0.795819	-0.827562	0.180138	19	0	2	10	hypothetical protein	Unknown	up	down	down
ECs1295	0.858153	-0.92618	-1.65107	0.167559	19	0	0	10	hypothetical protein	Unknown	up	down	down
ECs1296	0.67429	-0.755223	-1.12344	0.289727	19	0	0	13	hypothetical protein	Unknown	up	down	down
ECs1298	0.649989	-0.82478	-1.09769	0.337952	19	0	0	14	hypothetical protein	Unknown	up	down	down
ECs1313	0.651252	-0.337704	-1.17179	0.140275	19	5	0	9	hypothetical protein	Unknown	up		down
ECs1314	0.635688	-0.154139	-1.60727	0.137254	19	10	0	9	hypothetical protein	Unknown			down
ECs1344	-0.311198	-0.898378	-0.946382	0.90186	0	0	1	19	hypothetical protein	Unknown	down	down	down
ECs1346	-0.0908548	-0.548203	-0.701836	0.702027	3	1	3	19	hypothetical protein	Unknown	down	down	down
ECs1348	-0.192668	-0.638498	-0.814823	0.78988	1	1	2	19	hypothetical protein	Unknown	down	down	down
ECs1349	-0.207057	-0.857188	-1.2944	0.912457	1	0	0	19	hypothetical protein	Unknown	down	down	down
ECs1350	-0.129871	-0.818834	-1.37942	0.890735	2	0	0	19	hypothetical protein	Unknown	down	down	down
ECs1366	0.166002	-0.723961	-0.796319	0.647461	9	0	2	18	hypothetical protein	Unknown	up	down	down
ECs1387	0.672298	-0.196399	-0.499177	-0.356622	19	9	6	2	hypothetical protein	Unknown	up
ECs1389	0.711052	-0.421684	-0.664737	-0.117672	19	3	4	4	hypothetical protein	Unknown	up
ECs1394	0.715483	-0.219769	-0.668812	-0.305469	19	8	4	2	hypothetical protein	Unknown	up
ECs1395	0.64506	-0.233033	-0.481	-0.266077	19	7	7	2	hypothetical protein	Unknown	up
ECs1401	0.62153	-0.487675	-1.11726	0.249389	18	2	0	12	hypothetical protein	Unknown	up		down
ECs1413	-0.263194	-0.753124	-1.08875	0.884028	1	0	0	19	hypothetical protein	Unknown	down	down	down
ECs1438	-0.0597792	0.335133	0.127387	-0.658591	3	19	18	0	hypothetical protein	Unknown	down	up
ECs1466	-0.433225	-0.353925	-0.13163	0.557573	0	4	14	18	hypothetical protein	Unknown	down
ECs1481	-0.154241	0.113079	0.252373	-0.332225	2	17	19	2	hypothetical protein	Unknown			up
ECs1488	-0.868256	-1.10565	-1.51754	1.09897	0	0	0	19	hypothetical protein	Unknown			down
ECs1491	-0.469359	-0.606431	-0.64411	0.826173	0	1	4	19	hypothetical protein	Stress response	down	down	down
ECs1494	-0.339212	-0.352106	-0.500021	0.674942	0	4	6	19	hypothetical protein	Transport	down	down	down
ECs1511	0.643403	-0.256485	-0.676886	-0.104789	19	7	4	4	hypothetical protein	Unknown	up
ECs1513	0.732228	-0.43566	-0.978229	0.000200496	19	3	1	5	hypothetical protein	Unknown	up
ECs1528	0.64506	-0.350816	-0.757253	0.00721653	19	4	3	6	hypothetical protein	Unknown	up
ECs1531	0.760648	-0.677061	-1.3601	0.187104	19	1	0	10	hypothetical protein	Unknown	up	down	down
ECs1545	0.684775	-0.395785	-1.09769	0.100822	19	3	0	8	hypothetical protein	Unknown			down
ECs1547	0.688735	-0.305119	-0.906631	-0.0375771	19	5	1	5	hypothetical protein	Unknown	up
ECs1580	0.64506	-0.274276	-0.72473	-0.0665874	19	6	3	4	hypothetical protein	Unknown	up
ECs1581	0.771976	-0.606893	-1.55493	0.176692	19	1	0	10	hypothetical protein	Unknown	up		down
ECs1582	0.779372	-0.703037	-1.36339	0.167559	19	0	0	10	hypothetical protein	Unknown	up	down	down
ECs1586	0.64506	-0.492316	-0.607441	0.0216053	19	2	5	6	hypothetical protein	Unknown	up	down
ECs1594	0.689341	-0.37674	-0.609154	-0.140451	19	4	5	3	hypothetical protein	Unknown	up
ECs1595	0.700711	-0.368287	-0.676284	-0.129538	19	4	4	4	hypothetical protein	Unknown	up
ECs1616	0.146069	0.253695	-0.356127	-0.132545	9	19	9	4	hypothetical protein	Unknown	up	up
ECs1618	0.468604	0.277792	-1.08309	-0.208918	16	19	1	3	hypothetical protein	Unknown	up	up
ECs1626	0.488714	-0.587205	-1.23205	0.463975	17	1	0	16	hypothetical protein	Unknown	up		down
ECs1654	-0.393218	-0.324327	-0.262442	0.594179	0	5	11	18	hypothetical protein	Unknown	down	down	down
ECs1673	0.0453469	0.23029	-0.234318	-0.0896637	6	19	12	4	hypothetical protein	Unknown		up
ECs1710	-0.431923	0.514887	0.365836	-1.61742	0	19	19	0	hypothetical protein	Unknown	down	up	up
ECs1711	0.17481	0.241425	-0.0640501	-0.483781	10	19	15	1	hypothetical protein	Unknown	up	up
ECs1751	-0.41412	0.0364379	0.322634	-0.123799	0	16	19	4	hypothetical protein	Unknown	down		up
ECs1774	0.528336	-0.00425587	-1.09065	0.0455299	17	14	0	6	hypothetical protein	Unknown	up		down
ECs1778	0.670551	-0.513187	-1.20529	0.215909	19	2	0	11	hypothetical protein	Unknown	up	down	down
ECs1783	0.767208	-0.812977	-1.36602	0.230018	19	0	0	11	hypothetical protein	Unknown	up	down	down
ECs1798	0.714053	-0.313572	-0.834864	-0.114846	19	5	2	4	hypothetical protein	Unknown	up
ECs1812	0.420951	0.0906717	-0.0595534	-0.72583	15	17	15	0	hypothetical protein	Pathogenicity	up
ECs1831	-1.24881	-0.767566	-0.796894	1.01265	0	0	2	19	hypothetical protein	Unknown		down
ECs1855	0.0649678	-0.546194	-1.05441	0.706294	7	1	1	19	hypothetical protein	Unknown		down	down
ECs1893	0.692639	-0.258786	-1.02813	-0.0318568	19	7	1	5	hypothetical protein	Unknown	up
ECs1930	0.696885	-0.138368	-1.00141	-0.159501	19	10	1	3	hypothetical protein	Unknown	up
ECs1936	0.539424	0.335135	-1.18826	-0.414179	17	19	0	1	hypothetical protein	Unknown	up	up	down
ECs1939	0.0578103	0.515226	-0.376603	-0.515967	6	19	9	1	hypothetical protein	Unknown	up	up
ECs1948	0.63814	-0.233033	-0.924022	0.00571615	19	7	1	6	hypothetical protein	Unknown	up
ECs1949	0.667533	-0.21056	-1.52324	0.113071	19	8	0	8	hypothetical protein	Unknown	up		down
ECs1950	0.73815	-0.545408	-1.11615	0.100307	19	2	0	8	hypothetical protein	Unknown	up		down
ECs1951	0.640953	-0.431884	-1.15677	0.205097	19	3	0	11	hypothetical protein	Unknown	up		down
ECs1963	0.682323	-0.517854	-0.749211	0.0436687	19	2	3	6	hypothetical protein	Unknown	up	down	down
ECs1975	0.645545	-0.0314803	-0.595441	-0.418288	19	14	5	1	hypothetical protein	Unknown	up
ECs1976	0.740185	-0.0242489	-0.589103	-0.747375	19	14	5	0	hypothetical protein	Unknown
ECs1979	0.717587	0.0277414	-0.652698	-0.693268	19	15	4	0	hypothetical protein	Unknown	up
ECs1993	0.793504	-0.258069	-0.497813	-0.66139	19	7	6	0	hypothetical protein	Unknown	up
ECs2028	0.243704	-0.250463	0.204146	-0.308945	11	7	19	2	hypothetical protein	Unknown	up		up
ECs2031	-0.16661	0.527174	0.136798	-1.20501	2	19	18	0	hypothetical protein	Unknown		up
ECs2085	-0.837462	-0.917048	-0.731727	0.975199	0	0	3	19	hypothetical protein	Unknown	down	down	down
ECs2117	0.710787	-0.688648	-0.908444	0.14558	19	1	1	9	hypothetical protein	Unknown	up	down	down
ECs2124	0.643186	-0.0281165	0.0750724	-2.1365	19	14	17	0	hypothetical protein	Pathogenicity	up
ECs2125	0.534206	0.0518546	0.173657	-2.26995	17	16	18	0	hypothetical protein	Pathogenicity	up
ECs2144	-0.244367	-0.796369	-0.620876	0.797837	1	0	4	19	hypothetical protein	Unknown		down	down
ECs2145	-0.0577104	0.140485	0.206987	-0.407658	4	18	19	1	hypothetical protein	Unknown			up
ECs2187	0.791759	-0.855791	-1.40883	0.214232	19	0	0	11	hypothetical protein	Unknown	up	down	down
ECs2202	0.6527	-0.440201	-1.11003	0.179754	19	3	0	10	hypothetical protein	Unknown	up		down
ECs2203	0.697328	-0.283044	-1.08798	-0.000234276	19	6	1	5	hypothetical protein	Unknown	up
ECs2245	0.712276	-0.308812	-0.840799	-0.112047	19	5	2	4	hypothetical protein	Unknown	up
ECs2247	0.715318	-0.241508	-0.865302	-0.164703	19	7	2	3	hypothetical protein	Unknown	up
ECs2260	0.766364	-0.812915	-1.35811	0.22967	19	0	0	11	hypothetical protein	Unknown	up	down	down
ECs2282	-0.10679	0.234344	0.0445496	-0.243998	3	19	17	2	hypothetical protein	Unknown	down	up
ECs2289	-0.0492408	-0.81938	-0.949027	0.80214	4	0	1	19	hypothetical protein	Unknown	down	down	down
ECs2335	-0.0415572	-0.696042	-0.750343	0.731688	4	0	3	19	hypothetical protein	Unknown		down
ECs2336	-0.364079	-0.466393	-0.561398	0.738438	0	2	5	19	hypothetical protein	Unknown	down	down	down
ECs2339	-0.386145	-0.445928	-0.733197	0.782159	0	3	3	19	hypothetical protein	Unknown	down
ECs2340	-0.425291	-0.584126	-0.657981	0.812642	0	1	4	19	hypothetical protein	Unknown	down	down	down
ECs2341	-0.393776	-0.728254	-0.885878	0.882742	0	0	2	19	hypothetical protein	Unknown	down	down	down
ECs2358	0.19558	0.30853	-0.0338597	-0.742311	10	19	16	0	hypothetical protein	Unknown		up
ECs2382	-0.468586	0.297618	0.40322	-0.716029	0	19	19	0	hypothetical protein	Unknown	down	up	up
ECs2385	0.19354	0.361332	0.0526817	-1.15498	10	19	17	0	hypothetical protein	Unknown	up	up
ECs2386	0.420748	0.161932	-0.135515	-0.745438	15	18	14	0	hypothetical protein	Unknown	up
ECs2388	0.296272	0.312168	-0.00840365	-1.11753	13	19	16	0	hypothetical protein	Unknown	up	up
ECs2390	0.199842	0.376668	0.0414273	-1.21046	10	19	17	0	hypothetical protein	Unknown	up	up
ECs2391	0.190245	0.398084	0.00867412	-1.16513	10	19	17	0	hypothetical protein	Unknown	up	up
ECs2396	0.0263455	-0.86734	-0.42908	0.647613	6	0	8	18	hypothetical protein	Unknown		down	down
ECs2431	0.205139	0.0915534	0.208298	-0.782091	10	17	19	0	hypothetical protein	Unknown	up		up
ECs2450	0.345468	0.234995	0.200396	-2.04619	14	19	19	0	hypothetical protein	Amino acid and protein metabolism	up	up	up
ECs2451	0.352746	0.231206	0.195096	-2.03152	14	19	19	0	hypothetical protein	Amino acid and protein metabolism	up	up	up
ECs2453	0.397174	0.147917	0.201816	-1.8108	15	18	19	0	hypothetical protein	Amino acid and protein metabolism			up
ECs2480	0.458532	-0.228546	0.221768	-0.882763	16	8	19	0	hypothetical protein	Other category	up		up
ECs2492	0.339871	0.290683	0.10989	-1.75449	14	19	18	0	hypothetical protein	Unknown	up	up
ECs2493	0.160043	0.413565	0.172857	-1.98814	9	19	18	0	hypothetical protein	Unknown	up	up
ECs2494	0.654303	-0.0932713	-0.444245	-0.497417	19	12	7	1	hypothetical protein	Unknown	up
ECs2495	-0.43494	-0.417283	-0.452895	0.711858	0	3	7	19	hypothetical protein	Unknown	down	down	down
ECs2504	-0.0206073	0.27005	0.16276	-0.637422	4	19	18	1	hypothetical protein	Unknown		up
ECs2511	0.443752	-0.248129	0.206382	-0.755234	16	7	19	0	hypothetical protein	Unknown			up
ECs2535	-0.39912	-0.187864	-0.395013	0.592273	0	9	8	18	hypothetical protein	Unknown	down
ECs2546	-0.00487277	0.0745958	0.208165	-0.371532	5	16	19	2	hypothetical protein	Unknown	down		up
ECs2614	0.113676	0.148901	0.203287	-0.697115	8	18	19	0	hypothetical protein	Unknown	up	up	up
ECs2630	-0.364757	-0.333117	-0.264777	0.588773	0	5	11	18	hypothetical protein	Unknown	down	down	down
ECs2653	-0.567797	-0.22888	-0.460718	0.683574	0	8	7	19	hypothetical protein	Unknown	down		down
ECs2667	-0.15834	0.0969881	0.191439	-0.20274	2	17	19	3	hypothetical protein	Unknown	down		up
ECs2671	0.195384	0.227439	-0.165012	-0.351235	10	19	13	2	hypothetical protein	Unknown	up	up
ECs2691	-0.181921	0.379917	0.149652	-0.64033	1	19	18	1	hypothetical protein	Unknown	down	up
ECs2692	-0.501291	0.649818	0.250717	-1.83966	0	19	19	0	hypothetical protein	Unknown	down	up	up
ECs2693	0.17772	0.288403	-0.0248853	-0.665844	10	19	16	0	hypothetical protein	Carbohydrate metabolism	up	up
ECs2695	0.722262	-0.225036	-0.545499	-0.416846	19	8	5	1	hypothetical protein	Unknown	up
ECs2705	0.318864	0.177243	0.148163	-1.21126	13	18	18	0	hypothetical protein	Other category	up		up
ECs2708	0.48144	0.552862	-0.669471	-1.61767	17	19	4	0	hypothetical protein	Nucleotide metabolism and DNA recombination	up	up
ECs2710	0.0696959	0.43754	-0.626567	-0.14422	7	19	4	3	hypothetical protein	Unknown	up	up
ECs2711	-0.006989	-0.696157	-0.57074	0.668958	5	0	5	18	hypothetical protein	Unknown		down
ECs2740	0.661867	-0.755223	-1.5289	0.385037	19	0	0	15	hypothetical protein	Unknown	up	down	down
ECs2742	0.675155	-0.716948	-1.22562	0.29914	19	0	0	13	hypothetical protein	Unknown	up	down	down
ECs2748	0.418747	-0.891783	-1.38066	0.630339	15	0	0	18	hypothetical protein	Unknown		down	down
ECs2758	0.787024	-0.753227	-1.70864	0.237329	19	0	0	12	hypothetical protein	Unknown	up	down	down
ECs2759	0.69385	-0.638498	-1.18107	0.232098	19	1	0	11	hypothetical protein	Unknown	up	down	down
ECs2774	0.0336949	-0.286786	0.195277	-0.00491008	6	6	19	5	hypothetical protein	Unknown			up
ECs2801	0.633631	-0.446126	-1.17102	0.2264	18	3	0	11	hypothetical protein	Unknown	up	down	down
ECs2865	0.411445	-0.82082	-0.852563	0.518042	15	0	2	17	hypothetical protein	Unknown	up	down	down
ECs2884	-0.0844548	-0.482494	-0.747852	0.691288	3	2	3	19	hypothetical protein	Pathogenicity			down
ECs2888	-0.245506	0.520534	0.265515	-1.56988	1	19	19	0	hypothetical protein	Unknown		up	up
ECs2900	0.185343	0.139905	0.207808	-0.852944	10	18	19	0	hypothetical protein	Stress response	up		up
ECs2909	0.258231	0.247049	-0.211038	-0.437291	12	19	12	1	hypothetical protein	Unknown	up	up
ECs2918	-0.342887	0.184961	0.209944	-0.192838	0	18	19	3	hypothetical protein	Unknown	down	up	up
ECs2952	0.6828	-0.454576	-0.644924	-0.0495485	19	3	4	5	hypothetical protein	Unknown	up
ECs2955	0.748028	-0.8282	-0.928936	0.147757	19	0	1	9	hypothetical protein	Unknown	up	down
ECs2970	-0.102746	0.226872	0.187638	-0.471148	3	19	19	1	hypothetical protein	Unknown		up	up
ECs2977	0.66848	-0.679617	-1.36814	0.323739	19	1	0	14	hypothetical protein	Unknown	up	down	down
ECs2978	0.647774	-0.842799	-1.23122	0.376104	19	0	0	15	hypothetical protein	Unknown	up	down	down
ECs2979	0.639229	-0.775358	-0.950202	0.295909	19	0	1	13	hypothetical protein	Unknown	up	down	down
ECs2983	0.666216	-0.587205	-1.14025	0.239472	19	1	0	12	hypothetical protein	Unknown	up	down	down
ECs2984	0.688042	-0.658977	-1.2248	0.259314	19	1	0	12	hypothetical protein	Unknown	up	down	down
ECs3003	0.722646	-0.639437	-1.08371	0.161915	19	1	1	9	hypothetical protein	Unknown	up	down	down
ECs3037	-0.467766	-1.71583	-1.65947	1.09573	0	0	0	19	hypothetical protein	Unknown	down	down	down
ECs3054	0.67429	-0.398548	-1.12344	0.127208	19	3	0	8	hypothetical protein	Nucleotide metabolism and DNA recombination	up		down
ECs3057	0.681165	-0.540518	-1.20087	0.212295	19	2	0	11	hypothetical protein	Nucleotide metabolism and DNA recombination	up	down	down
ECs3066	-0.204547	-0.775727	-0.776218	0.816059	1	0	3	19	hypothetical protein	Unknown	down	down	down
ECs3068	-0.137054	-0.685018	-0.783901	0.774446	2	1	3	19	hypothetical protein	Unknown	down	down	down
ECs3073	-0.319377	0.168144	0.0734729	-0.00931946	0	18	17	5	hypothetical protein	Unknown	down
ECs3112	0.630671	-0.387184	-1.22986	0.214079	18	4	0	11	hypothetical protein	Unknown	up		down
ECs3123	-0.0940242	-0.723656	-0.7554	0.760623	3	0	3	19	hypothetical protein	Unknown		down	down
ECs3138	0.0616638	-0.441992	-1.19546	0.699867	7	3	0	19	hypothetical protein	Unknown			down
ECs3144	-0.69298	-0.702015	-0.180782	0.756721	0	0	13	19	hypothetical protein	Stress response	down	down
ECs3145	-0.830888	-1.06462	-0.661049	0.981124	0	0	4	19	hypothetical protein	Stress response	down	down
ECs3154	-0.138871	0.162161	0.452423	-1.03208	2	18	19	0	hypothetical protein	Unknown	down		up
ECs3179	0.0617794	0.23233	-0.0514784	-0.311003	7	19	16	2	hypothetical protein	Unknown		up
ECs3209	-0.179001	-0.112197	0.201493	0.0265732	2	11	19	6	hypothetical protein	Unknown	down
ECs3270	-1.20845	-1.01816	-1.44327	1.11999	0	0	0	19	hypothetical protein	Unknown	down	down	down
ECs3309	0.0288739	0.19045	0.249679	-0.748732	6	18	19	0	hypothetical protein	Unknown			up
ECs3310	-0.0395034	0.273473	0.188383	-0.674008	4	19	19	0	hypothetical protein	Unknown	down	up	up
ECs3328	-0.354606	-0.555336	-0.905534	0.837385	0	1	1	19	hypothetical protein	Unknown	down	down	down
ECs3379	-0.348803	-0.269667	-0.334284	0.586522	0	6	10	18	hypothetical protein	Unknown	down	down	down
ECs3401	0.243598	0.138421	0.154375	-0.850277	11	18	18	0	hypothetical protein	Unknown	up		up
ECs3449	0.0395109	0.350222	-0.604384	0.011494	6	19	5	6	hypothetical protein	Unknown	up	up
ECs3496	0.796955	-0.856137	-1.45241	0.214461	19	0	0	11	hypothetical protein	Unknown	up	down	down
ECs3503	0.672817	-0.505381	-1.03356	0.160915	19	2	1	9	hypothetical protein	Unknown	up	down	down
ECs3504	0.73483	-0.73105	-1.14579	0.198387	19	0	0	10	hypothetical protein	Unknown	up	down	down
ECs3521	-0.0038588	0.101823	0.497363	-1.44841	5	17	19	0	hypothetical protein	Unknown
ECs3531	-0.716351	-0.428572	-0.450653	0.78371	0	3	7	19	hypothetical protein	Unknown	down	down	down
ECs3533	-0.472791	0.468792	0.37998	-1.28653	0	19	19	0	hypothetical protein	Unknown	down	up	up
ECs3535	0.0624408	0.32486	-0.379552	-0.124147	7	19	9	4	hypothetical protein	Unknown	up	up	down
ECs3591	0.719168	-0.613181	-1.01962	0.135719	19	1	1	9	hypothetical protein	Other category	up	down	down
ECs3669	-0.544365	-0.450515	-0.256465	0.682646	0	3	11	19	hypothetical protein	Unknown	down	down	down
ECs3706	0.197225	0.256901	-0.495018	-0.0951679	10	19	6	4	hypothetical protein	Unknown	up	up
ECs3713	0.326841	-0.518212	-1.2431	0.575527	13	2	0	18	hypothetical protein	Unknown	up		down
ECs3728	0.521895	-0.564811	-1.18107	0.413193	17	1	0	16	hypothetical protein	Unknown	up		down
ECs3737	0.159466	-0.420895	-1.17969	0.638943	9	3	0	18	hypothetical protein	Unknown			down
ECs3749	0.354817	-0.813811	0.22407	-0.100148	14	0	19	4	hypothetical protein	Unknown	up		up
ECs3752	0.0283546	0.189931	0.246049	-0.736347	6	18	19	0	hypothetical protein	Unknown			up
ECs3753	0.0941144	0.17617	0.188229	-0.683491	7	18	19	0	hypothetical protein	Other category	up	up	up
ECs3817	0.775509	-0.180003	-0.628262	-0.568601	19	9	4	1	hypothetical protein	Unknown	up
ECs3834	0.0149136	0.245094	0.001539	-0.345004	5	19	16	2	hypothetical protein	Unknown		up
ECs3869	0.575244	-0.389379	-1.11427	0.259674	18	4	0	12	hypothetical protein	Unknown	up		down
ECs3905	0.0890662	0.330699	0.216111	-1.28538	7	19	19	0	hypothetical protein	Unknown		up	up
ECs3906	-0.128755	0.403504	0.382366	-1.98088	2	19	19	0	hypothetical protein	Unknown		up	up
ECs3911	-0.158869	0.0974041	0.26856	-0.333074	2	17	19	2	hypothetical protein	Unknown			up
ECs3942	-0.312512	-0.72857	-0.680802	0.819242	0	0	4	19	hypothetical protein	Other category	down	down	down
ECs3965	0.0624004	-0.718736	-0.94554	0.73196	7	0	1	19	hypothetical protein	Unknown		down	down
ECs3977	-0.302663	-0.472342	-0.648741	0.744281	0	2	4	19	hypothetical protein	Unknown	down	down	down
ECs3978	-0.225287	-0.715177	-0.706182	0.794826	1	0	3	19	hypothetical protein	Unknown		down	down
ECs3981	-0.343823	0.283548	0.320583	-0.592543	0	19	19	1	hypothetical protein	Unknown	down	up	up
ECs3982	-0.338477	0.227342	0.37781	-0.619374	0	19	19	1	hypothetical protein	Unknown	down	up	up
ECs3988	0.416012	0.251093	-0.222324	-0.806068	15	19	12	0	hypothetical protein	Unknown	up	up
ECs3989	0.256814	0.262366	0.0566965	-0.987675	12	19	17	0	hypothetical protein	Unknown	up	up
ECs3993	-0.405449	-0.729012	-0.59168	0.82426	0	0	5	19	hypothetical protein	Unknown	down	down
ECs4033	0.123185	0.335735	0.0177902	-0.76775	8	19	17	0	hypothetical protein	Unknown	up
ECs4069	-0.142649	-0.54487	-0.628012	0.702734	2	2	4	19	hypothetical protein	Unknown	down	down	down
ECs4071	-0.299616	-0.0839399	-0.144132	0.375647	0	12	14	15	hypothetical protein	Transport	down		down
ECs4111	-0.105078	0.324717	-0.0303952	-0.300232	3	19	16	2	hypothetical protein	Unknown	down
ECs4140	-0.340424	0.218479	-0.5909	0.392373	0	18	5	15	hypothetical protein	Unknown	down
ECs4235	0.636549	-0.503908	-0.786966	0.127208	19	2	2	8	hypothetical protein	Unknown	up	down	down
ECs4239	-0.323625	-0.252514	-0.185476	0.500811	0	7	13	17	hypothetical protein	Nucleotide metabolism and DNA recombination	down	down	down
ECs4294	-0.0751552	0.37364	-0.0735929	-0.373085	3	19	15	2	hypothetical protein	Unknown		up
ECs4319	-0.492955	-0.259906	-0.393988	0.65229	0	7	8	18	hypothetical protein	Other category	down		down
ECs4326	-0.255863	-0.38571	-0.585445	0.68368	1	4	5	19	hypothetical protein	Unknown	down	down	down
ECs4333	-0.153448	-0.77203	-0.852563	0.813304	2	0	2	19	hypothetical protein	Unknown		down	down
ECs4334	-0.158563	-0.682834	-0.888931	0.802948	2	1	2	19	hypothetical protein	Unknown		down	down
ECs4335	0.0811246	-1.05262	-1.08437	0.810958	7	0	1	19	hypothetical protein	Unknown	up	down	down
ECs4366	-0.285046	0.45364	0.37011	-1.62659	1	19	19	0	hypothetical protein	Unknown	down	up	up
ECs4389	0.641183	-0.22686	-0.305857	-0.435828	19	8	10	1	hypothetical protein	Unknown	up
ECs4390	0.434401	-0.0359831	0.245489	-1.38881	16	14	19	0	hypothetical protein	Unknown	up		up
ECs4392	0.666386	-0.0496495	-0.189898	-1.03453	19	13	13	0	hypothetical protein	Unknown	up
ECs4402	0.0696959	0.29998	0.105165	-0.751585	7	19	18	0	hypothetical protein	Unknown		up
ECs4405	0.303311	-0.469422	-1.28132	0.581758	13	2	0	18	hypothetical protein	Pathogenicity			down
ECs4425	-0.301944	-0.484184	-0.367762	0.661422	0	2	9	18	hypothetical protein	Stress response	down	down
ECs4440	-0.466116	0.0657597	0.294776	-0.080571	0	16	19	4	hypothetical protein	Unknown	down		up
ECs4535	-0.172618	-0.400992	-0.653209	0.676575	2	3	4	19	hypothetical protein	Unknown		down	down
ECs4542	-0.204741	0.00598367	0.22992	-0.106878	1	15	19	4	hypothetical protein	Unknown	down		up
ECs4584	0.0146893	-0.845055	-1.21327	0.822424	5	0	0	19	hypothetical protein	Unknown		down	down
ECs4585	-0.0971388	-0.655128	-1.19565	0.82411	3	1	0	19	hypothetical protein	Unknown			down
ECs4586	-0.0386531	-0.692039	-1.39224	0.834565	4	1	0	19	hypothetical protein	Unknown			down
ECs4587	-0.0360777	-0.670127	-1.13653	0.795755	4	1	0	19	hypothetical protein	Unknown			down
ECs4591	0.558628	-0.501787	-1.31369	0.375729	18	2	0	15	hypothetical protein	Unknown			down
ECs4593	0.735444	-0.787594	-1.57311	0.306145	19	0	0	13	hypothetical protein	Unknown	up	down	down
ECs4699	-0.51423	-0.0357995	-0.0460096	0.372022	0	14	16	15	hypothetical protein	Unknown	down
ECs4781	-0.159481	0.0617663	0.263638	-0.271548	2	16	19	2	hypothetical protein	Unknown			up
ECs4782	-0.382093	-0.292373	-0.309665	0.597564	0	6	10	18	hypothetical protein	Unknown	down	down	down
ECs4813	0.54252	-0.303237	-1.12344	0.255825	17	5	0	12	hypothetical protein	Unknown			down
ECs4815	0.700192	-0.636476	-1.22029	0.231592	19	1	0	11	hypothetical protein	Unknown	up	down	down
ECs4839	-0.39328	-0.259205	-0.171721	0.523624	0	7	13	17	hypothetical protein	Unknown	down	down	down
ECs4847	0.0838418	0.270518	0.293517	-1.34682	7	19	19	0	hypothetical protein	Unknown		up	up
ECs4895	-0.355493	-0.0750052	0.206462	0.105517	0	12	19	8	hypothetical protein	Unknown	down		up
ECs5006	0.0378576	-0.00711685	0.276135	-0.438643	6	14	19	1	hypothetical protein	Unknown			up
ECs5009	-0.0631016	-0.256955	0.260335	-0.0240552	3	7	19	5	hypothetical protein	Unknown			up
ECs5010	0.27449	-0.903708	-1.05323	0.678385	12	0	1	19	hypothetical protein	Unknown		down	down
ECs5030	-0.00677444	0.233898	-0.716543	0.238595	5	19	3	12	hypothetical protein	Unknown	down
ECs5039	-0.106708	0.259072	0.204392	-0.569568	3	19	19	1	hypothetical protein	Unknown	down	up	up
ECs5042	-0.182534	0.360295	-0.379021	0.0447314	1	19	9	6	hypothetical protein	Unknown	down	up
ECs5050	-0.0659684	0.277056	0.412876	-1.53293	3	19	19	0	hypothetical protein	Unknown		up	up
ECs5066	0.762843	-0.86734	-1.4587	0.27292	19	0	0	13	hypothetical protein	Unknown	up	down	down
ECs5090	-0.438309	0.216638	0.211563	-0.170326	0	18	19	3	hypothetical protein	Unknown	down	up	up
ECs5096	-0.70014	-0.894278	-0.869597	0.973665	0	0	2	19	hypothetical protein	Stress response	down	down	down
ECs5108	0.564476	-0.0738982	-0.100691	-0.750371	18	12	15	0	hypothetical protein	Unknown
ECs5159	0.535786	-0.767575	-1.02246	0.431525	17	0	1	16	hypothetical protein	Unknown	up	down
ECs5160	0.5397	-0.520715	-1.09146	0.356801	17	2	0	15	hypothetical protein	Unknown	up	down	down
ECs5161	0.726029	-0.739851	-1.12827	0.210788	19	0	0	11	hypothetical protein	Unknown	up	down	down
ECs5164	-0.206605	0.0634256	0.272248	-0.242141	1	16	19	2	hypothetical protein	Unknown	down		up
ECs5168	-0.00842186	-0.598833	-0.89086	0.72359	5	1	2	19	hypothetical protein	Other category	down	down	down
ECs5169	-0.578867	-1.12382	-1.0502	1.0092	0	0	1	19	hypothetical protein	Other category	down	down	down
ECs5170	-0.63619	-1.02943	-0.773495	0.965275	0	0	3	19	hypothetical protein	Other category	down	down	down
ECs5193	0.288592	0.239496	-0.380034	-0.290315	12	19	9	2	hypothetical protein	Unknown		up
ECs5195	-0.551083	0.43625	0.272389	-0.64722	0	19	19	0	hypothetical protein	Unknown	down	up	up
ECs5200	-0.207309	0.0134884	0.223861	-0.104446	1	15	19	4	hypothetical protein	Unknown			up
ECs5225	-0.395205	-0.337007	-0.666383	0.734485	0	5	4	19	hypothetical protein	Unknown	down
ECs5234	0.349147	-0.614206	-1.51345	0.627954	14	1	0	18	hypothetical protein	Unknown			down
ECs5256	0.393483	-0.703037	-0.859943	0.501928	15	0	2	17	hypothetical protein	Unknown		down
ECs5257	0.193177	-0.720328	-0.684631	0.601195	10	0	4	18	hypothetical protein	Unknown		down
ECs5266	0.249164	-0.44133	-1.33807	0.616691	12	3	0	18	hypothetical protein	Unknown	up		down
ECs5285	0.0938995	0.239195	0.0778806	-0.584451	7	19	17	1	hypothetical protein	Unknown	up	up
ECs5288	0.658483	-0.288603	-1.06228	0.0631992	19	6	1	7	hypothetical protein	Unknown	up		down
ECs5294	-0.0209414	0.194818	0.321578	-0.87859	4	18	19	0	hypothetical protein	Unknown	down	up	up
ECs5298	0.312186	-0.26854	0.324301	-0.68492	13	6	19	0	hypothetical protein	Unknown	up		up
ECs5299	-0.025845	0.263855	0.225069	-0.768534	4	19	19	0	hypothetical protein	Unknown	down	up	up
ECs5303	0.782261	-0.763661	-1.73987	0.253117	19	0	0	12	hypothetical protein	Unknown	up	down	down
ECs2980	0.570683	-0.185243	-1.13328	0.146357	18	9	0	9	hypothetical protein NinE	Other category	up		down
ECs0191	-0.132993	0.192887	0.256827	-0.507605	2	18	19	1	inhibitor of Rho	Other category	down	up	up
ECs0772	-0.0556123	-0.517898	-0.702186	0.678143	4	2	3	19	inner membrane protein TolQ	Cell division			down
ECs0995	-0.0299804	0.0188879	0.23756	-0.310999	4	15	19	2	integration host factor (IHF) beta subunit	Pathogenicity	down		up
ECs2419	-0.295825	0.437916	0.276367	-1.01739	1	19	19	0	integration host factor IHF alpha subunit	Pathogenicity		up	up
ECs0479	0.0170918	0.261556	0.116484	-0.580252	5	19	18	1	involved in thiamin biosynthesis, alternative pyrimidine biosynthesis	Other category		up
ECs5134	0.41034	0.0661097	0.175418	-1.31386	15	16	19	0	iron-sulfur protein subunit of fumarate reductase FrdB	Stress response	up		up
ECs4934	-0.0237737	0.187478	0.189195	-0.506768	4	18	19	1	isocitrate dehydrogenase kinase/phosphatase	Other category			up
ECs4933	-0.0178694	0.208646	0.266768	-0.752193	4	18	19	0	isocitrate lyase	Other category		up	up
ECs0075	-0.199483	-0.607572	-0.585249	0.729678	1	1	5	19	isopropylmalate isomerase subunit	Amino acid and protein metabolism	down	down	down
ECs0727	0.669753	-0.82082	-1.76885	0.42707	19	0	0	16	KdpF protein of high-affinity potassium transport system	Pathogenicity	up	down	down
ECs4708	-0.4344	-0.623419	-0.63496	0.819027	0	1	4	19	ketol-acid reductoisomerase	Stress response	down	down	down
ECs4588	0.0131671	-0.732738	-0.987625	0.765158	5	0	1	19	Ler protein	Pathogenicity		down	down
ECs1624	0.63279	-2.36891	0.749002	18	0	19			lipoprotein Rz1 precursor	Stress response	up	down	down
ECs3227	0.264634	-0.0214562	0.190975	-0.641416	12	14	19	1	long-chain fatty acid transport protein FadL	Transport			up
ECs4646	0.301608	0.166886	0.225091	-1.44209	13	18	19	0	low affinity tryptophan permease	Transport	up		up
ECs3698	0.327582	-0.271879	0.337889	-0.759828	13	6	19	0	low-affinity L-arabinose transport system proton symport protein	Transport	up
ECs5093	-0.0292082	0.359971	0.205787	-1.0201	4	19	19	0	low-affinity transport system proline permease II	Transport		up	up
ECs4830	0.762843	-0.892279	-0.924022	0.144302	19	0	1	9	L-rhamnose isomerase	Carbohydrate metabolism	up	down
ECs3992	-0.295381	-0.995793	-0.711199	0.869346	1	0	3	19	L-serine deaminase	Stress response		down	down
ECs3944	0.627298	-0.48838	-1.53172	0.327728	18	2	0	14	L-tartrate dehydratase subunit A	Other category			down
ECs3945	0.688735	-0.656517	-1.47672	0.308011	19	1	0	13	L-tartrate dehydratase subunit B	Other category	up	down	down
ECs5007	0.101989	0.0509088	0.383597	-0.996785	8	16	19	0	lysine sensitive aspartokinase III	Stress response	up
ECs5111	0.395176	0.0980703	0.0939783	-1.04741	15	17	18	0	lysine tRNA synthetase	Nucleotide metabolism and DNA recombination	up
ECs3194	0.0421549	-0.0411169	0.287553	-0.41812	6	13	19	1	lysine-, arginine-, ornithine-binding periplasmic protein	Transport	up		up
ECs1980	0.698821	-0.116112	-0.401636	-0.655067	19	11	8	0	major tail protein	Other category	up
ECs5273	0.500479	-0.569505	-1.22029	0.444191	17	1	0	16	major type 1 subunit fimbrin	Pathogenicity			down
ECs4109	0.0345473	0.0626997	0.215388	-0.420963	6	16	19	1	malate dehydrogenase	Stress response			up
ECs4259	0.363429	-0.0773663	0.152255	-0.688375	14	12	18	0	maltodextrin phosphorylase	Pathogenicity	up
ECs3809	0.268825	-0.77932	-0.674488	0.56483	12	0	4	18	mannitol-specific PTS system enzyme II component	Carbohydrate metabolism		down
ECs5281	0.140426	-0.0211328	0.244806	-0.515289	9	14	19	1	mannonate hydrolase	Carbohydrate metabolism	up		up
ECs2528	0.086503	0.0469925	0.235827	-0.51771	7	16	19	1	mannose-specific PTS enzyme IIC	Carbohydrate metabolism	up		up
ECs0518	-0.338723	-0.394916	-0.392565	0.653496	0	3	8	18	mechanosensitive channel protein	Transport	down	down	down
ECs5086	0.375078	-0.451722	-1.2944	0.524234	14	3	0	17	membrane channel protein component of Pn transporter	Transport	up	down	down
ECs4884	-0.395961	-0.658499	-0.529619	0.789767	0	1	6	19	membrane protein	Stress response	down	down
ECs3197	-0.393274	-0.491728	-0.221605	0.636337	0	2	12	18	membrane protein required for colicin V production	Other category	down
ECs4690	0.130007	-1.09943	-0.289949	0.584815	9	0	11	18	membrane-associated component of D-ribose high-affinity transport system	Transport	up	down
ECs4681	-0.350762	-0.794777	-0.763834	0.86129	0	0	3	19	membrane-bound ATP synthase AtpI	Other category	down	down	down
ECs4680	-0.437005	-0.578603	-0.368482	0.731961	0	1	9	19	membrane-bound ATP synthase subunit a AtpB	Other category	down
ECs3578	0.690522	-0.305354	-0.470629	-0.310227	19	5	7	2	membrane-spanning protein of hydrogenase 3	Other category	up
ECs3818	0.487404	0.263696	-0.442629	-0.713524	17	19	7	0	methionine adenosyltransferase 1	Amino acid and protein metabolism	up	up
ECs5315	0.200724	-0.977474	-1.12044	0.746043	10	0	0	19	methyl-accepting chemotaxis protein I	Stress response		down	down
ECs2596	0.0316364	-0.642656	-0.807931	0.698919	6	1	2	19	methyl-accepting chemotaxis protein II	Stress response	up	down	down
ECs2595	-0.0793397	-0.677719	-0.837296	0.761972	3	1	2	19	methyl-accepting chemotaxis protein IV	Stress response	down	down	down
ECs3688	0.100836	-0.599137	-0.936262	0.680815	8	1	1	19	methyl-directed mismatch repair	Nucleotide metabolism and DNA recombination
ECs3040	0.0374823	-0.398212	0.406765	-0.253395	6	3	19	2	methyl-galactoside transport system permease protein	Transport	up		up
ECs5219	-0.385441	-1.3405	-1.68239	1.05253	0	0	0	19	Mg2+ transport ATPase	Transport	down	down	down
ECs1638	0.757241	-0.552885	-0.798202	-0.0546537	19	1	2	5	minor tail protein	Other category	up
ECs1639	0.642215	-0.535983	-0.647769	0.072249	19	2	4	7	minor tail protein	Other category	up	down	down
ECs1644	0.6828	-0.582409	-0.709463	0.0593456	19	1	3	7	minor tail protein	Other category	up
ECs2198	0.133956	0.0863078	0.385743	-1.22066	9	17	19	0	MokW	Other category			up
ECs1245	-0.236462	0.283209	0.487728	-1.50505	1	19	19	0	MokW protein	Other category		up	up
ECs1694	0.762843	-0.569505	-1.2944	0.118769	19	1	0	8	molybdenum transport protein	Transport	up		down
ECs0580	0.781535	-0.802128	-1.52702	0.234453	19	0	0	12	multicopy suppressor fdrA	Nucleotide metabolism and DNA recombination	up	down	down
ECs2384	-0.369465	0.352926	0.450874	-1.2819	0	19	19	0	murein lipoprotein	Other category	down	up	up
ECs1834	-0.76857	-0.644494	-0.487857	0.859603	0	1	7	19	N-(5-phosphoribosyl)anthranilate isomerase/indole-3-glycerolphosphate synthetase	Stress response	down	down	down
ECs4014	0.0945792	-0.859797	0.225864	0.200881	8	0	19	11	N-acetyl-galactosamine / galactosamine PTS system enzyme IIA component	Carbohydrate metabolism	up		up
ECs4015	0.22742	-0.847365	-0.016885	0.300996	11	0	16	13	N-acetylgalactosamine-6-phosphate deacetylase	Carbohydrate metabolism	up
ECs4011	0.0799665	-0.842386	0.320943	0.0964995	7	0	19	7	N-acetylgalactosamine-specific PTS system enzyme IIB component	Carbohydrate metabolism	up	down	up
ECs4012	0.197488	-1.04892	0.0526359	0.329558	10	0	17	14	N-acetylgalactosamine-specific PTS system enzyme IIC component	Carbohydrate metabolism	up
ECs4013	0.0085217	-0.692108	0.368947	0.0303581	5	1	19	6	N-acetylgalactosamine-specific PTS system enzyme IID component	Carbohydrate metabolism	up		up
ECs4887	-0.949562	-0.158794	-0.357591	0.702294	0	10	9	19	N-acetyl-gamma-glutamylphosphate reductase	Stress response	down
ECs3675	-0.815563	-0.136719	-0.100213	0.552485	0	10	15	18	N-acetylglutamate synthase	Stress response	down
ECs0358	-0.0070023	0.410792	-0.0289578	-0.63452	5	19	16	1	NAD+-dependent betaine aldehyde dehydrogenase	Amino acid and protein metabolism	down	up
ECs3163	-0.142469	0.305503	0.214964	-0.65371	2	19	19	0	NADH dehydrogenase I chain K	Other category		up	up
ECs3161	-0.0193714	0.115483	0.17459	-0.356879	4	17	19	2	NADH dehydrogenase I chain M	Other category		up	up
ECs3160	-0.220226	0.194283	0.273765	-0.438856	1	18	19	1	NADH dehydrogenase I chain N	Other category			up
ECs5359	0.0551134	0.100439	0.234052	-0.558803	6	17	19	1	negative response regulator of genes in aerobic pathways ArcA	Pathogenicity			up
ECs0812	0.690084	-0.587205	-1.08895	0.190682	19	1	0	10	NinG protein	Other category	up	down	down
ECs1728	0.284353	0.270725	-0.454165	-0.270109	12	19	7	2	nitrite extrusion protein	Other category	up	up
ECs2072	-0.0169101	0.0208549	0.233481	-0.322568	4	15	19	2	nitrite extrusion protein 2	Other category	down		up
ECs0504	0.646136	0.0422648	-1.14704	-0.194257	19	16	0	3	nitrogen regulatory protein P-II 2	Transcription and RNA processing	up		down
ECs3380	-0.824553	-0.603507	-0.65295	0.899977	0	1	4	19	nucleoside diphosphate kinase	Stress response	down	down	down
ECs2844	0.272845	-0.816515	-0.90958	0.631592	12	0	1	18	O antigen polymerase	Other category	up	down	down
ECs1856	-0.775091	0.214104	-0.13632	0.328565	0	18	14	14	osmotically inducible lipoprotein	Stress response	down
ECs2086	-0.136366	0.187436	0.350598	-0.732619	2	18	19	0	osmotically inducible protein	Stress response			up
ECs1898	0.627042	-0.281823	-1.09373	0.118769	18	6	0	8	outer membrane protein	Pathogenicity	up		down
ECs1012	-0.469975	-0.952312	-0.321779	0.805768	0	0	10	19	outer membrane protein 1a	Pathogenicity	down	down
ECs3104	-0.239137	0.185741	0.346261	-0.566853	1	18	19	1	outer membrane protein C OmpC	Pathogenicity			up
ECs4377	0.20038	0.116232	0.21273	-0.844117	10	17	19	0	outer membrane protein Slp	Pathogenicity	up		up
ECs0892	-0.683692	-0.378212	-0.184911	0.663689	0	4	13	18	outer membrane protein X	Pathogenicity	down
ECs0700	0.145344	0.27161	-0.0187837	-0.571301	9	19	16	1	oxygenase	Other category	up	up
ECs2435	-0.551516	0.042577	-0.20806	0.431304	0	16	12	16	part of a kinase	Other category	down
ECs5197	-0.0113453	0.104294	0.185574	-0.368874	5	17	19	2	peptide methionine sulfoxide reductase	Amino acid and protein metabolism			up
ECs4238	-0.376979	-0.372795	-0.590438	0.720944	0	4	5	19	peptidoglycan synthetase	Stress response	down	down	down
ECs0673	-0.263639	-0.611218	-0.759599	0.79512	1	1	3	19	peptidoglycan synthetase penicillin-binding protein 2	Stress response	down	down	down
ECs4214	-0.384146	-0.115644	-0.019449	0.351781	0	11	16	14	peptidyl-prolyl cis-trans isomerase A	Stress response
ECs4305	0.00543399	-0.627152	-0.92126	0.730922	5	1	1	19	periplasmic binding protein of high-affinity leucine-specific transport system	Pathogenicity	up		down
ECs5275	0.719168	-0.900863	-2.03122	0.416021	19	0	0	16	periplasmic chaperone required for type 1 fimbriae	Pathogenicity	up	down	down
ECs1158	0.415099	0.128413	0.0344021	-1.03609	15	17	17	0	periplasmic glucose-1-phosphatase	Carbohydrate metabolism	up
ECs5017	0.40957	-0.053177	0.400759	-2.526	15	13	19	0	periplasmic maltose-binding protein	Stress response			up
ECs5020	0.134404	0.227608	0.402431	-2.2586	9	19	19	0	periplasmic protein of mal regulon	Transcription and RNA processing		up	up
ECs0936	-0.104963	0.223458	0.176369	-0.439646	3	19	19	1	permease of putrescine transport protein	Transport		up	up
ECs0937	-0.187912	0.133629	0.212883	-0.259467	1	17	19	2	permease of putrescine transport protein	Transport			up
ECs3272	-0.464064	-0.290415	-0.148074	0.55009	0	6	14	18	permease of transport system for 3 nucleosides	Transport	down
ECs1883	-0.202	0.416538	0.0161437	-0.450698	1	19	17	1	phage shock protein	Stress response		up
ECs1937	0.412592	0.373886	-1.0009	-0.315881	15	19	1	2	phage superinfection exclusion protein	Stress response	up	up
ECs2420	-0.121656	0.306433	0.153538	-0.548232	2	19	18	1	phenylalanine tRNA synthetase beta-subunit	Nucleotide metabolism and DNA recombination		up
ECs0434	0.132956	0.218822	0.152992	-0.78509	9	18	18	0	phosphate starvation-induced protein psiF	Stress response	up	up
ECs1136	0.605177	-0.174622	0.00679889	-0.946205	18	9	16	0	phosphoanhydride phosphorylase	Other category	up
ECs5319	-0.516588	-0.988216	-1.14779	0.992042	0	0	0	19	phosphoglycerol transferase I	Other category	down	down	down
ECs5075	-0.384559	-0.464145	-0.67821	0.774176	0	2	4	19	phosphonate metabolism	Other category	down	down	down
ECs5078	0.151042	-0.755223	-0.941117	0.695192	9	0	1	19	phosphonate metabolism	Other category	up	down
ECs5081	0.675832	-0.415355	0.390703	19	3	15			phosphonate metabolism	Other category	up	down	down
ECs5082	0.0854443	-1.15729	-2.79847	0.941969	7	0	0	19	phosphonate metabolism	Other category		down	down
ECs5083	-0.0915722	-1.37513	-2.50549	1.01789	3	0	0	19	phosphonate metabolism	Other category		down	down
ECs5084	-0.552834	-1.64402	-2.36891	1.1392	0	0	0	19	phosphonate metabolism	Other category	down	down	down
ECs0585	-0.341309	-0.356356	-0.63496	0.71633	0	4	4	19	phosphoribosylaminoimidazole carboxylase	Stress response	down
ECs3181	0.33551	-0.0565523	0.170737	-0.698965	14	13	18	0	phosphotransacetylase	Other category	up		up
ECs4354	0.655871	-0.688648	-0.692221	0.14558	19	1	4	9	phosphotransferase system HPr enzyme	Other category	up	down
ECs0147	-0.350021	-0.329523	-0.485565	0.665726	0	5	7	18	poly(A) polymerase I	Transcription and RNA processing	down	down	down
ECs3147	-0.313113	-1.03348	-0.737534	0.885451	0	0	3	19	polymyxin resistance protein B	Stress response	down	down	down
ECs0505	0.353912	0.371529	-0.617997	-0.453294	14	19	4	1	probable ammonium transporter	Transport	up	up
ECs2362	0.224831	0.22104	-0.348658	-0.192955	11	19	9	3	probable ATP-dependent helicase Lhr	Nucleotide metabolism and DNA recombination		up
ECs0063	-0.304542	-0.0916032	-0.63176	0.593041	0	12	4	18	probable ATP-dependent RNA helicase	Transport	down		down
ECs2851	0.796745	-0.892279	-1.32949	0.201461	19	0	0	11	probable export protein	Transport	up	down	down
ECs5172	-0.531884	-0.586777	-0.440272	0.782375	0	1	7	19	probable hexulose-6-phosphate synthase	Other category	down	down
ECs1130	0.611863	-0.189143	0.217369	-1.92032	18	9	19	0	probable Ni/Fe-hydrogenase 1 b-type cytochrome subunit	Stress response	up		up
ECs1878	0.049187	0.211664	0.185562	-0.674067	6	18	19	0	probable oxidoreductase	Amino acid and protein metabolism		up	up
ECs0263	-0.00417393	0.280884	-0.102258	-0.247237	5	19	15	2	probable peptide chain release factor	Amino acid and protein metabolism	down	up
ECs2866	0.103597	-0.604597	-1.32949	0.745076	8	1	0	19	probable protein-tyrosine-phosphatase	Amino acid and protein metabolism	up	down	down
ECs4881	0.63768	-0.591811	-0.859943	0.196547	19	1	2	10	probable pyruvate formate lyase activating enzyme 2	Other category	up	down	down
ECs3656	-0.820401	-0.890278	-0.888764	0.995426	0	0	2	19	probable serine transporter	Transport	down	down	down
ECs4082	-0.0130192	0.166512	0.255325	-0.629635	5	18	19	1	probable sigma-54 modulation protein	Pathogenicity	down	up	up
ECs1134	0.603415	-0.0689074	0.0968567	-1.60681	18	12	18	0	probable third cytochrome oxidase subunit I	Pathogenicity	up
ECs1135	0.593062	-0.109671	0.0867864	-1.32322	18	11	18	0	probable third cytochrome oxidase subunit II	Stress response	up
ECs1131	0.616551	-0.204761	0.212963	-1.85168	18	8	19	0	processing of HyaA and HyaB proteins	Other category	up		up
ECs1260	0.105063	0.152229	0.251782	-0.819959	8	18	19	0	proline dehydrogenase	Stress response			up
ECs2754	0.338722	-0.0300331	0.202765	-0.848552	14	14	19	0	prophage maintenance protein	Other category			up
ECs0969	-0.362983	0.113131	-0.132383	0.253032	0	17	14	12	protein chain initiation factor IF-1	Amino acid and protein metabolism	down		down
ECs4783	-0.661192	-0.337349	-0.397217	0.725746	0	5	8	19	protein disulfide isomerase I	Stress response	down
ECs4487	-0.172809	0.117949	0.248569	-0.3128	2	17	19	2	protein export protein SecB	Pathogenicity			up
ECs4054	-0.534584	-0.272074	-0.317699	0.640371	0	6	10	18	protein-export protein SecG	Pathogenicity	down	down	down
ECs2600	-0.0673017	-0.505832	-0.766417	0.695538	3	2	3	19	proton conductor component of motor	Stress response		down	down
ECs0922	-0.19891	-0.415355	-0.957924	0.759453	1	3	1	19	proton motive force efflux pump	Transport			down
ECs4882	0.738746	-0.857188	-1.14025	0.236552	19	0	0	12	PTS system fructose-like IIB component 2	Carbohydrate metabolism	up	down	down
ECs2329	-0.271231	-0.82082	-0.796994	0.850068	1	0	2	19	PTS system, maltose and glucose-specific II ABC	Carbohydrate metabolism		down	down
ECs1286	0.63501	-0.743859	-0.893385	0.27292	18	0	2	13	putative (3R)-hydroxymyristol-(acyl carrier protein) dehydratase	Other category	up	down	down
ECs4332	0.149739	-0.703037	-0.917102	0.678385	9	0	1	19	putative (3R)-hydroxymyristoyl-[acyl carrier protein] dehydratase	Other category		down	down
ECs0608	0.203227	-0.716109	-0.80192	0.625039	10	0	2	18	putative 2-component sensor protein	Pathogenicity		down	down
ECs2937	0.00112687	-0.763167	-0.50513	0.661427	5	0	6	18	putative 2-component sensor protein	Pathogenicity	up
ECs3565	-0.625498	-1.0093	-1.11003	1.01105	0	0	0	19	putative 2-component transcriptional regulator	Pathogenicity	down	down	down
ECs3907	0.0246112	0.0809812	0.176393	-0.363843	6	17	19	2	putative 2-component transcriptional regulator	Pathogenicity			up
ECs1285	0.799211	-0.715459	-0.970346	0.0216053	19	0	1	6	putative 3-oxoacyl-(acyl carrier protein) reductase	Stress response	up	down
ECs4338	-0.175427	-0.542694	-0.874542	0.771717	2	2	2	19	putative 3-oxoacyl-(acyl-carrier-protein) synthase II	Other category			down
ECs3620	-0.611029	-0.32289	-0.337683	0.687716	0	5	10	19	putative 6-pyruvoyl tetrahydrobiopterin synthase	Other category	down	down	down
ECs1255	0.311916	0.342331	-0.670242	-0.275646	13	19	4	2	putative acetyltransferase	Nucleotide metabolism and DNA recombination		up
ECs4328	-0.300308	-0.572437	-0.697438	0.782965	0	1	3	19	putative acyl carrier protein	Other category	down	down	down
ECs4327	-0.161833	-0.590603	-0.819706	0.768176	2	1	2	19	putative acyltransferase	Stress response		down	down
ECs0350	0.671871	-0.506327	-1.30533	0.234134	19	2	0	12	putative adhesin	Pathogenicity	up	down	down
ECs2107	0.571788	-0.77826	-1.63668	0.504721	18	0	0	17	putative adhesin	Pathogenicity	up	down	down
ECs2048	0.156851	0.269558	0.266131	-1.5013	9	19	19	0	putative aldehyde dehydrogenase	Amino acid and protein metabolism	up	up	up
ECs2452	0.373318	0.213868	0.197024	-2.09475	14	18	19	0	putative aldehyde dehydrogenase	Amino acid and protein metabolism	up	up	up
ECs2482	0.599359	-0.332039	0.126933	-0.947582	18	5	18	0	putative aldolase	Stress response	up
ECs4802	0.665679	-0.740777	-0.852563	0.215761	19	0	2	11	putative aldose-1-epimerase	Stress response	up	down	down
ECs5158	0.578272	-0.714336	-1.53454	0.466415	18	0	0	17	putative alpha helical protein	Nucleotide metabolism and DNA recombination	up	down	down
ECs0412	-0.594746	-0.574039	-0.728299	0.866251	0	1	3	19	putative alpha helix chain	Nucleotide metabolism and DNA recombination	down	down	down
ECs3674	-0.461332	-0.389687	-0.451106	0.709883	0	4	7	19	putative amidase	Stress response	down	down	down
ECs4892	0.68964	-0.540518	-1.15208	0.186977	19	2	0	10	putative amino acid amidohydrolase	Amino acid and protein metabolism	up	down	down
ECs0539	-0.040165	0.306608	0.220797	-0.85492	4	19	19	0	putative amino acid/amine transport protein	Transport	down	up	up
ECs2816	-0.48577	-0.266863	-0.709463	0.746037	0	6	3	19	putative amino acid/amine transport protein	Transport	down
ECs5097	0.476967	0.425838	-0.371774	-1.47415	16	19	9	0	putative amino acid/amine transport protein	Transport	up	up
ECs2193	0.376166	-0.361651	-1.16822	0.463825	14	4	0	16	putative ante-terminator protein	Transcription and RNA processing			down
ECs1084	0.388729	-0.481168	-1.46029	0.549393	15	2	0	18	putative antitermination protein	Nucleotide metabolism and DNA recombination	up	down	down
ECs4621	0.599518	-0.899152	-1.074	0.413277	18	0	1	16	putative ARAC-type regulatory protein	Transcription and RNA processing		down
ECs5098	0.677321	-0.318555	-0.764733	-0.0721137	19	5	3	4	putative ARAC-type regulatory protein	Transcription and RNA processing	up
ECs4271	0.64506	-0.449256	-1.20924	0.221626	19	3	0	11	putative ATP binding protein of ABC transporter	Pathogenicity	up		down
ECs0070	0.226246	0.399449	-0.596088	-0.302013	11	19	5	2	putative ATP-binding component of a transport system	Transport		up
ECs0503	-0.543409	-0.622994	-0.77734	0.876211	0	1	3	19	putative ATP-binding component of a transport system	Transport	down	down	down
ECs1495	-0.299496	-0.236999	-0.282076	0.530809	0	7	11	17	putative ATP-binding component of a transport system	Transport	down
ECs2045	0.203556	0.0720717	0.359002	-1.29281	10	16	19	0	putative ATP-binding component of a transport system	Pathogenicity	up		up
ECs2120	0.562865	-0.0849776	0.139514	-1.45763	18	12	18	0	putative ATP-binding component of a transport system	Pathogenicity	up
ECs2389	0.24073	0.33593	0.000748264	-1.0447	11	19	16	0	putative ATP-binding component of a transport system	Transport	up	up
ECs2655	0.0844175	0.236706	-0.0395168	-0.366606	7	19	16	2	putative ATP-binding component of a transport system	Transport	up	up
ECs3100	-0.146575	-0.624799	-0.884802	0.784297	2	1	2	19	putative ATP-binding component of a transport system	Transport		down	down
ECs4074	-0.561576	-0.607727	-0.63947	0.847319	0	1	4	19	putative ATP-binding component of a transport system	Transport	down	down
ECs5206	0.241276	-0.33059	0.21082	-0.237906	11	5	19	3	putative ATP-binding component of a transport system	Transport			up
ECs4450	0.594872	-0.0776828	-0.0602936	-0.948003	18	12	15	0	putative ATP-binding protein of xylose transport system	Transport
ECs0875	-0.329288	-0.281661	-0.555498	0.662657	0	6	5	18	putative ATP-dependent RNA helicase	Transcription and RNA processing	down
ECs4339	-0.234793	-0.541769	-0.573512	0.721205	1	2	5	19	putative beta-hydroxydecanoyl-ACP dehydrase	Other category	down	down	down
ECs1896	0.568687	-0.252836	-1.48855	0.27292	18	7	0	13	putative beta-phosphoglucomutase	Carbohydrate metabolism			down
ECs1890	0.382379	0.225833	-1.07888	-0.00218359	15	19	1	5	putative binding-protein dependent transport protein	Transport		up
ECs0583	0.665679	-0.740777	-1.14025	0.300319	19	0	0	13	putative carbamate kinase	Other category	up	down	down
ECs0582	0.653644	-0.738128	-1.32949	0.355611	19	0	0	15	putative carboxylase	Other category	up	down	down
ECs0043	0.70758	-0.7583	-1.39618	0.304668	19	0	0	13	putative carnitine transporter	Transport	up	down	down
ECs1054	-0.462532	-0.395706	-0.309441	0.662131	0	3	10	18	putative carrier/transport protein	Transport	down	down	down
ECs1652	-0.573079	-0.280162	-0.0743889	0.540973	0	6	15	17	putative catalase	Other category	down	down
ECs0593	0.628111	-0.311676	-1.6427	0.25597	18	5	0	12	putative chaperone	Other category	up		down
ECs1022	0.656825	-0.618	-1.14618	0.266985	19	1	0	13	putative chaperone	Other category	up	down	down
ECs3220	0.63768	-0.278154	-1.26541	0.147757	19	6	0	9	putative chaperone	Other category	up		down
ECs0300	0.5819	-0.65589	-1.23418	0.392999	18	1	0	15	putative CI repressor	Transcription and RNA processing			down
ECs0386	0.444839	-0.235035	0.462772	-2.41827	16	7	19	0	putative citrate synthase	Other category	up		up
ECs2849	0.677685	-0.569505	-1.2944	0.2523	19	1	0	12	putative colanic acid biosynthesis glycosyl transferase	Other category	up		down
ECs2852	0.717034	-0.882378	-1.06827	0.257882	19	0	1	12	putative colanic acid biosynthsis UDP-glucose lipid carrier transferase	Other category	up
ECs1772	0.288146	0.615816	-0.692221	-1.02386	12	19	4	0	putative colonization factor	Other category		up
ECs1083	0.64506	-0.472513	-1.39156	0.27292	19	2	0	13	putative crossover junction endodeoxyribonuclease	Nucleotide metabolism and DNA recombination	up		down
ECs1523	0.648651	-0.562337	-1.51037	0.328878	19	1	0	14	putative crossover junction endodeoxyribonuclease	Nucleotide metabolism and DNA recombination	up		down
ECs2268	0.549269	-0.78308	-0.814823	0.364727	17	0	2	15	putative crossover junction endodeoxyribonuclease	Nucleotide metabolism and DNA recombination	up	down
ECs2712	-0.184187	-0.274411	-0.859772	0.686052	1	6	2	19	putative cytochrome	Other category	down	down	down
ECs3985	-0.0275288	0.30317	0.169363	-0.727832	4	19	18	0	putative cytochrome	Other category	down	up
ECs2583	0.362519	0.385213	-1.21515	-0.158657	14	19	0	3	putative cytochrome C-type protein	Other category	up	up	down
ECs3741	0.63814	-0.767116	-0.54103	0.132468	19	0	6	8	putative dehydrogenase	Nucleotide metabolism and DNA recombination	up	down
ECs4132	-0.300459	-0.588485	-0.74618	0.798101	0	1	3	19	putative dehydrogenase	Other category	down	down	down
ECs4240	-0.452523	-0.61912	-0.47107	0.779204	0	1	7	19	putative dehydrogenase	Other category	down	down	down
ECs5167	-0.177727	-0.484702	-0.6409	0.702088	2	2	4	19	putative DEOR-type transcriptional regulator	Transcription and RNA processing	down	down	down
ECs2512	0.444264	-0.240079	0.168386	-0.673406	16	7	18	0	putative diogenase beta subunit	Other category
ECs3483	-0.0812751	0.239654	-0.249763	0.0288582	3	19	11	6	putative DNA damage-inducible protein	Nucleotide metabolism and DNA recombination		up
ECs5264	0.16704	-0.098407	0.197161	-0.353379	9	12	19	2	putative DNA helicase	Nucleotide metabolism and DNA recombination	up		up
ECs1213	0.666383	-0.348663	-0.769872	-0.0263232	19	4	3	5	putative endolysin	Other category	up
ECs1622	0.702825	-0.773418	-1.21063	0.277762	19	0	0	13	putative endolysin	Other category	up	down	down
ECs2968	0.669261	-0.345786	-0.791092	-0.0234455	19	4	2	5	putative endolysin	Other category	up
ECs1093	0.585162	-0.438885	-1.72339	0.382921	18	3	0	15	putative endopeptidase	Amino acid and protein metabolism			down
ECs2739	0.802064	0.637563	19	18					putative endopeptidase	Amino acid and protein metabolism	up	down	down
ECs0426	-0.436431	-0.749632	-0.681292	0.857562	0	0	4	19	putative enzyme	Other category	down	down	down
ECs0882	0.138324	0.261263	-0.151253	-0.341447	9	19	14	2	putative enzyme	Other category	up	up
ECs0963	-1.29582	-1.52848	-1.33258	1.16411	0	0	0	19	putative enzyme	Other category	down	down	down
ECs1254	0.375727	0.33186	-0.747203	-0.314867	14	19	3	2	putative enzyme	Nucleotide metabolism and DNA recombination		up
ECs2126	0.418728	0.0876116	0.0693949	-1.02959	15	17	17	0	putative enzyme	Other category	up
ECs2401	0.653028	-0.618696	-0.998746	0.232098	19	1	1	11	putative enzyme	Other category	up	down	down
ECs3141	-0.557902	-0.860401	-0.606474	0.88965	0	0	5	19	putative enzyme	Pathogenicity	down	down
ECs3966	-0.308025	-0.301843	-0.546509	0.66032	0	5	5	18	putative enzyme	Other category	down
ECs4760	-0.0186854	0.126334	0.199237	-0.420785	4	17	19	1	putative enzyme	Stress response	down	up	up
ECs5297	0.200104	-0.117331	0.35618	-0.761284	10	11	19	0	putative enzyme	Other category	up		up
ECs0410	-0.405288	-0.694791	-1.00212	0.898026	0	0	1	19	putative esterase	Other category	down	down	down
ECs0047	0.762843	-0.836568	-1.20478	0.208381	19	0	0	11	putative ferredoxin	Other category	up	down	down
ECs0023	0.308219	-0.00620644	-1.12196	0.312708	13	14	0	14	putative fimbrial chaperone	Cell motility			down
ECs2112	-0.328279	-1.77934	-2.2464	1.0996	0	0	0	19	putative fimbrial chaperone protein precursor	Cell motility	down	down	down
ECs0596	0.70115	-0.900863	-1.22029	0.32293	19	0	0	14	putative fimbrial-like protein	Cell motility	up	down	down
ECs0744	0.0487308	0.273634	-0.234802	-0.155631	6	19	12	3	putative fimbrial-like protein	Cell motility	up	up
ECs1027	0.751914	-0.948159	-1.16222	0.250941	19	0	0	12	putative fimbrial-like protein	Cell motility	up	down	down
ECs2108	0.318349	-1.13272	-1.43272	0.747697	13	0	0	19	putative fimbrial-like protein	Cell motility	up	down	down
ECs2109	0.153914	-1.39201	-1.82922	0.899015	9	0	0	19	putative fimbrial-like protein	Cell motility	up	down	down
ECs3222	0.558543	0.0734919	-1.30533	-0.0147624	18	16	0	5	putative fimbrial-like protein	Cell motility	up		down
ECs3566	0.857968	-0.759596	-1.45059	0.065437	19	0	0	7	putative flavodoxin	Other category	up	down	down
ECs2405	0.177792	0.291398	0.049934	-0.839486	10	19	17	0	putative flavoprotein	Other category		up
ECs3445	0.136798	0.423192	0.00095393	-1.07872	9	19	16	0	putative formate acetyltransferase	Other category	up	up
ECs3994	-0.269154	-0.882039	-0.407512	0.762621	1	0	8	19	putative formate acetyltransferase 3	Other category		down
ECs3242	0.782468	-0.287431	-0.0478814	-1.58044	19	6	16	0	putative fructokinase	Carbohydrate metabolism	up
ECs0757	0.642215	-0.798347	-0.935451	0.295393	19	0	1	13	putative fumarate hydratase	Stress response	up	down
ECs1139	-0.139596	-0.707338	-0.928323	0.808961	2	0	1	19	putative function in exopolysaccharide production	Pathogenicity		down	down
ECs0764	0.648433	-0.625075	-1.16764	0.286343	19	1	0	13	putative glutamate mutase S	Other category	up	down	down
ECs0538	0.199892	0.312093	0.0801082	-1.05995	10	19	17	0	putative glutaminase	Amino acid and protein metabolism	up	up
ECs2843	0.263842	-0.724782	-0.903093	0.613279	12	0	1	18	putative glycosyl transferase	Other category	up	down
ECs2862	0.580522	-0.954351	-0.986095	0.42707	18	0	1	16	putative glycosyl transferase	Other category	up	down
ECs4349	0.48212	-0.91956	-0.22324	0.210729	17	0	12	11	putative GntR family regulatory protein	Transcription and RNA processing		down
ECs2734	0.814544	-0.628346	-1.51754	0.10438	19	1	0	8	putative head completion protein	Other category	up		down
ECs1592	0.64506	-0.233033	-0.788025	-0.0680069	19	7	2	4	putative head portal protein	Nucleotide metabolism and DNA recombination	up
ECs1593	0.678047	-0.415355	-0.828466	0.0250835	19	3	2	6	putative head-tail adaptor	Other category	up	down	down
ECs1977	0.731388	-0.111412	-0.619632	-0.529847	19	11	4	1	putative head-tail adaptor	Other category	up
ECs5173	-0.305916	-0.88334	-0.981775	0.903547	0	0	1	19	putative hexulose-6-phosphate isomerase	Other category	down	down	down
ECs1530	0.876502	-0.82082	-1.95118	0.139388	19	0	0	9	putative holin	Other category	up	down	down
ECs1100	0.582355	-1.01236	-1.33178	0.508825	18	0	0	17	putative holin protein	Other category	up	down	down
ECs1621	0.654854	-0.634569	-1.55362	0.355986	19	1	0	15	putative holin protein	Other category	up		down
ECs1782	0.675832	-0.656517	-1.21435	0.27292	19	1	0	13	putative holin protein	Other category	up	down	down
ECs1962	0.830922	-0.490517	-0.732825	-0.316238	19	2	3	2	putative holin protein	Other category	up
ECs2188	0.617533	-0.565415	-1.15677	0.29921	18	1	0	13	putative holin protein	Other category	up		down
ECs2261	0.647709	-0.604597	-1.32949	0.314484	19	1	0	14	putative holin protein	Other category	up	down	down
ECs3000	0.126613	0.258077	-0.183567	-0.280749	8	19	13	2	putative host-nuclease inhibitor protein Gam	Pathogenicity	up	up
ECs0613	0.629312	-0.607727	-1.09146	0.285342	18	1	0	13	putative inner membrane component for iron transport	Pathogenicity	up	down	down
ECs0289	0.235962	-0.822528	-0.901524	0.654204	11	0	2	18	putative integrase	Nucleotide metabolism and DNA recombination		down	down
ECs1574	0.650201	-0.289585	-0.691076	-0.0822836	19	6	4	4	putative integrase	Nucleotide metabolism and DNA recombination	up
ECs0372	0.397383	-0.318191	-1.16086	0.424151	15	5	0	16	putative kinase	Other category			down
ECs2118	0.510185	-0.0676609	0.151551	-1.25415	17	13	18	0	putative kinase	Pathogenicity	up
ECs2481	0.713506	-0.471613	-0.0615233	-0.736768	19	2	15	0	putative kinase	Other category	up
ECs3058	0.333847	-0.710819	-0.807101	0.537071	13	0	2	17	putative kinase	Nucleotide metabolism and DNA recombination		down	down
ECs3941	0.0677673	-0.612819	-0.965661	0.706877	7	1	1	19	putative kinase	Other category		down	down
ECs3995	-0.0111314	-0.962112	-0.196568	0.592442	5	0	13	18	putative kinase	Other category	down	down
ECs4806	0.662038	-0.61147	-1.074	0.238073	19	1	1	12	putative kinase	Other category	up	down	down
ECs2123	0.619335	-0.0567807	0.111493	-1.92727	18	13	18	0	putative LACI-type transcriptional regulator	Pathogenicity	up
ECs3414	0.6828	-0.657916	-0.883816	0.167559	19	1	2	10	putative LACI-type transcriptional regulator	Pathogenicity	up	down	down
ECs3067	-0.37064	-0.385389	-0.123442	0.543587	0	4	14	17	putative lipoprotein	Transport	down	down
ECs0501	-0.283232	-0.690666	-0.589561	0.779587	1	1	5	19	putative LRP-like transcriptional regulator	Transcription and RNA processing	down	down	down
ECs1590	0.681802	-0.245082	-0.477496	-0.345264	19	7	7	2	putative major head protein	Other category	up
ECs4451	0.471596	0.0973197	-0.104039	-0.807356	16	17	14	0	putative membrane component of xylose transport system	Transport
ECs1333	-0.387315	-0.825628	-1.05906	0.926412	0	0	1	19	putative membrane protein	Other category	down	down	down
ECs2338	-0.211017	-0.408386	-0.727812	0.712752	1	3	3	19	putative membrane protein	Other category			down
ECs4393	0.336992	0.317358	-0.0431291	-1.19267	14	19	16	0	putative membrane protein	Other category	up	up
ECs5258	-0.00674577	-0.554468	-0.747852	0.678385	5	1	3	19	putative membrane protein	Other category			down
ECs0798	0.748658	-0.806834	-1.12626	0.199895	19	0	0	11	putative membrane pump protein	Transport	up	down	down
ECs0835	0.68964	-0.501297	-1.39324	0.224718	19	2	0	11	putative minor tail protein	Other category	up		down
ECs0836	0.700893	-0.55547	-0.968581	0.120534	19	1	1	8	putative minor tail protein	Other category	up	down	down
ECs0838	0.758975	-0.569505	-0.95407	0.0193965	19	1	1	6	putative minor tail protein	Other category	up	down	down
ECs1113	0.627298	-0.321326	-1.12626	0.153375	18	5	0	9	putative minor tail protein	Other category	up		down
ECs1115	0.750722	-0.791144	-0.994738	0.151364	19	0	1	9	putative minor tail protein	Other category	up	down	down
ECs1116	0.697704	-0.694068	-1.16764	0.245521	19	1	0	12	putative minor tail protein	Other category	up	down	down
ECs1984	0.676608	-0.102355	-0.455682	-0.538011	19	12	7	1	putative minor tail protein	Other category	up
ECs1985	0.667533	-0.0302986	-0.525879	-0.549439	19	14	6	1	putative minor tail protein	Other category	up
ECs2164	0.711395	-0.306461	-0.89782	-0.0850203	19	5	2	4	putative minor tail protein	Other category	up
ECs2165	0.656895	-0.431355	-0.829033	0.0713668	19	3	2	7	putative minor tail protein	Other category	up		down
ECs2727	0.613466	-0.302368	-1.1073	0.156332	18	5	0	9	putative minor tail protein	Other category	up		down
ECs2953	0.711256	-0.552885	-1.13467	0.154438	19	1	0	9	putative minor tail protein	Other category	up		down
ECs2954	0.75248	-0.633357	-1.15061	0.129026	19	1	0	8	putative minor tail protein	Other category	up	down	down
ECs1864	0.686303	-0.538415	-0.906631	0.113492	19	2	1	8	putative multidrug-efflux transport protein	Stress response	up	down	down
ECs3325	0.128628	-0.00333351	0.234329	-0.501022	8	15	19	1	putative multimodular enzyme	Other category	up		up
ECs0473	0.210233	0.125868	0.139773	-0.698353	11	17	18	0	putative NAD(P)H-dependent xylose reductase	Carbohydrate metabolism	up		up
ECs0331	0.64506	-0.341247	-0.932606	0.075094	19	5	1	7	putative NADH-dependent flavin oxidoreductase	Other category	up
ECs0594	0.632223	-0.643613	-1.16086	0.312925	18	1	0	14	putative outer membrane protein	Pathogenicity	up	down	down
ECs1756	0.209325	0.328474	0.153182	-1.47399	11	19	18	0	putative outer membrane protein	Pathogenicity	up	up
ECs2110	0.118486	-1.1598	-1.73808	0.881326	8	0	0	19	putative outer membrane protein	Pathogenicity	up	down	down
ECs2515	0.0417458	0.275945	0.0762652	-0.574148	6	19	17	1	putative outer membrane protein	Pathogenicity		up
ECs2915	0.727252	-0.696068	-1.05323	0.169887	19	0	1	10	putative outer membrane protein	Pathogenicity	up	down	down
ECs4437	-0.0480871	-0.393376	-0.970346	0.695521	4	4	1	19	putative outer membrane protein	Pathogenicity	down		down
ECs0843	0.789511	-1.1359	-1.16764	0.245521	19	0	0	12	putative outer membrane protein precursor	Pathogenicity	up	down	down
ECs0647	0.115989	-0.592205	-0.985739	0.680875	8	1	1	19	putative oxidoreductase	Other category	up	down	down
ECs1275	0.549089	-0.311505	-1.19055	0.269139	17	5	0	13	putative oxidoreductase	Other category			down
ECs1892	0.416567	0.0607279	-1.11615	0.142867	15	16	0	9	putative oxidoreductase	Other category			down
ECs2053	0.172035	0.250483	0.079974	-0.779369	10	19	17	0	putative oxidoreductase	Other category	up	up
ECs2148	-0.0156347	0.0917632	0.182957	-0.339133	4	17	19	2	putative oxidoreductase	Nucleotide metabolism and DNA recombination			up
ECs2483	0.73476	-0.502086	-0.099697	-0.706884	19	2	15	0	putative oxidoreductase	Other category	up
ECs3024	0.245767	0.170873	0.0680172	-0.72108	12	18	17	0	putative oxidoreductase	Other category
ECs3567	0.766297	-0.652436	-1.23072	0.135922	19	1	0	9	putative oxidoreductase	Other category	up	down	down
ECs3960	0.346328	-0.83187	-1.22029	0.644862	14	0	0	18	putative oxidoreductase	Other category		down	down
ECs5226	-0.769521	-0.244252	-0.989869	0.856302	0	7	1	19	putative oxidoreductase	Other category	down
ECs5241	-0.0846594	0.283302	0.31369	-0.993752	3	19	19	0	putative oxidoreductase	Other category	down	up	up
ECs5318	-0.261158	-1.15905	-0.99926	0.933409	1	0	1	19	putative oxidoreductase	Other category		down	down
ECs2381	0.415534	0.301462	-0.637838	-0.414257	15	19	4	1	putative oxidoreductase Fe-S subunit	Other category	up	up
ECs0369	0.657483	-0.415355	-1.36339	0.221626	19	3	0	11	putative oxidoreductase subunit	Other category	up		down
ECs1572	0.041472	0.0657191	0.22543	-0.456114	6	16	19	1	putative peptidase T	Amino acid and protein metabolism	up		up
ECs0694	0.270604	0.0338514	0.201031	-0.795355	12	15	19	0	putative periplasmic binding transport protein	Stress response	up		up
ECs0415	-0.030759	0.30905	-0.194004	-0.164149	4	19	13	3	putative periplasmic-iron-binding protein	Transport	down	up
ECs4799	0.636963	-0.517137	-1.1085	0.24013	19	2	0	12	putative permease	Transport	up	down	down
ECs1769	0.610651	-0.501297	-1.22619	0.296177	18	2	0	13	putative phage replication protein	Nucleotide metabolism and DNA recombination	up		down
ECs2762	0.639426	-0.360696	-0.8086	0.0469632	19	4	2	6	putative phage replication protein	Nucleotide metabolism and DNA recombination	up
ECs1138	-0.308977	-0.368084	-0.50669	0.672464	0	4	6	18	putative phosphatase	Other category	down	down	down
ECs2011	0.671036	-0.18174	-0.94919	-0.0875217	19	9	1	4	putative phosphatidate cytidiltransferase	Other category	up
ECs0385	0.547012	-0.285587	0.35582	-1.97245	17	6	19	0	putative phosphonomutase 2	Other category	up		up
ECs0488	-0.215483	-0.766674	-0.693057	0.799559	1	0	4	19	putative polymerase/proteinase	Amino acid and protein metabolism	down	down	down
ECs2867	0.369801	-1.21386	-1.24561	0.703077	14	0	0	19	putative polysaccharide export protein	Pathogenicity	up	down	down
ECs1974	0.724898	-0.171158	-0.577595	-0.463713	19	9	5	1	putative portal protein	Nucleotide metabolism and DNA recombination	up
ECs1591	0.689818	-0.401369	-0.838577	-0.000776134	19	3	2	5	putative prohead protease	Other category	up
ECs1773	0.447658	-0.085265	0.12483	-0.85368	16	12	18	0	putative prophage maintenance protein	Other category
ECs0388	0.183552	-0.0821693	0.557843	-2.07069	10	12	19	0	putative propionyl-CoA synthetase	Other category	up		up
ECs5171	-0.522854	-0.911175	-0.603411	0.889797	0	0	5	19	putative PTS system enzyme IIA component	Carbohydrate metabolism	down	down
ECs3267	0.348867	0.243306	-1.02813	0.00204474	14	19	1	5	putative PTS system enzyme IIB component	Carbohydrate metabolism	up	up
ECs0902	0.471137	-0.644541	-1.46474	0.53621	16	1	0	17	putative pyruvate formate-lyase 2 activating enzyme	Other category			down
ECs0916	0.00170155	0.220906	0.331654	-1.05426	5	18	19	0	putative receptor	Transport		up	up
ECs3252	0.667533	-0.397336	-0.870913	0.0497761	19	3	2	6	putative receptor protein	Transport	up		down
ECs2709	-0.059565	0.742791	-0.516499	-0.991321	3	19	6	0	putative reductase	Other category	down	up
ECs0324	0.0574473	-0.583516	-1.03942	0.717606	6	1	1	19	putative regulator	Transcription and RNA processing		down	down
ECs2603	0.0560858	0.0399518	0.190112	-0.369132	6	16	19	2	putative regulator	Transcription and RNA processing	up		up
ECs2925	0.66276	-0.626664	-1.09373	0.248822	19	1	0	12	putative regulator	Transcription and RNA processing	up	down	down
ECs4493	-0.457298	-0.683719	-0.834522	0.880237	0	1	2	19	putative regulator	Transcription and RNA processing	down	down	down
ECs5325	0.547135	-0.0556992	-1.47374	0.162572	17	13	0	9	putative regulator	Transcription and RNA processing			down
ECs1611	0.620669	-0.477487	-1.46474	0.319987	18	2	0	14	putative replication protein	Nucleotide metabolism and DNA recombination	up		down
ECs2205	0.713309	-0.347106	-0.848853	-0.0800447	19	4	2	4	putative replication protein	Nucleotide metabolism and DNA recombination	up
ECs4432	0.319695	0.48963	-0.327345	-1.16498	13	19	10	0	putative resistance protein	Stress response		up
ECs2491	-0.312227	-0.195815	-0.21476	0.483638	0	9	12	17	putative scaffolding protein in the formation of a murein-synthesizing holoenzyme	Other category	down	down	down
ECs3034	-0.0714527	0.254427	-0.00757767	-0.244858	3	19	16	2	putative seritonin transporter	Transport		up
ECs2119	0.626556	-0.259716	-0.0571263	-0.725559	18	7	15	0	putative SORC-type transcriptional regulator	Pathogenicity	up
ECs1683	0.0978115	0.351927	0.205063	-1.37828	8	19	19	0	putative sporulation protein	Other category		up	up
ECs1830	-0.93538	-1.23735	-1.2653	1.09933	0	0	0	19	putative structural proteins	Cell division	down	down	down
ECs3142	-0.515725	-0.993713	-0.718763	0.925705	0	0	3	19	putative sugar transferase	Stress response	down	down
ECs2103	0.573096	0.0461226	-0.0818489	-1.13112	18	16	15	0	putative sulfatase	Other category	up
ECs3080	-0.401213	-0.300089	-0.429161	0.652409	0	5	8	18	putative sulfatase	Other category	down	down	down
ECs3157	0.549402	-0.65677	-1.17137	0.415463	17	1	0	16	putative sulfatase / phosphatase	Other category			down
ECs0960	-0.0890823	-0.369339	-0.880655	0.686661	3	4	2	19	putative surface protein	Pathogenicity	down		down
ECs4331	-0.0565978	-0.503908	-0.823334	0.703491	4	2	2	19	putative surfactin synthetase	Other category			down
ECs4010	0.0820672	-1.23671	0.286705	0.251955	7	0	19	12	putative tagatose 6-phosphate kinase 2	Carbohydrate metabolism		down	up
ECs4016	0.145857	-0.919012	-0.155826	0.471299	9	0	13	17	putative tagatose-6-phosphate aldose/ketose isomerase	Carbohydrate metabolism	up	down	down
ECs0840	0.614423	-0.604597	-1.10634	0.306821	18	1	0	13	putative tail assembly protein	Other category	up	down	down
ECs0841	0.782646	-0.83087	-1.65107	0.262869	19	0	0	12	putative tail assembly protein	Other category	up	down	down
ECs1986	0.650857	-0.0494205	-0.45488	-0.543841	19	13	7	1	putative tail assembly protein	Other category	up
ECs1987	0.621193	0.0451701	-0.428406	-0.65285	18	16	8	0	putative tail assembly protein	Other category	up
ECs0280	0.692885	-0.625075	-1.01349	0.180982	19	1	1	10	putative tail fiber protein	Other category	up	down	down
ECs0283	0.732071	-0.446126	-0.999167	0.0150906	19	3	1	6	putative tail fiber protein	Other category	up
ECs0844	0.793427	-0.709267	-2.12731	0.26042	19	0	0	12	putative tail fiber protein	Other category	up	down	down
ECs1992	0.650982	-0.166203	-0.558959	-0.288858	19	9	5	2	putative tail fiber protein	Other category	up
ECs1983	0.727575	-0.147673	-0.649421	-0.440228	19	10	4	1	putative tail length tape measure protein	Other category	up
ECs0837	0.705135	-0.657367	-0.976792	0.164439	19	1	1	10	putative tail length tape measure protein precursor	Other category	up	down	down
ECs2509	0.573222	-0.125403	0.155726	-1.45715	18	11	18	0	putative tartrate dehydrogenase	Other category
ECs1352	-0.462039	-0.670981	-0.890777	0.888786	0	1	2	19	putative tellurium resistance protein TerA	Stress response	down	down	down
ECs1353	-0.572743	-0.563097	-0.578711	0.824404	0	1	5	19	putative tellurium resistance protein TerB	Stress response	down	down	down
ECs1354	-0.49275	-0.397983	-0.255773	0.650295	0	3	11	18	putative tellurium resistance protein TerC	Stress response	down	down	down
ECs1351	-0.404975	-0.305764	-0.587906	0.705477	0	5	5	19	putative tellurium resistance protein TerZ	Stress response	down
ECs0825	0.687942	-0.559249	-1.03283	0.164117	19	1	1	10	putative terminase large subunit	Nucleotide metabolism and DNA recombination	up	down	down
ECs1541	0.63961	-0.292752	-0.841752	0.013811	19	6	2	6	putative terminase small subunit	Nucleotide metabolism and DNA recombination	up
ECs1597	0.646504	-0.37569	-0.812898	0.0468818	19	4	2	6	putative terminase small subunit	Nucleotide metabolism and DNA recombination	up		down
ECs1970	0.63961	-0.292752	-0.841752	0.013811	19	6	2	6	putative terminase small subunit	Nucleotide metabolism and DNA recombination	up
ECs2252	0.63961	-0.292752	-0.841752	0.013811	19	6	2	6	putative terminase small subunit	Nucleotide metabolism and DNA recombination	up
ECs3448	0.0943588	0.477333	-0.321393	-0.540232	7	19	10	1	putative thioredoxin-like protein	Stress response	up	up
ECs3387	0.435976	-0.00507555	0.0827411	-0.88137	16	14	18	0	putative thiosulfate sulfurtransferase	Amino acid and protein metabolism	up
ECs0367	0.672692	-0.812236	-0.924022	0.255528	19	0	1	12	putative transcription factor	Transcription and RNA processing	up	down	down
ECs1588	0.635504	-0.124959	-0.779232	-0.154524	19	11	3	3	putative transcriptional activator	Transcription and RNA processing	up
ECs1091	0.448367	-0.0502526	0.123951	-0.93322	16	13	18	0	putative transcriptional regulator	Transcription and RNA processing
ECs1388	0.73299	-0.475979	-0.702623	-0.103558	19	2	3	4	putative transcriptional regulator	Transcription and RNA processing	up
ECs3534	0.114054	0.386172	-0.489001	-0.201847	8	19	7	3	putative transcriptional regulator	Transcription and RNA processing	up	up
ECs4136	-0.177908	-1.30054	-1.8077	1.00525	2	0	0	19	putative transcriptional regulator	Transcription and RNA processing	down	down	down
ECs4615	-0.0590642	-0.963249	-0.0401786	0.53562	3	0	16	17	putative transcriptional regulator	Transcription and RNA processing	down	down
ECs4624	0.709418	-0.732364	-1.32372	0.278683	19	0	0	13	putative transcriptional regulator	Transcription and RNA processing	up	down	down
ECs4918	-0.237695	-0.175029	0.200123	0.119224	1	9	19	8	putative transcriptional regulator	Transcription and RNA processing		down	up
ECs5085	0.357378	-1.24826	-1.79083	0.775012	14	0	0	19	putative transcriptional regulator	Transcription and RNA processing		down	down
ECs2817	0.178349	0.234659	-0.0298298	-0.531764	10	19	16	1	putative transcriptional regulator LYSR-type	Transcription and RNA processing	up	up
ECs2859	0.256026	-0.962994	-0.676284	0.616253	12	0	4	18	putative transferase	Other category		down	down
ECs2863	0.465592	-0.792649	-0.824393	0.455241	16	0	2	16	putative transferase	Other category	up	down
ECs3984	0.0959441	0.263866	0.0803961	-0.652052	8	19	17	0	putative transferase	Other category	up	up
ECs3143	-0.350073	-0.907742	-0.445141	0.803865	0	0	7	19	putative transformylase	Stress response	down	down
ECs0983	-0.337333	-0.18536	-0.656663	0.655468	0	9	4	18	putative transport	Transport	down
ECs0572	0.753274	-0.712606	-1.11207	0.151559	19	0	0	9	putative transport protein	Transport	up	down	down
ECs0758	0.642215	-0.535983	-1.34092	0.295393	19	2	0	13	putative transport protein	Transport	up
ECs0940	0.626431	-0.449488	-1.26139	0.259406	18	3	0	12	putative transport protein	Transport	up		down
ECs2044	0.389979	-0.0819505	0.225037	-0.965649	15	12	19	0	putative transport protein	Pathogenicity	up		up
ECs2369	-0.431876	-0.207466	-0.455098	0.633571	0	8	7	18	putative transport protein	Transport	down		down
ECs2525	-0.474678	-0.104688	-0.251638	0.515665	0	11	11	17	putative transport protein	Transport	down		down
ECs3970	-0.426741	-0.431291	-0.499849	0.728492	0	3	6	19	putative transport protein	Transport	down	down	down
ECs4135	-0.904501	-1.3705	-1.49097	1.12668	0	0	0	19	putative transport protein	Transport	down	down	down
ECs4222	0.664403	-0.479893	-0.868312	0.103021	19	2	2	8	putative transport protein	Transport	up	down	down
ECs5049	-0.00882828	0.221427	0.407338	-1.40682	5	19	19	0	putative transport protein	Transport	down	up	up
ECs5316	-0.272157	-0.80661	-0.63954	0.813257	1	0	4	19	putative transport protein	Transport	down	down	down
ECs0071	0.140313	0.620344	-1.19026	-0.327137	9	19	0	2	putative transport system permease protein	Transport		up	down
ECs2046	0.200903	0.0746426	0.28162	-0.956442	10	16	19	0	putative transport system permease protein	Pathogenicity	up		up
ECs2047	0.511902	-0.0318879	0.103149	-1.18648	17	14	18	0	putative transport system permease protein	Pathogenicity	up
ECs2121	0.288635	0.0822368	0.27771	-1.27878	12	17	19	0	putative transport system permease protein	Pathogenicity	up		up
ECs2122	0.273019	0.127753	0.287859	-1.45571	12	17	19	0	putative transport system permease protein	Pathogenicity	up		up
ECs3053	0.633309	-0.588374	-1.13094	0.282222	18	1	0	13	putative transport system permease protein	Transport	up	down	down
ECs4143	0.420436	-0.319507	-1.14618	0.400516	15	5	0	15	putative transport system permease protein	Transport	up		down
ECs4394	0.497883	0.0378617	-0.0469508	-0.877699	17	16	16	0	putative transport system permease protein	Transport	up
ECs5207	0.223192	-0.295435	0.219108	-0.257342	11	6	19	2	putative transport system permease protein	Transport			up
ECs3146	-0.325855	-1.0121	-0.488314	0.826751	0	0	7	19	putative transport/receptor protein	Stress response	down
ECs0346	0.706532	-0.541094	-0.720474	-0.000455981	19	2	3	5	putative transporter	Transport	up	down
ECs2744	-0.387612	-0.549662	-0.455063	0.737953	0	1	7	19	putative transposase OrfA protein of insertion sequence IS629	Nucleotide metabolism and DNA recombination	down	down	down
ECs2478	-0.0300935	-0.592105	-0.924954	0.738023	4	1	1	19	putative transposase OrfB protein of insertion sequence IS629	Nucleotide metabolism and DNA recombination		down	down
ECs2636	-0.261191	-0.798018	-1.15184	0.900539	1	0	0	19	putative transposase OrfB protein of insertion sequence IS629	Nucleotide metabolism and DNA recombination	down	down	down
ECs2113	-2.0267	-2.8779	-2.4974	1.30285	0	0	0	19	putative type 1 fimbrial protein precursor	Cell motility	down	down	down
ECs0607	0.63768	-0.763661	-1.67087	0.435439	19	0	0	16	putative Vgr protein	Pathogenicity	up	down	down
ECs3850	0.550282	-0.492741	-1.32683	0.383585	17	2	0	15	putative virulence-related membrane protein	Pathogenicity	up		down
ECs3460	-0.171049	0.177903	0.204276	-0.331406	2	18	19	2	putative yhbH sigma 54 modulator	Pathogenicity	down	up	up
ECs5224	-0.407363	-0.129493	-0.643334	0.65011	0	11	4	18	pyrBI operon leader peptide	Pathogenicity	down
ECs0119	0.597035	-0.10072	-0.192544	-0.644962	18	12	13	0	pyruvate dehydrogenase dihydrolipoyltransacetylase component	Stress response	up
ECs3001	0.0795872	0.230988	-0.0719079	-0.305763	7	19	15	2	recombination protein Bet	Nucleotide metabolism and DNA recombination	up	up
ECs5045	0.111648	0.370032	-0.543685	-0.131634	8	19	6	4	redox-sensing activator of soxS	Stress response		up
ECs5044	-0.26917	0.223473	-0.0274225	-0.00454368	1	19	16	5	regulation of superoxide response regulon	Transcription and RNA processing	down	up
ECs3563	0.207343	-0.873513	-0.105011	0.385495	11	0	14	15	regulator for gut operon	Transcription and RNA processing		down
ECs4695	-0.170941	-0.460107	0.304583	0.135961	2	2	19	9	regulator for rbs operon	Transcription and RNA processing	down	down	up
ECs2602	-0.305594	-0.738675	-0.494713	0.771305	0	0	6	19	regulator of flagellar biosynthesis FlhD	Pathogenicity	down	down
ECs2828	-0.60092	-0.890331	-0.952695	0.968031	0	0	1	19	regulator of length of O-antigen component of lipopolysaccharide chains	Transcription and RNA processing	down	down	down
ECs4604	0.484823	-0.313885	-1.09284	0.320322	17	5	0	14	regulator of uhpT	Pathogenicity			down
ECs2988	0.074502	0.305619	-0.330922	-0.147802	7	19	10	3	regulatory protein CII	Transcription and RNA processing		up
ECs1613	0.69479	-0.602953	-0.788848	0.0853211	19	1	2	7	Ren protein	Other category	up	down	down
ECs2985	0.655047	-0.430061	-1.01037	0.140431	19	3	1	9	Ren protein	Other category	up
ECs1612	0.639229	-0.369892	-1.16378	0.175281	19	4	0	10	replication protein P	Nucleotide metabolism and DNA recombination	up		down
ECs0567	-0.387636	0.327102	0.273421	-0.532328	0	19	19	1	repressor of allantoin regulon	Transcription and RNA processing	down	up	up
ECs2328	-0.0281264	-0.623822	-0.860661	0.732452	4	1	2	19	repressor of malX and Y genes	Transcription and RNA processing			down
ECs2594	-0.105246	-0.666669	-0.798496	0.761272	3	1	2	19	response regulator for chemotaxis	Stress response	down	down	down
ECs2593	0.132754	-0.863122	-1.30033	0.784928	9	0	0	19	response regulator for chemotaxis CheA sensor	Stress response	up	down	down
ECs2314	-1.25432	-1.73453	-1.56956	1.19082	0	0	0	19	response transcriptional regulatory protein RstB sensor	Pathogenicity	down	down	down
ECs4831	0.664403	-0.585254	-1.20478	0.257171	19	1	0	12	rhamnulokinase	Carbohydrate metabolism	up	down	down
ECs4694	0.0679613	-0.440806	0.344584	-0.142123	7	3	19	3	ribokinase	Carbohydrate metabolism	up		up
ECs1037	0.0254524	0.133211	0.334987	-0.853899	6	17	19	0	ribosome modulation factor	Transcription and RNA processing			up
ECs4048	-0.0985726	0.282122	-0.126583	-0.123243	3	19	14	4	ribosome-binding factor A	Transcription and RNA processing	down	up
ECs4911	-0.136837	-0.0234275	0.186264	-0.0722955	2	14	19	4	RNA polymerase beta prime subunit	Transcription and RNA processing			up
ECs2387	0.405588	0.20701	-0.113142	-0.864318	15	18	14	0	selenocysteine lyase	Other category	up
ECs5061	0.67273	-0.308993	-0.00426403	-0.949254	19	5	16	0	selenopolypeptide subunit of formate dehydrogenase H	Other category	up
ECs3107	-0.26235	-0.455695	-0.49956	0.683195	1	3	6	19	sensor for ctr capsule biosynthesis	Pathogenicity	down	down	down
ECs2315	-1.26134	-1.7188	-1.79222	1.20343	0	0	0	19	sensor histidine protein kinase RstA regulator	Pathogenicity	down	down	down
ECs5094	-0.249252	-0.866282	-0.988001	0.885499	1	0	1	19	sensor protein BasS for basR	Stress response	down	down	down
ECs2598	0.0280232	-0.569505	-0.989014	0.71839	6	1	1	19	sensory transducer kinase CheA	Stress response	up	down	down
ECs0595	0.81691	-0.82082	-1.25803	0.123388	19	0	0	8	SfmH protein	Pathogenicity	up	down	down
ECs3595	0.0305271	0.161671	0.232467	-0.638553	6	18	19	1	sigma factor RpoS	Pathogenicity			up
ECs4133	-0.100167	-0.484015	-0.795344	0.709483	3	2	2	19	site-specific DNA inversion stimulation factor	Nucleotide metabolism and DNA recombination		down	down
ECs4269	-0.320897	-0.22653	-0.507874	0.622221	0	8	6	18	sn-glycerol-3-phosphate dehydrogenase	Other category	down
ECs3125	-0.110797	-1.23812	-1.03724	0.902661	2	0	1	19	sn-glycerol-3-phosphate permease	Transport	down	down	down
ECs1721	-0.330378	-0.278267	-0.550005	0.660036	0	6	5	18	sodium-calcium/proton antiporter	Transport	down
ECs5001	0.703251	-0.283892	-1.37169	0.072249	19	6	0	7	sorbose-permease PTS system IIB component	Carbohydrate metabolism	up		down
ECs5000	0.722021	-0.456177	-0.893385	-0.00151715	19	3	2	5	sorbose-permease PTS system IIC component	Carbohydrate metabolism	up
ECs2449	-0.413213	-0.543811	-0.531672	0.766446	0	2	6	19	spheroplast protein Y	Other category	down	down	down
ECs3522	0.0918245	0.201829	0.355189	-1.3823	7	18	19	0	succinate-semialdehyde dehydrogenase	Amino acid and protein metabolism			up
ECs3295	-0.316996	0.257173	-0.0697208	0.0266425	0	19	15	6	sulfate transport system permease T protein	Transport	down	up
ECs2365	0.143946	0.220213	0.308226	-1.41993	9	18	19	0	superoxide dismutase	Stress response			up
ECs2355	0.330757	0.167664	0.0369416	-0.868884	13	18	17	0	superoxide dismutase precursor (Cu-Zn)	Stress response
ECs5121	-0.498378	-0.831985	-0.841333	0.919137	0	0	2	19	suppressor of F exclusion of bacteriophage T7	Transcription and RNA processing	down	down	down
ECs2899	0.49578	-0.703037	-0.416327	0.233074	17	0	8	12	tagatose-bisphosphate aldolase 1	Carbohydrate metabolism		down
ECs1646	0.745144	-0.720736	-1.08895	0.161694	19	0	0	9	tail assembly protein	Other category	up	down	down
ECs1647	0.762843	-0.82082	-1.03488	0.155137	19	0	1	9	tail assembly protein	Other category	up	down	down
ECs0422	0.286926	0.36097	-0.222595	-0.761473	12	19	12	0	taurine dioxygenase	Other category
ECs0421	0.125479	0.316407	-0.0563643	-0.574378	8	19	15	1	taurine transport system permease protein	Transport	up	up
ECs1343	-0.354304	-0.649409	-0.773934	0.834204	0	1	3	19	TerW protein	Other category	down	down	down
ECs0395	0.470542	0.0569503	0.0715309	-1.16055	16	16	17	0	thiogalactoside acetyltransferase	Other category	up
ECs1903	-0.0557338	0.0881181	0.190053	-0.296877	4	17	19	2	thiol peroxidase	Other category	down		up
ECs4714	-0.22243	0.154994	0.207813	-0.249529	1	18	19	2	thioredoxin 1	Other category	down		up
ECs3997	-0.00658738	-0.739474	-0.0549035	0.458062	5	0	15	16	threonine dehydratase	Stress response	down
ECs0004	-0.337941	-0.257184	-0.390181	0.599426	0	7	8	18	threonine synthase	Amino acid and protein metabolism	down
ECs2661	-0.11773	-0.774631	-0.716762	0.772041	2	0	3	19	transcription initiation factor alternative sigma factor 28	Pathogenicity	down	down	down
ECs3998	0.139965	-0.892279	-0.194508	0.489143	9	0	13	17	transcriptional activator of tdc operon	Transcription and RNA processing		down	down
ECs2690	-0.377154	-0.134452	-0.381716	0.553822	0	10	9	18	transcriptional regulator for ctr capsule biosynthesis	Pathogenicity	down		down
ECs0401	0.188534	-0.737547	-0.341602	0.485972	10	0	9	17	transcriptional regulator for mhp operon	Transcription and RNA processing	up	down
ECs3810	-0.326606	-0.126	-0.0993332	0.385949	0	11	15	15	transketolase 1 isozyme	Stress response	down		down
ECs3327	0.140602	0.307068	-0.0284505	-0.630384	9	19	16	1	transketolase 2 isozyme	Stress response	up	up
ECs4137	0.587902	-0.453095	-1.10388	0.27292	18	3	0	13	transmembrane protein affects septum formation and cell membrane permeability	Transport	up		down
ECs3524	-0.00281379	0.161662	0.37199	-1.00764	5	18	19	0	transport permease protein of gamma-aminobutyrate	Transport			up
ECs5186	-0.0303603	0.00332826	0.234316	-0.283784	4	15	19	2	transport protein of D-alanine / D-serine / glycine	Transport			up
ECs2604	0.114348	0.256732	0.0398465	-0.587644	8	19	17	1	trehalose-6-phosphate synthase	Carbohydrate metabolism		up
ECs4844	-0.110937	0.105224	0.289854	-0.445207	2	17	19	1	triosephosphate isomerase	Stress response			up
ECs0457	-0.247576	-0.64817	-0.464472	0.721676	1	1	7	19	tRNA-guanine transglycosylase	Transcription and RNA processing		down
ECs1837	-1.58077	-1.24627	-1.14932	1.14441	0	0	0	19	trp operon leader peptide	Pathogenicity	down	down	down
ECs1832	-0.699936	-0.385556	-0.09079	0.626014	0	4	15	18	tryptophan synthase alpha protein	Stress response	down
ECs1833	-0.706686	-0.413108	-0.217005	0.694564	0	3	12	19	tryptophan synthase beta protein	Stress response	down
ECs4645	0.394364	0.189067	0.179583	-1.92054	15	18	19	0	tryptophanase	Amino acid and protein metabolism	up		up
ECs4644	0.312357	0.0257729	0.24453	-1.04269	13	15	19	0	tryptophanase leader peptide	Pathogenicity			up
ECs4042	-0.886408	-0.669943	-0.703772	0.934205	0	1	3	19	tryptophan-specific transport protein	Amino acid and protein metabolism	down	down	down
ECs3729	0.459262	-0.598307	-1.27875	0.502979	16	1	0	17	type III secretion protein EivI	Pathogenicity			down
ECs3724	0.487056	-0.582409	-1.28928	0.474289	17	1	0	17	type III secretion protein EpaQ	Pathogenicity	up		down
ECs3722	0.666305	-0.539292	-1.18414	0.229026	19	2	0	11	type III secretion protein EpaR2	Pathogenicity	up	down	down
ECs4583	0.0822747	-0.467315	-1.19221	0.697194	7	2	0	19	type III secretion system EscR protein	Pathogenicity			down
ECs4580	0.360785	-0.411948	-1.24447	0.511641	14	3	0	17	type III secretion system EscU protein	Pathogenicity	up	down	down
ECs2829	-0.612278	-0.99138	-0.871243	0.972326	0	0	2	19	UDP-glucose 6-dehydrogenase	Carbohydrate metabolism	down	down	down
ECs0176	-0.169785	-0.640799	-0.50857	0.704996	2	1	6	19	undecaprenyl pyrophosphate synthetase	Other category		down	down
ECs3360	-0.123485	-0.376994	-0.825013	0.691336	2	4	2	19	uracil phosphoribosyltransferase	Nucleotide metabolism and DNA recombination			down
ECs0579	0.5397	-0.703037	-0.670242	0.297612	17	0	4	13	ureidoglycolate dehydrogenase	Nucleotide metabolism and DNA recombination		down
ECs2873	-0.340239	-0.144314	-0.0641871	0.380241	0	10	15	15	uridine/cytidine kinase	Nucleotide metabolism and DNA recombination	down
ECs3974	-0.0778609	-0.538987	0.211691	0.21615	3	2	19	11	uronate isomerase	Carbohydrate metabolism	down
ECs4449	0.440408	0.0211064	0.102414	-1.02313	16	15	18	0	xylose binding protein transport system	Transport	up
ECs5014	0.43979	0.16111	0.0654879	-1.39083	16	18	17	0	xylose-proton symport	Transport	up
ECs4447	0.537118	0.135989	-0.124179	-1.1347	17	18	14	0	xylulokinase	Carbohydrate metabolism	up

## Sheet: Table S2 Sheet 2
Additional file 2: Table S2 Sheet 2 Propensity of E. coli genes selected for 5 µg ClO2 network analysis. The 250 most highly expressed and 250 most lowly expressed genes from each treatment [control, 1, 2, and 3 hour (hr)]. Label numbers from 0 to 19 denote genes from most lowly expressed to most highly expressed. Only those fall into either label 0 or 19 at least in one treatment were selected. …
gene_id	5 µg_1 hr_propensity	5 µg_2 hr_propensity	5 µg_3 hr_propensity	5 µg_ctrl_propensity	label_5 µg_1 hr	label_5 µg_2 hr	label_5 µg_3 hr	label_5 µg_ctrl	annotation	function_category	5 µg_1 hr_significance	5 µg_2 hr_significance	5 µg_3 hr_significance
ECs0002	-0.304211	-0.365396	-0.210945	0.569154	0	0	9	19	aspartokinase I-homoserine dehydrogenase I	Stress response	down	down
ECs0003	-0.241032	-0.376878	-0.307984	0.589714	1	0	6	19	homoserine kinase	Amino acid and protein metabolism	down	down
ECs0004	-0.210636	-0.292776	-0.332623	0.553125	2	0	5	19	threonine synthase	Amino acid and protein metabolism	down	down
ECs0005	-0.224008	-0.266661	-0.539077	0.626259	1	1	1	19	hypothetical protein	Unknown	down		down
ECs0013	-0.0443151	0.550837	-0.634568	-0.196845	12	17	0	7	hypothetical protein	Unknown
ECs0022	-0.122748	0.538522	-0.0623013	-0.718773	6	17	14	0	putative outer membrane usher protein precursor	Pathogenicity
ECs0026	-0.202893	-0.578981	-0.0174085	0.491487	2	0	15	19	30S ribosomal subunit protein S20	Transcription and RNA processing
ECs0035	-0.327832	-0.0923252	-0.334568	0.513403	0	3	5	19	carbamoyl-phosphate synthetase small subunit	Nucleotide metabolism and DNA recombination	down
ECs0036	-0.492863	-0.123149	0.20696	0.240547	0	2	19	15	carbamoyl-phosphate synthase large subunit	Nucleotide metabolism and DNA recombination
ECs5362	-0.303791	0.172401	0.0403121	0.042105	0	10	16	12	#N/A	Unknown
ECs0039	0.00529171	0.656305	-0.609495	-0.56325	15	19	1	1	carnitine racemase	Other category
ECs0040	-0.084737	0.57104	-0.656925	-0.176642	9	18	0	7	probable crotonobetaine/carnitine-CoA ligase	Other category
ECs0041	-0.05763	0.536592	-0.642241	-0.147971	11	17	0	8	l-carnitine dehydratase	Other category
ECs0043	-0.0153276	0.68872	-0.645932	-0.599687	13	19	0	1	putative carnitine transporter	Transport
ECs0046	0.0156346	0.560952	-0.672218	-0.269298	15	17	0	6	flavoprotein	Other category
ECs0047	0.0435129	0.636707	-0.697425	-0.488661	16	19	0	2	putative ferredoxin	Other category
ECs0051	-0.245059	-0.295264	-0.561168	0.653412	1	0	1	19	dihydrofolate reductase type I; trimethoprim resistance	Stress response	down	down	down
ECs0059	-0.131273	-0.301007	-0.291846	0.497501	5	0	7	19	organic solvent tolerance protein	Stress response
ECs0063	-0.285355	-0.0770068	-0.0890461	0.348223	0	3	13	17	probable ATP-dependent RNA helicase	Transport	down
ECs0065	0.445906	0.0228196	-0.119322	-0.658183	19	6	12	0	L-ribulose-5-phosphate 4-epimerase	Carbohydrate metabolism	up
ECs0066	0.333949	-0.026251	0.109294	-0.699633	19	5	18	0	L-arabinose isomerase	Carbohydrate metabolism
ECs0067	0.327941	-0.0559382	0.0267898	-0.469006	19	4	16	2	L-ribulokinase	Carbohydrate metabolism
ECs0068	0.172208	0.143023	-0.04018	-0.358967	19	9	14	4	transcriptional regulator for ara operon	Transcription and RNA processing
ECs0078	-0.0557667	-0.30371	-0.126115	0.361063	11	0	12	17	2-isopropylmalate synthase	Amino acid and protein metabolism
ECs0079	0.103103	-0.323412	-0.507637	0.453828	18	0	2	18	leu operon leader peptide	Pathogenicity
ECs0085	-0.111416	-0.232834	-0.460109	0.528767	7	1	3	19	hypothetical protein	Unknown
ECs0086	-0.177032	-0.326862	0.0888271	0.293362	3	0	17	16	putative apolipoprotein	Other category
ECs0100	-0.211648	-0.032029	0.277839	-0.115058	2	4	19	8	UDP-3-O-acyl N-acetylglucosamine deacetylase	Carbohydrate metabolism
ECs0101	-0.16545	-0.200116	-0.506456	0.559322	3	1	2	19	hypothetical protein	Pathogenicity	down	down	down
ECs0122	-0.132825	0.0182662	0.266428	-0.235531	5	6	19	6	aconitate hydrase B	Stress response
ECs0123	0.191152	0.0786985	-0.319724	-0.00966461	19	7	6	10	hypothetical protein	Unknown
ECs0135	-0.0283071	-0.412781	-0.110857	0.383799	13	0	12	18	aspartate 1-decarboxylase	Amino acid and protein metabolism
ECs0147	-0.241294	-0.381505	-0.288773	0.583241	1	0	7	19	poly(A) polymerase I	Nucleotide metabolism and DNA recombination	down	down
ECs0150	0.203194	0.117282	-0.149225	-0.232618	19	8	11	6	probable regulator for maltose metabolism	Carbohydrate metabolism
ECs0171	-0.153353	-0.346377	-0.231908	0.499521	4	0	8	19	30S ribosomal subunit protein S2	Transcription and RNA processing
ECs0176	-0.151514	-0.401286	-0.463619	0.617818	4	0	3	19	undecaprenyl pyrophosphate synthetase	Other category
ECs0177	-0.231118	-0.328937	-0.0910718	0.455001	1	0	13	18	CDP-diglyceride synthetase	Other category
ECs0178	-0.180385	-0.285308	-0.296188	0.518671	3	1	6	19	hypothetical protein	Pathogenicity
ECs0185	-0.206796	-0.313107	-0.221804	0.508073	2	0	9	19	RNAse HII	Nucleotide metabolism and DNA recombination	down	down
ECs0187	-0.223054	-0.319593	0.0222277	0.37038	1	0	16	17	acetylCoA carboxylase carboxytransferase alpha subunit	Stress response
ECs0191	-0.0438376	0.0444754	0.201305	-0.266242	12	6	19	6	inhibitor of Rho	Other category
ECs0202	0.221241	-0.0637383	0.0312632	-0.258323	19	4	16	6	putative phosphatase	Carbohydrate metabolism
ECs0207	-0.354887	0.236632	-0.051479	0.0950223	0	11	14	12	transcriptional regulator for nitrite reductase (cytochrome c552)	Transcription and RNA processing
ECs0224	0.101943	0.556126	-0.660438	-0.39797	18	17	0	3	putative membrane protein	Pathogenicity
ECs0244	0.193227	0.247424	-0.485431	-0.0939039	19	11	2	9	hypothetical protein	Unknown
ECs0251	-0.0166938	-0.455257	-0.331547	0.511997	13	0	5	19	hypothetical protein	Unknown
ECs0253	-0.0321247	0.444532	0.0352355	-0.798618	12	15	16	0	damage-inducible protein DinJ	Stress response
ECs0257	-0.171138	0.76625	-0.485405	-0.813854	3	19	2	0	flagellar biosynthesis	Cell motility
ECs0259	-0.0278688	0.141972	0.197405	-0.428993	13	9	19	3	hypothetical protein	Unknown
ECs0260	-0.060767	0.318623	0.161592	-0.670233	10	13	18	0	hypothetical protein	Unknown
ECs0262	-0.317252	0.546052	0.052881	-0.663014	0	17	16	0	hypothetical protein	Unknown	down
ECs0265	-0.231782	-0.483205	-0.15831	0.553345	1	0	11	19	guanine-hypoxanthine phosphoribosyltransferase	Nucleotide metabolism and DNA recombination	down	down
ECs0281	-0.198197	0.637254	-0.38885	-0.423951	2	19	4	3	hypothetical protein	Unknown	down	up	down
ECs0282	-0.110638	0.719822	-0.575728	-0.616494	7	19	1	1	hypothetical protein	Unknown
ECs0284	-0.241855	0.711538	-0.554006	-0.42075	1	19	1	3	DNA-invertase	Nucleotide metabolism and DNA recombination
ECs0285	0.0725247	-0.327196	-0.56278	0.497816	17	0	1	19	hypothetical protein	Unknown
ECs0289	0.195726	0.0644317	-0.509915	0.123417	19	7	2	13	putative integrase	Nucleotide metabolism and DNA recombination
ECs0290	0.212171	0.245706	-0.423045	-0.165852	19	11	3	7	hypothetical protein	Unknown
ECs0296	0.140607	0.200138	-0.381916	-0.039179	19	10	4	10	putative Ogr family transcription activator	Transcription and RNA processing
ECs0299	-0.0359469	0.639424	-0.502774	-0.547501	12	19	2	1	putative DNA binding protein	Nucleotide metabolism and DNA recombination
ECs0300	-0.220927	0.674338	-0.457453	-0.429391	1	19	3	3	putative CI repressor	Transcription and RNA processing
ECs0301	-0.266086	0.612286	-0.207928	-0.487106	0	18	9	2	hypothetical protein	Unknown
ECs0304	0.10681	-0.0309868	-0.748652	0.382392	18	4	0	18	hypothetical protein	Unknown
ECs0306	0.24978	0.324317	-0.727278	-0.131674	19	13	0	8	putative oxidoreductase	Other category
ECs0307	0.460407	0.197934	-0.498784	-0.515453	19	10	2	2	hypothetical membrane protein	Other category
ECs0310	-0.316803	0.704237	-0.392764	-0.471683	0	19	4	2	hypothetical protein	Unknown	down	up
ECs0317	-0.194529	0.675777	-0.542355	-0.385569	2	19	1	3	hypothetical protein	Unknown
ECs5701	0.23842	-0.133171	0.108983	-0.322872	19	2	18	5	#N/A	Unknown
ECs0327	0.303444	-0.161102	-0.0730153	-0.157551	19	2	13	8	putative ribosomal protein	Transcription and RNA processing
ECs0331	-0.136688	0.724848	-0.432478	-0.770645	5	19	3	0	putative NADH-dependent flavin oxidoreductase	Other category
ECs0336	-0.129272	0.660273	-0.424328	-0.551355	5	19	3	1	putative invasin	Pathogenicity
ECs0340	-0.890796	0.925356	-1.06375	-0.211525	0	19	0	7	hypothetical protein	Unknown
ECs0342	-0.85533	0.91402	-0.835082	-0.316178	0	19	0	5	putative oxidoreductase	Other category
ECs0343	-0.509672	0.855972	-0.472385	-0.719902	0	19	2	0	putative ARAC-type regulatory protein	Transcription and RNA processing
ECs0344	0.086402	0.329841	0.0373854	-0.719661	18	13	16	0	putative dehydrogenase subunit	Other category
ECs0346	-0.0602493	0.713763	-0.503617	-0.775826	10	19	2	0	putative transporter	Transport
ECs0349	-0.307464	0.745262	-0.375057	-0.650396	0	19	4	1	hypothetical protein	Unknown
ECs0350	-0.123999	0.729726	-0.600635	-0.603987	6	19	1	1	putative adhesin	Pathogenicity
ECs0351	-0.0721252	0.750254	-0.797147	-0.581826	10	19	0	1	hypothetical protein	Unknown
ECs0356	-0.404982	0.209167	0.247958	-0.197181	0	11	19	7	hypothetical protein	Unknown
ECs0358	-0.378681	0.0729305	0.32945	-0.17236	0	7	19	7	NAD+-dependent betaine aldehyde dehydrogenase	Amino acid and protein metabolism
ECs0359	-0.437613	0.38741	-0.0249064	-0.0732377	0	14	15	9	probably transcriptional repressor of bet genes	Transcription and RNA processing
ECs0360	-0.440966	0.153319	0.429074	-0.440075	0	9	19	3	high-affinity choline transport	Transport
ECs0366	0.0444603	0.712877	-0.886179	-0.586154	16	19	0	1	hypothetical protein	Unknown
ECs0367	-0.054243	0.685133	-0.632662	-0.53235	11	19	0	1	putative transcription factor	Transcription and RNA processing
ECs0368	-0.0934454	0.760509	-0.756605	-0.619389	8	19	0	1	hypothetical protein	Unknown
ECs0369	-0.0494606	0.697884	-0.56074	-0.661099	11	19	1	0	putative oxidoreductase subunit	Other category
ECs5377	0.169798	0.00583912	-0.26452	0.0464169	19	5	7	12	#N/A	Unknown
ECs0374	0.409136	0.0692925	-0.27932	-0.406766	19	7	7	3	putative sugar-binding protein	Carbohydrate metabolism
ECs0382	0.216885	-0.114581	-0.0475345	-0.0997298	19	2	14	9	putative cytochrome subunit of dehydrogenase	Other category
ECs0385	-0.0110126	0.538826	0.179236	-2.20256	14	17	18	0	putative phosphonomutase 2	Other category
ECs0386	-0.0356541	0.433954	0.346653	-2.61646	12	15	19	0	putative citrate synthase	Other category
ECs0387	-0.0452983	0.385392	0.393618	-2.49399	11	14	19	0	hypothetical protein	Other category
ECs0388	-0.149083	0.0620725	0.648793	-2.09108	4	7	19	0	putative propionyl-CoA synthetase	Other category
ECs0395	-0.157682	0.345783	0.248685	-0.793973	4	13	19	0	thiogalactoside acetyltransferase	Other category
ECs0396	-0.198197	0.437922	0.188465	-0.837927	2	15	18	0	galactoside permease	Transport
ECs0397	-0.142998	0.335456	0.24095	-0.768858	5	13	19	0	beta-D-galactosidase	Carbohydrate metabolism
ECs0402	-0.0378004	0.753996	-0.845061	-0.616494	12	19	0	1	3-(3-hydroxyphenyl)propionate hydroxylase	Amino acid and protein metabolism
ECs0403	0.0359657	0.612352	-0.704972	-0.400898	16	18	0	3	2,3-dihydroxyphenylpropionate 1,2-dioxygenase	Amino acid and protein metabolism
ECs0404	-0.0597793	0.721088	-0.818249	-0.484323	10	19	0	2	2-hydroxy-6-ketonona-2,4-dienedioic acid hydrolase	Amino acid and protein metabolism
ECs0410	-0.408214	-0.0889089	-0.241723	0.50211	0	3	8	19	putative esterase	Other category	down		down
ECs0411	-0.367257	-0.0948059	-0.0721812	0.389956	0	3	13	18	alcohol dehydrogenase class III	Stress response
ECs0412	-0.370725	-0.122437	-0.272362	0.518965	0	2	7	19	putative alpha helix chain	Nucleotide metabolism and DNA recombination	down
ECs0415	0.144817	-0.084913	0.0449094	-0.138127	19	3	16	8	putative periplasmic-iron-binding protein	Transport
ECs0418	-0.0321576	-0.362544	-0.147188	0.386582	12	0	11	18	putative transcription regulator	Pathogenicity
ECs0422	0.165315	-0.0822747	0.16042	-0.342645	19	3	18	4	taurine dioxygenase	Other category
ECs0426	-0.206701	-0.541814	-0.605244	0.729839	2	0	1	19	putative enzyme	Other category	down	down	down
ECs0429	0.0186362	-0.36753	-0.302801	0.440654	15	0	6	18	hypothetical protein	Unknown
ECs0430	-0.197328	-0.301355	0.209246	0.176985	2	0	19	14	hypothetical protein	Unknown
ECs0432	0.051874	0.396998	-1.0759	0.149274	17	14	0	14	hypothetical protein	Unknown
ECs0434	-0.0398858	0.279638	0.210054	-0.731373	12	12	19	0	phosphate starvation-induced protein psiF	Stress response
ECs0439	-0.267614	0.0638347	0.378003	-0.362342	0	7	19	4	hypothetical protein	Unknown
ECs0442	-0.126919	0.641045	-0.311514	-0.638473	6	19	6	1	hypothetical protein	Unknown
ECs0457	-0.129816	-0.255627	-0.563784	0.585612	5	1	1	19	tRNA-guanine transglycosylase	Nucleotide metabolism and DNA recombination
ECs0459	-0.190331	-0.42604	-0.415748	0.627083	2	0	3	19	protein-export membrane protein SecD	Pathogenicity	down	down	down
ECs0460	-0.16704	-0.380524	-0.377297	0.585238	3	0	4	19	protein-export membrane protein secF	Pathogenicity	down	down	down
ECs0464	-0.067891	-0.332496	-0.106385	0.370572	10	0	12	17	nucleoside-specific channel-forming protein TSX	Nucleotide metabolism and DNA recombination
ECs0473	0.00393136	0.140666	0.200449	-0.483791	15	9	19	2	putative NAD(P)H-dependent xylose reductase	Carbohydrate metabolism
ECs0482	-0.144415	-0.0205763	0.299294	-0.23241	5	5	19	6	protoheme IX farnesyltransferase	Other category
ECs0483	-0.104094	-0.0523445	0.222717	-0.116548	7	4	19	8	cytochrome o ubiquinol oxidase subunit IV	Other category
ECs0488	0.00529973	-0.282538	-0.762088	0.583736	15	1	0	19	putative polymerase/proteinase	Amino acid and protein metabolism
ECs0495	-0.145082	-0.321927	-0.186875	0.460779	5	0	10	18	putative protease maturation protein	Amino acid and protein metabolism	down	down
ECs0501	-0.238989	-0.314629	-0.207276	0.517227	1	0	9	19	putative LRP-like transcriptional regulator	Transcription and RNA processing	down	down
ECs0503	-0.187178	-0.279584	-0.320219	0.530566	2	1	6	19	putative ATP-binding component of a transport system	Transport	down	down	down
ECs0504	-0.0554414	0.211223	-0.930431	0.37894	11	11	0	18	nitrogen regulatory protein P-II 2	Transcription and RNA processing
ECs0507	-0.209382	0.146645	0.262403	-0.320005	2	9	19	5	glycoprotein/polysaccharide metabolism	Carbohydrate metabolism
ECs0509	-0.0740841	0.137448	0.267307	-0.495945	9	9	19	2	hypothetical protein	Unknown
ECs0522	-0.153896	-0.351449	-0.21314	0.492351	4	0	9	19	adenine phosphoribosyltransferase	Nucleotide metabolism and DNA recombination	down	down	down
ECs0527	-0.238211	-0.364516	-0.419762	0.628228	1	0	3	19	adenylate kinase	Stress response	down	down	down
ECs0530	-0.225681	-0.288431	-0.192354	0.491558	1	1	10	19	inosine-guanosine kinase	Nucleotide metabolism and DNA recombination	down	down
ECs0557	-0.156851	-0.178843	-0.392542	0.499972	4	2	4	19	putative ATP-binding component of a transport system	Transport
ECs0567	-0.101211	-0.053044	0.259054	-0.174908	7	4	19	7	repressor of allantoin regulon	Transcription and RNA processing
ECs0568	-0.152529	0.719113	-0.65317	-0.473393	4	19	0	2	glyoxylate carboligase	Other category
ECs0569	0.0616335	0.761576	-0.855111	-0.855386	17	19	0	0	hydroxypyruvate isomerase	Other category
ECs0570	-0.0543297	0.658329	-0.679268	-0.40988	11	19	0	3	tartronic semialdehyde reductase	Other category
ECs0572	-0.027162	0.687922	-0.525538	-0.708868	13	19	2	0	putative transport protein	Transport
ECs0577	0.146666	0.155193	-0.196186	-0.149942	19	9	10	8	hypothetical protein	Nucleotide metabolism and DNA recombination
ECs0578	0.141141	0.264331	-0.451264	-0.0725795	19	12	3	9	allantoate amidohydrohydrolase	Nucleotide metabolism and DNA recombination
ECs0580	0.0509218	0.718224	-0.741071	-0.751985	17	19	0	0	multicopy suppressor fdrA	Transcription and RNA processing
ECs0581	0.0531402	0.64142	-0.719434	-0.501339	17	19	0	2	hypothetical protein	Unknown
ECs0582	0.15563	0.483121	-0.645932	-0.327753	19	16	0	4	putative carboxylase	Other category
ECs0583	-0.00635891	0.666878	-0.831638	-0.393351	14	19	0	3	putative carbamate kinase	Other category
ECs0584	-0.321586	0.104175	-0.48349	0.455698	0	8	2	18	phosphoribosylaminoimidazole carboxylase	Stress response	down		down
ECs0585	-0.382511	-0.136646	-0.489606	0.618693	0	2	2	19	phosphoribosylaminoimidazole carboxylase	Stress response	down		down
ECs0587	-0.12733	-0.233761	-0.514697	0.558009	6	1	2	19	peptidyl-prolyl cis-trans isomerase B	Stress response
ECs0588	-0.243069	-0.392619	-0.368769	0.621082	1	0	4	19	cysteine tRNA synthetase	Nucleotide metabolism and DNA recombination
ECs0593	-0.152325	0.769373	-0.703345	-0.604456	4	19	0	1	putative chaperone	Other category
ECs0594	-0.0445572	0.711226	-0.70691	-0.568292	11	19	0	1	putative outer membrane protein	Pathogenicity
ECs0595	0.0426597	0.678364	-0.575261	-0.758591	16	19	1	0	SfmH protein	Pathogenicity
ECs0596	-0.033543	0.749906	-0.976017	-0.512037	12	19	0	2	putative fimbrial-like protein	Cell motility
ECs0606	-0.0359469	0.639424	-0.593746	-0.45653	12	19	1	2	hypothetical protein	Unknown
ECs0607	-0.149918	0.701939	-0.557379	-0.511134	4	19	1	2	putative Vgr protein	Pathogenicity
ECs0610	-0.0388581	0.708486	-0.617277	-0.658043	12	19	1	0	putative resistance protein	Pathogenicity
ECs0611	-0.122958	0.73609	-0.715107	-0.519331	6	19	0	2	hypothetical protein	Pathogenicity
ECs0612	-0.212038	0.784203	-0.727278	-0.547501	2	19	0	1	putative resistance protein	Pathogenicity
ECs0618	-0.131326	0.00496809	0.23189	-0.164509	5	5	19	8	hypothetical protein	Unknown
ECs0619	-0.0179149	0.0835086	0.280322	-0.519893	13	7	19	2	hypothetical protein	Amino acid and protein metabolism
ECs0627	-0.30924	0.0450616	-0.311514	0.411349	0	6	6	18	ATP-binding component of ferric enterobactin transport	Transport
ECs0645	0.101165	-0.139229	0.354123	-0.558483	18	2	19	1	alkyl hydroperoxide reductase F52a subunit	Other category
ECs0649	-0.292769	-0.637787	-0.224561	0.657836	0	0	9	19	regulator of nucleoside diphosphate kinase	Transcription and RNA processing	down	down
ECs0652	0.0471928	0.665325	-0.760067	-0.531501	17	19	0	1	hypothetical protein	Pathogenicity
ECs0655	0.0716838	0.574831	-0.640266	-0.4117	17	18	0	3	citrate lyase beta chain	Pathogenicity
ECs0662	0.29914	-0.387987	0.0985641	-0.166999	19	0	17	7	cold shock protein	Stress response
ECs0671	-0.172526	-0.207674	-0.351672	0.504388	3	1	5	19	a minor lipoprotein	Other category	down	down	down
ECs0672	-0.183934	-0.153084	-0.42588	0.515275	3	2	3	19	rod shape-determining membrane protein	Other category
ECs0673	-0.160075	-0.394326	-0.379293	0.587727	4	0	4	19	peptidoglycan synthetase penicillin-binding protein 2	Stress response
ECs0674	-0.298039	-0.358758	-0.123792	0.518998	0	0	12	19	hypothetical protein	Unknown	down	down
ECs0675	-0.311729	-0.462616	-0.232203	0.616742	0	0	8	19	hypothetical protein	Unknown	down	down
ECs0678	-0.139523	-0.0567892	-0.660418	0.526999	5	4	0	19	DNA polymerase III delta subunit	Nucleotide metabolism and DNA recombination
ECs0695	-0.219628	-0.220239	-0.288555	0.505396	1	1	7	19	apolipoprotein N-acyltransferase	Transport	down	down
ECs0704	-0.148343	-0.209869	-0.39287	0.51059	4	1	4	19	asparagine synthetase B	Amino acid and protein metabolism	down	down	down
ECs0718	-0.240985	-0.217257	-0.294257	0.517129	1	1	6	19	negative modulator of initiation of replication	Nucleotide metabolism and DNA recombination	down	down
ECs0727	0.193496	0.550643	-0.8642	-0.398101	19	17	0	3	KdpF protein of high-affinity potassium transport system	Pathogenicity
ECs0728	0.381843	-0.271043	0.392833	-1.38916	19	1	19	0	hypothetical protein	Unknown	up		up
ECs0732	0.188671	0.161277	-0.293969	-0.124492	19	10	6	8	hypothetical protein	Unknown
ECs0744	-0.116797	0.177869	0.196006	-0.360985	6	10	19	4	putative fimbrial-like protein	Cell motility
ECs0752	-0.163127	-0.167792	0.266266	-0.0145307	3	2	19	10	2-oxoglutarate dehydrogenase dihydrolipoyltranssuccinase E2 component	Stress response
ECs0757	-0.0153276	0.670141	-0.688057	-0.498711	13	19	0	2	putative fumarate hydratase	Stress response
ECs0758	0.027232	0.604677	-0.643896	-0.41533	16	18	0	3	putative transport protein	Transport
ECs0763	-0.202268	0.745747	-0.593746	-0.547501	2	19	1	1	putative glutamate mutase L	Other category
ECs0764	-0.146098	0.699227	-0.646739	-0.426141	4	19	0	3	putative glutamate mutase S	Other category
ECs0766	-0.235482	0.682927	-0.348103	-0.562585	1	19	5	1	hypothetical protein	Unknown
ECs5391	-0.0388581	-0.12727	0.314809	-0.26395	12	2	19	6	#N/A	Unknown
ECs0770	0.189862	-0.109281	0.0562832	-0.192067	19	3	17	7	hypothetical protein	Unknown
ECs0771	-0.161026	-0.455047	-0.300402	0.576927	4	0	6	19	hypothetical protein	Unknown
ECs0772	-0.113016	-0.451509	-0.397522	0.591734	6	0	4	19	inner membrane protein TolQ	Cell division
ECs0773	-0.144523	-0.487836	-0.314818	0.586132	5	0	6	19	putative inner membrane protein TolR	Other category
ECs0774	-0.162886	-0.483472	-0.465751	0.651123	3	0	2	19	membrane spanning protein TolA	Transport
ECs0775	-0.163754	-0.378641	-0.320228	0.559115	3	0	6	19	periplasmic protein TolB	Other category
ECs0776	-0.149283	-0.336061	-0.185081	0.468363	4	0	10	18	peptidoglycan-associated lipoprotein	Amino acid and protein metabolism
ECs0782	-0.0928785	-0.336876	-0.129486	0.403341	8	0	12	18	3-deoxy-D-arabinoheptulosonate-7-phosphate synthase	Pathogenicity
ECs0796	-0.0356673	0.655324	-0.56074	-0.537485	12	19	1	1	putative transcriptional regulator LYSR-type	Transcription and RNA processing
ECs0797	-0.164363	0.700764	-0.519638	-0.524687	3	19	2	2	hypothetical protein	Unknown
ECs0798	-0.0280666	0.680057	-0.619389	-0.573144	13	19	1	1	putative membrane pump protein	Transport
ECs0802	-0.0318569	0.646495	-0.679268	-0.40988	12	19	0	3	hypothetical protein	Unknown
ECs0818	-0.269243	0.2989	-0.0524795	-0.0439751	0	13	14	10	holin protein S	Other category
ECs0824	-0.181563	0.713835	-0.616526	-0.448921	3	19	1	3	hypothetical protein	Unknown
ECs0825	-0.0759522	0.671392	-0.531969	-0.552415	9	19	1	1	putative terminase large subunit	Nucleotide metabolism and DNA recombination
ECs0826	0.0128433	0.631933	-0.699107	-0.422338	15	18	0	3	hypothetical protein	Unknown
ECs0830	0.0276626	0.659696	-0.674435	-0.552683	16	19	0	1	hypothetical protein	Unknown
ECs0831	-0.194439	0.728796	-0.537481	-0.557195	2	19	1	1	hypothetical protein	Unknown
ECs0835	-0.102339	0.651478	-0.552924	-0.429718	7	19	1	3	putative minor tail protein	Other category
ECs0836	0.0886621	0.615945	-0.623288	-0.577043	18	18	0	1	putative minor tail protein	Other category
ECs0837	0.00232735	0.633138	-0.68982	-0.416518	15	18	0	3	putative tail length tape measure protein precursor	Other category
ECs0839	-0.0200335	0.607167	-0.676924	-0.325297	13	18	0	4	putative minor tail protein	Other category
ECs0840	-0.128987	0.689816	-0.671038	-0.40165	6	19	0	3	putative tail assembly protein	Other category
ECs0841	-0.00584884	0.663024	-0.736847	-0.452191	14	19	0	2	putative tail assembly protein	Other category
ECs0843	0.0716838	0.675927	-0.86341	-0.529483	17	19	0	2	putative outer membrane protein precursor	Pathogenicity
ECs0844	0.0194818	0.729288	-0.969679	-0.536661	15	19	0	1	putative tail fiber protein	Other category
ECs0852	-0.061069	-0.32077	0.0840161	0.212091	10	0	17	15	7,8-diaminopelargonic acid synthetase	Other category
ECs0853	0.0441329	-0.385588	0.0486915	0.192988	16	0	16	14	biotin synthetase	Other category
ECs0854	0.174875	-0.369696	0.0890275	0.00694102	19	0	17	11	8-amino-7-oxononanoate synthase	Other category
ECs0864	0.076414	0.0122159	0.278205	-0.561284	17	6	19	1	hypothetical protein	Unknown
ECs0869	0.0468632	-0.109768	0.319822	-0.419799	17	3	19	3	hypothetical protein	Unknown
ECs0875	-0.30373	-0.238071	-0.187921	0.503751	0	1	10	19	putative ATP-dependent RNA helicase	Transcription and RNA processing	down	down
ECs0876	-0.279522	0.467823	-0.0924724	-0.271311	0	16	13	5	hypothetical protein	Unknown
ECs0880	0.208801	0.341961	-0.0823838	-0.804698	19	13	13	0	hypothetical protein	Unknown	up
ECs0881	0.148406	0.47959	-0.211263	-0.830448	19	16	9	0	hypothetical protein	Unknown	up	up
ECs0884	0.323242	0.543573	-0.666852	-0.880891	19	17	0	0	hypothetical protein	Unknown
ECs0890	0.0348545	0.191929	0.307992	-0.968153	16	10	19	0	global regulator protein Dps	Stress response
ECs0892	-0.400641	-0.491267	-0.360388	0.710059	0	0	5	19	outer membrane protein X	Pathogenicity	down	down
ECs0896	-0.123472	-0.222527	-0.362724	0.489956	6	1	5	19	hypothetical protein	Unknown
ECs0912	-0.0302162	0.530799	-0.15438	-0.695921	13	17	11	0	hypothetical protein	Unknown
ECs0915	-0.238471	-0.288535	-0.339795	0.567478	1	1	5	19	hypothetical protein	Unknown	down	down	down
ECs0921	-0.192014	-0.57673	-0.374885	0.65943	2	0	4	19	hypothetical protein	Carbohydrate metabolism
ECs0922	-0.151037	-0.160861	-0.454941	0.513761	4	2	3	19	proton motive force efflux pump	Transport
ECs0929	-0.334951	-0.169829	0.785966	-1.64222	0	2	19	0	glutaredoxin1 redox coenzyme for glutathione-dependent ribonucleotide reductase	Nucleotide metabolism and DNA recombination
ECs0940	-0.0273038	0.645005	-0.552924	-0.526882	13	19	1	2	putative transport protein	Transport
ECs0943	-0.28342	0.0635323	-0.0726664	0.233654	0	7	13	15	arginine 3rd transport system periplasmic binding protein	Transport
ECs0945	-0.278144	-0.104336	0.242638	0.0567824	0	3	19	12	arginine 3rd transport system permease protein	Transport
ECs0950	-0.0801882	0.797461	-0.684718	-0.889788	9	19	0	0	hypothetical protein	Unknown
ECs0963	-0.508951	-0.980521	-0.77665	0.949329	0	0	0	19	putative enzyme	Other category	down	down	down
ECs0966	0.116456	0.160176	0.201971	-0.756047	18	10	19	0	cold shock protein	Stress response	up	up	up
ECs0968	-0.128629	0.0685414	0.297981	-0.369009	6	7	19	4	ATP-binding component of serine protease	Amino acid and protein metabolism
ECs0969	-0.0630409	-0.304225	0.142643	0.146349	10	0	18	14	protein chain initiation factor IF-1	Amino acid and protein metabolism
ECs0982	0.162937	0.0947677	0.0293955	-0.370932	19	8	16	4	hypothetical protein	Unknown
ECs0983	-0.178851	-0.512588	-0.176969	0.54735	3	0	10	19	putative transport	Transport
ECs0989	0.0240074	0.216724	-0.728765	0.247956	16	11	0	16	hypothetical protein	Unknown
ECs0991	-0.153675	-0.132538	-0.496025	0.516904	4	2	2	19	5-enolpyruvylshikimate-3-phosphate synthetase	Stress response
ECs0993	-0.138322	-0.240577	-0.486848	0.556548	5	1	2	19	cytidylate kinase	Nucleotide metabolism and DNA recombination	down	down	down
ECs1008	-0.0356783	0.212288	0.207377	-0.571972	12	11	19	1	putative amidase	Stress response
ECs1009	0.179196	-0.200769	-0.275861	0.205283	19	1	7	15	hypothetical protein	Unknown
ECs1012	0.0488788	-0.439784	-0.750914	0.614105	17	0	0	19	outer membrane protein 1a	Pathogenicity
ECs1022	-0.0524217	0.641178	-0.574328	-0.453975	11	19	1	2	putative chaperone	Other category
ECs1026	-0.0968206	0.705584	-0.790078	-0.402084	8	19	0	3	hypothetical protein	Unknown
ECs1027	-0.34792	0.855781	-0.72512	-0.644974	0	19	0	1	putative fimbrial-like protein	Cell motility
ECs1037	-0.0148878	0.192671	0.250373	-0.67267	14	10	19	0	ribosome modulation factor	Transcription and RNA processing
ECs1038	-0.191498	-0.323653	-0.00226194	0.372041	2	0	15	17	beta-hydroxydecanoyl thioester dehydrase	Other category
ECs1042	0.160093	-0.0813435	0.0109544	-0.120955	19	3	16	8	suppressor of lon	Transcription and RNA processing
ECs1049	0.0818548	-0.0196205	0.299249	-0.569357	18	5	19	1	hypothetical protein	Unknown
ECs1050	-0.0578079	-0.11973	0.227588	-0.105441	11	2	19	9	hypothetical protein	Unknown
ECs1059	0.0669105	0.344251	0.160026	-1.05833	17	13	18	0	putative division inhibition protein	Cell division
ECs1067	0.160383	-0.0181593	-0.395808	0.166408	19	5	4	14	hypothetical protein	Unknown
ECs1076	0.184073	0.121916	-0.294263	-0.069326	19	9	6	9	hypothetical protein	Unknown
ECs1077	0.0992935	-0.0520491	0.242065	-0.422748	18	4	19	3	hypothetical protein	Unknown
ECs1079	0.292868	-0.339184	0.246461	-0.450038	19	0	19	3	hypothetical protein	Unknown
ECs1080	0.194719	-0.156012	-0.397938	0.233903	19	2	4	15	prophage maintenance protein	Other category
ECs1083	-0.131345	0.776929	-0.709764	-0.663519	5	19	0	0	putative crossover junction endodeoxyribonuclease	Nucleotide metabolism and DNA recombination
ECs1092	-0.183663	0.717832	-0.345567	-0.78483	3	19	5	0	putative lipoprotein Rz1 protein precursor	Transport
ECs1093	0.144521	-0.00195235	-0.0208852	-0.146491	19	5	15	8	putative endopeptidase	Amino acid and protein metabolism
ECs1100	-0.0884318	0.514082	-0.72467	-0.0278377	8	17	0	10	putative holin protein	Other category
ECs5406	0.0323005	0.677724	-0.71918	-0.580562	16	19	0	1	#N/A	Unknown
ECs1110	0.157515	0.487418	-0.785546	-0.244606	19	16	0	6	putative major head protein	Other category
ECs1111	-0.00760554	0.572685	-0.704288	-0.242528	14	18	0	6	hypothetical protein	Unknown
ECs1115	-0.0205769	0.732017	-0.743109	-0.655192	13	19	0	1	putative minor tail protein	Other category
ECs1116	0.0522926	0.650601	-0.7397	-0.511134	17	19	0	2	putative minor tail protein	Other category
ECs1123	-0.0367024	0.520885	-0.621313	-0.155214	12	17	0	8	putative tail fiber protein	Other category
ECs1130	0.15149	0.0601794	0.0168552	-0.282773	19	7	16	5	probable Ni/Fe-hydrogenase 1 b-type cytochrome subunit	Stress response	up
ECs1131	0.147946	-0.147233	0.0719846	-0.115147	19	2	17	8	processing of HyaA and HyaB proteins	Other category
ECs1137	-0.313203	-0.281107	-0.278802	0.57086	0	1	7	19	hypothetical protein	Unknown	down	down
ECs1138	-0.328985	-0.392571	-0.231956	0.599426	0	0	8	19	putative phosphatase	Other category	down	down
ECs1139	-0.30209	-0.293013	-0.582767	0.681994	0	0	1	19	putative function in exopolysaccharide production	Pathogenicity	down	down
ECs1145	0.244563	0.00673792	0.0620796	-0.443841	19	5	17	3	cold shock-like protein CspG	Stress response
ECs1154	-0.0759522	0.0960281	0.380731	-0.709764	9	8	19	0	hypothetical protein	Unknown
ECs1155	-0.0262386	0.0450982	0.327988	-0.553107	13	6	19	1	curved DNA-binding protein	Nucleotide metabolism and DNA recombination
ECs1158	0.0785253	0.162281	0.214349	-0.704963	17	10	19	0	periplasmic glucose-1-phosphatase	Carbohydrate metabolism
ECs1172	-0.29674	0.545915	-0.175781	-0.320591	0	17	10	5	hypothetical protein	Unknown
ECs1173	0.182742	0.23694	-0.141761	-0.397441	19	11	11	3	hypothetical protein	Unknown
ECs1175	-0.0953703	-0.18001	0.486899	-0.515953	8	2	19	2	recombination protein Bet	Nucleotide metabolism and DNA recombination
ECs1176	-0.213153	-0.446638	0.578974	-0.319243	2	0	19	5	host-nuclease inhibitor protein Gam	Pathogenicity
ECs1177	-0.122958	-0.520746	0.638398	-0.547501	6	0	19	1	Kil protein	Pathogenicity
ECs1178	0.183654	0.255093	-0.345975	-0.203103	19	12	5	7	regulatory protein cIII	Transcription and RNA processing
ECs1179	0.1432	-0.0236239	-0.00872959	-0.135145	19	5	15	8	single strand binding protein Ea10	Nucleotide metabolism and DNA recombination
ECs1180	1.35216	19	0	0					hypothetical protein	Unknown
ECs1181	0.0770457	-0.304075	0.443905	-0.531501	17	0	19	1	putative anti-termination protein N	Nucleotide metabolism and DNA recombination
ECs1211	0.0965736	-0.19287	0.206828	-0.191255	18	1	19	7	hypothetical protein	Unknown
ECs1213	-0.142031	0.652566	-0.448516	-0.480524	5	19	3	2	putative endolysin	Other category
ECs1229	0.139153	0.349384	-0.200415	-0.462674	19	13	9	2	hypothetical protein	Unknown
ECs1245	-0.157048	-0.242842	0.500599	-0.387381	4	1	19	3	MokW protein	Other category
ECs1250	-0.279293	0.488671	-0.0261622	-0.40948	0	16	15	3	C4-type zinc finger protein (TraR family)	Transcription and RNA processing
ECs1252	-0.140581	0.513598	0.0451834	-0.837441	5	17	16	0	putative transport protein	Transport
ECs1253	-0.197649	0.21072	0.412157	-0.863354	2	11	19	0	hypothetical protein	Nucleotide metabolism and DNA recombination
ECs1256	-0.117906	0.504686	-0.0313487	-0.678251	6	16	15	0	hypothetical protein	Nucleotide metabolism and DNA recombination
ECs1257	-0.0859451	0.636707	-0.451024	-0.513979	8	19	3	2	putative synthetase	Nucleotide metabolism and DNA recombination
ECs1263	-0.139851	-0.364678	0.29767	0.0662826	5	0	19	12	putative cytochrome	Other category
ECs1266	-0.187509	0.14211	0.460281	-0.879769	2	9	19	0	ATP-binding pho regulon component PhoH	Transcription and RNA processing
ECs1279	-0.153828	0.636076	-0.436446	-0.428667	4	19	3	3	putative chaperone protein	Other category
ECs1281	-0.217194	0.66915	-0.135913	-0.900599	1	19	11	0	hypothetical protein	Unknown
ECs1283	-0.167244	0.74535	-0.56074	-0.635123	3	19	1	1	hemolysin activator-related protein	Pathogenicity
ECs1284	-0.245116	0.526921	0.0361861	-0.674432	1	17	16	0	putative holo-[acyl-carrier protein] synthase	Other category
ECs1285	-0.0787494	0.737588	-0.577125	-0.744455	9	19	1	0	putative 3-oxoacyl-(acyl carrier protein) reductase	Stress response
ECs1286	-0.0315004	0.682692	-0.583108	-0.613824	12	19	1	1	putative (3R)-hydroxymyristol-(acyl carrier protein) dehydratase	Other category
ECs1287	-0.0660999	0.627756	-0.660267	-0.32634	10	18	0	4	putative acyl carrier protein	Other category
ECs1291	-0.107135	0.696299	-0.744977	-0.393351	7	19	0	3	hypothetical protein	Unknown
ECs1292	-0.0836913	0.770899	-0.776949	-0.659245	9	19	0	0	putative ATP binding protein of ABC transporter	Stress response
ECs1293	-0.225892	0.732017	-0.574937	-0.486133	1	19	1	2	hypothetical protein	Unknown
ECs1295	-0.158428	0.748546	-0.727278	-0.498711	4	19	0	2	hypothetical protein	Unknown
ECs1296	-0.193009	0.739739	-0.674435	-0.465671	2	19	0	2	hypothetical protein	Unknown
ECs1297	-0.246439	0.699756	-0.593746	-0.346831	1	19	1	4	hypothetical protein	Unknown
ECs1298	0.0400225	0.601964	-0.820963	-0.30026	16	18	0	5	hypothetical protein	Unknown
ECs1304	-0.238471	0.726286	-0.301077	-0.795963	1	19	6	0	hypothetical protein	Unknown
ECs1311	-0.271261	0.320079	-0.0449413	-0.0801896	0	13	14	9	putative transposase	Nucleotide metabolism and DNA recombination
ECs1312	-0.27064	0.495752	-0.299105	-0.116905	0	16	6	8	putative complement resistance protein precursor	Stress response
ECs1313	-0.238471	0.726875	-0.351303	-0.71759	1	19	5	0	hypothetical protein	Unknown
ECs1314	-0.255231	0.81949	-0.54773	-0.826908	1	19	1	0	hypothetical protein	Unknown
ECs1316	0.140271	0.219612	-0.23653	-0.190286	19	11	8	7	putative diacylglycerol kinase	Other category
ECs1333	0.027114	-0.34086	-0.215376	0.375623	16	0	9	17	putative membrane protein	Other category
ECs1338	-0.333781	0.427356	0.0712301	-0.363498	0	15	17	4	hypothetical protein	Unknown
ECs1342	-0.369311	0.202143	-0.443376	0.388222	0	11	3	18	hypothetical protein	Unknown
ECs1343	-0.330726	0.0228298	-0.591301	0.550703	0	6	1	19	TerW protein	Stress response	down
ECs1344	-0.283961	-0.0516444	-0.708229	0.606821	0	4	0	19	hypothetical protein	Unknown	down		down
ECs1352	-0.334667	0.189778	-0.407537	0.364246	0	10	4	17	putative tellurium resistance protein TerA	Stress response
ECs1353	-0.353007	0.321461	-0.386146	0.240638	0	13	4	15	putative tellurium resistance protein TerB	Stress response
ECs1354	-0.377048	0.300817	-0.209969	0.165103	0	13	9	14	putative tellurium resistance protein TerC	Stress response
ECs1362	-0.316723	0.576431	-0.0893931	-0.495133	0	18	13	2	hypotheical protein	Unknown	down	up
ECs5708	-0.165388	0.702909	-0.3955	-0.681033	3	19	4	0	#N/A	Unknown
ECs1370	0.16937	-0.0986013	0.129153	-0.277949	19	3	18	5	putative glucosyl-transferase	Other category
ECs1387	-0.233551	0.677539	-0.36937	-0.520736	1	19	4	2	hypothetical protein	Unknown	down	up
ECs1394	0.260632	0.309372	-0.436463	-0.340535	19	13	3	4	hypothetical protein	Unknown
ECs1397	-0.0153276	0.528105	-0.643508	-0.179963	13	17	0	7	hypothetical protein	Unknown
ECs1401	-0.193854	0.728207	-0.664642	-0.436076	2	19	0	3	hypothetical protein	Unknown
ECs1408	-0.298903	0.496451	-0.151913	-0.2392	0	16	11	6	hypothetical protein	Unknown
ECs1413	-0.228784	-0.509359	-0.344789	0.644064	1	0	5	19	hypothetical protein	Unknown	down	down	down
ECs1415	0.196308	0.349177	-0.538114	-0.215616	19	13	1	7	curli production assembly/transport component CsgF	Pathogenicity
ECs1417	0.178096	0.158671	-0.395602	-0.0259205	19	9	4	10	transcriptional regulator for 2nd curli operon	Pathogenicity
ECs1419	0.340408	0.00545365	0.081041	-0.714449	19	5	17	0	minor curlin subunit precursor CsgB	Pathogenicity	up
ECs1420	0.232234	-0.0189499	0.0622007	-0.382177	19	5	17	4	curlin major subunit CsgA	Pathogenicity	up
ECs1426	-0.14242	-0.157937	-0.441079	0.502117	5	2	3	19	periplasmic glucans biosynthesis protein	Carbohydrate metabolism	down		down
ECs1434	0.197561	0.251503	-0.333683	-0.230375	19	12	5	6	hypothetical protein	Unknown
ECs1439	0.390007	0.0187387	-0.399383	-0.17892	19	6	4	7	damage-inducible protein DinI	Stress response
ECs1442	-0.0441795	0.199696	0.301573	-0.775268	12	10	19	0	glutaredoxin 2	Other category
ECs1443	-0.135357	-0.348801	-0.122285	0.430068	5	0	12	18	hypothetical protein	Unknown
ECs1448	0.177543	0.0689794	-0.67561	0.219286	19	7	0	15	protein of flagellar biosynthesis	Cell motility
ECs1464	-0.137545	-0.264527	-0.317188	0.496552	5	1	6	19	hypothetical protein	Unknown	down	down
ECs1466	-0.20382	-0.453233	-0.276234	0.586184	2	0	7	19	hypothetical protein	Unknown	down	down
ECs1467	-0.221107	-0.406854	-0.115479	0.496855	1	0	12	19	50S ribosomal subunit protein L32	Transcription and RNA processing
ECs1468	-0.206043	-0.432999	-0.16429	0.52604	2	0	11	19	PlsX protein	Other category	down	down
ECs1469	-0.17414	-0.330703	-0.00337886	0.365995	3	0	15	17	3-oxoacyl-[acyl-carrier-protein] synthase III; acetylCoA ACP transacylase	Other category
ECs1481	-0.109164	-0.144506	0.22034	-0.0210971	7	2	19	10	hypothetical protein	Unknown
ECs1490	0.115183	0.580521	-0.466522	-0.695553	18	18	2	0	hypothetical protein	Unknown
ECs1491	-0.178632	-0.157924	-0.688008	0.605044	3	2	0	19	hypothetical protein	Stress response
ECs1494	-0.335339	-0.286872	-0.32597	0.602663	0	1	6	19	hypothetical protein	Transport	down
ECs1495	-0.326346	-0.257443	-0.32317	0.585781	0	1	6	19	putative ATP-binding component of a transport system	Transport	down
ECs1496	-0.133111	-0.171287	-0.450549	0.507572	5	2	3	19	putative kinase	Transport
ECs1512	-0.106442	0.679617	-0.524153	-0.538533	7	19	2	1	hypothetical protein	Unknown
ECs1513	-0.0128369	0.595989	-0.324309	-0.673579	14	18	6	0	hypothetical protein	Unknown
ECs1520	0.178329	-0.0748721	-0.54392	0.269242	19	3	1	16	prophage maintenance protein	Other category
ECs1523	0.00147954	0.636028	-0.723893	-0.396746	15	19	0	3	putative crossover junction endodeoxyribonuclease	Nucleotide metabolism and DNA recombination
ECs5711	0.141078	0.0677927	-0.471708	0.156869	19	7	2	14	#N/A	Unknown
ECs5712	0.167556	0.0489368	-0.453178	0.135689	19	7	3	13	#N/A	Unknown
ECs1529	0.180239	0.260412	-0.180313	-0.385383	19	12	10	3	hypothetical protein	Unknown
ECs1530	0.00889971	0.649701	-0.839626	-0.363818	15	19	0	4	putative holin	Other category
ECs1531	-0.0459714	0.706633	-0.708529	-0.548525	11	19	0	1	hypothetical protein	Unknown
ECs5418	0.0040905	0.628833	-0.633752	-0.453975	15	18	0	2	#N/A	Unknown
ECs1554	-0.152758	0.66358	-0.39025	-0.567148	4	19	4	1	putative minor tail protein	Other category
ECs1558	-0.129632	0.648484	-0.500656	-0.432432	5	19	2	3	putative tail assembly protein	Other category
ECs1559	-0.0229515	0.769288	-0.755521	-0.796287	13	19	0	0	putative tail assembly protein	Other category
ECs1567	0.252766	-0.030772	-0.0932085	-0.189795	19	4	13	7	hypothetical protein	Unknown
ECs1571	-0.284991	-0.039443	-0.140935	0.35782	0	4	11	17	ATP-binding component of spermidine/putrescine transport	Transport	down
ECs1579	-0.198332	0.693751	-0.339025	-0.670846	2	19	5	0	hypothetical protein	Unknown
ECs1581	-0.108109	0.736227	-0.681909	-0.573144	7	19	0	1	hypothetical protein	Unknown
ECs1582	-0.103435	0.727993	-0.699553	-0.535525	7	19	0	1	hypothetical protein	Unknown
ECs1588	0.128221	0.603268	-0.631357	-0.609805	18	18	0	1	putative transcriptional activator	Transcription and RNA processing
ECs1591	-0.0153276	0.607563	-0.793236	-0.254514	13	18	0	6	putative prohead protease	Other category
ECs1594	-0.177562	0.707566	-0.454194	-0.602106	3	19	3	1	hypothetical protein	Unknown
ECs1599	0.0383766	0.385146	-0.667059	0.0121143	16	14	0	11	hypothetical protein	Unknown
ECs1601	-0.291056	-0.125433	-0.640266	0.6257	0	2	0	19	sensor protein PhoQ	Pathogenicity	down		down
ECs1609	-0.106497	0.640847	-0.371433	-0.589881	7	19	4	1	intergrase	Pathogenicity
ECs1610	0.130038	0.616782	-0.570216	-0.729823	18	18	1	0	excisionase	Nucleotide metabolism and DNA recombination
ECs1611	-0.34442	0.716016	-0.393075	-0.476042	0	19	4	2	putative replication protein	Nucleotide metabolism and DNA recombination	down	up
ECs1612	-0.21393	0.647825	-0.397036	-0.424899	1	19	4	3	replication protein P	Nucleotide metabolism and DNA recombination
ECs1613	-0.012311	0.640325	-0.442621	-0.66604	14	19	3	0	Ren protein	Other category
ECs1614	0.207371	0.149744	-0.43484	-0.0251128	19	9	3	10	integral membrane drug resistance protein EmrE	Stress response
ECs1616	-0.4789	0.45503	0.304643	-0.782816	0	15	19	0	hypothetical protein	Unknown
ECs1617	-0.247129	0.532304	0.0950813	-0.829453	1	17	17	0	NinE protein	Other category
ECs1618	-0.194669	0.552676	0.0378431	-0.860374	2	17	16	0	hypothetical protein	Unknown
ECs1619	-0.29674	0.653545	-0.282753	-0.471822	0	19	7	2	putative crossover junction endodeoxyribonuclease	Nucleotide metabolism and DNA recombination	down	up
ECs5715	-0.143367	0.702095	-0.532188	-0.547501	5	19	1	1	#N/A	Unknown
ECs1620	-0.0456329	0.646361	-0.601237	-0.454909	11	19	1	2	antitermination protein	Transcription and RNA processing
ECs1621	-0.15373	0.697411	-0.593746	-0.45653	4	19	1	2	putative holin protein	Other category
ECs1622	-0.0883527	0.669042	-0.641832	-0.421924	8	19	0	3	putative endolysin	Other category
ECs1623	-0.229737	0.749409	-0.611446	-0.504576	1	19	1	2	putative endopeptidase	Amino acid and protein metabolism
ECs1624	0.131276	-0.675984	0.851865	18	0	19			lipoprotein Rz1 precursor	Stress response	up	down	down
ECs1627	-0.180083	0.693302	-0.433286	-0.573144	3	19	3	1	hypothetical protein	Unknown
ECs1638	-0.0831002	0.688342	-0.448179	-0.701177	9	19	3	0	minor tail protein	Other category
ECs1644	0.102455	0.562118	-0.666653	-0.409099	18	17	0	3	minor tail protein	Other category
ECs1646	-0.0894356	0.695649	-0.658285	-0.486877	8	19	0	2	tail assembly protein	Other category
ECs1647	-0.0983245	0.668068	-0.484852	-0.55639	8	19	2	1	tail assembly protein	Other category
ECs1651	-0.19658	0.688294	-0.295426	-0.719185	2	19	6	0	tail fiber assembly protein	Other category
ECs1653	-0.0308078	0.287193	-0.667647	0.196737	12	12	0	14	hypothetical protein	Unknown
ECs1674	-0.0725448	-0.349755	-0.450645	0.553439	10	0	3	19	hypothetical protein	Unknown
ECs1676	0.147413	0.227634	-0.39041	-0.0764596	19	11	4	9	hypothetical protein	Unknown
ECs1678	0.178555	0.0798777	-0.157744	-0.138168	19	7	11	8	UmuD protein	Stress response
ECs1683	-0.137223	0.184082	0.453146	-1.09474	5	10	19	0	putative sporulation protein	Other category
ECs1692	-0.0251674	0.104224	0.317965	-0.641407	13	8	19	1	hypothetical protein	Unknown
ECs1694	0.050519	0.6727	-0.642013	-0.675811	17	19	0	0	molybdenum transport protein	Transport
ECs5716	0.154367	0.380705	-0.656214	-0.126339	19	14	0	8	#N/A	Unknown
ECs1710	-0.237186	-0.466457	0.771963	-1.01925	1	0	19	0	hypothetical protein	Unknown
ECs1711	-0.250502	0.176946	0.35988	-0.535051	1	10	19	1	hypothetical protein	Unknown
ECs1712	-0.182803	-0.452945	-0.146797	0.512428	3	0	11	19	phosphoribosylpyrophosphate synthetase	Stress response	down	down
ECs1713	-0.0319568	-0.362108	-0.319649	0.479115	12	0	6	18	4-diphosphocytidyl-2C-methyl-D-erythritol kinase	Stress response
ECs1715	-0.185944	-0.451779	0.261872	0.194562	2	0	19	14	glutamyl-tRNA reductase	Nucleotide metabolism and DNA recombination
ECs1716	-0.110736	-0.405206	-0.0524977	0.395866	7	0	14	18	peptide chain release factor RF-1	Amino acid and protein metabolism	down	down
ECs1717	-0.264114	-0.326888	0.164928	0.279335	1	0	18	16	possible protoporphyrinogen oxidase	Other category
ECs1721	-0.275088	-0.157377	-0.222714	0.468794	0	2	9	18	sodium-calcium/proton antiporter	Transport	down		down
ECs1722	-0.0564676	0.0547223	0.367272	-0.621995	11	7	19	1	cation transport regulator	Transport
ECs1729	-0.181145	-0.323658	0.292132	0.0808046	3	0	19	12	nitrate reductase 1 alpha subunit	Stress response
ECs1730	-0.0789643	-0.321033	0.185096	0.124368	9	0	18	13	nitrate reductase 1 beta subunit	Stress response
ECs1732	-0.0108798	-0.413752	0.224914	0.0740492	14	0	19	12	nitrate reductase 1 gamma subunit	Stress response
ECs1739	0.0796105	-0.330987	-0.12272	0.270127	18	0	12	16	DNA-binding protein H-NS	Nucleotide metabolism and DNA recombination
ECs1752	-0.0488503	-0.327635	-0.247181	0.438492	11	0	8	18	energy transducer TonB	Other category
ECs1753	-0.148269	-0.293246	-0.455653	0.57232	4	0	3	19	hypothetical protein	Other category
ECs1762	0.107547	0.290577	-0.655697	0.0570269	18	12	0	12	hypothetical protein	Unknown
ECs5719	-0.0044847	0.0691306	0.210001	-0.370812	14	7	19	4	#N/A	Unknown
ECs1766	0.00360043	0.496053	-0.70835	-0.102489	15	16	0	9	putative regulatory protein	Transcription and RNA processing
ECs1772	-0.128268	0.354151	0.362731	-1.37819	6	14	19	0	putative colonization factor	Other category
ECs1779	0.0524524	-0.0972625	0.202942	-0.224101	17	3	19	6	hypothetical lipoprotein	Other category
ECs1782	0.0310199	0.505071	-0.710344	-0.150293	16	16	0	8	putative holin protein	Other category
ECs1783	0.00866852	0.663693	-0.75624	-0.462587	15	19	0	2	hypothetical protein	Unknown
ECs1812	0.0578758	0.19121	0.194064	-0.674724	17	10	18	0	hypothetical protein	Pathogenicity
ECs1825	0.262444	0.115151	-0.43003	-0.0631754	19	8	3	9	bfpT-regulated chaperone-like protein	Other category
ECs1829	-0.493845	0.442161	-0.225613	0.0683259	0	15	9	12	hypothetical protein	Unknown
ECs1830	-0.278132	0.264036	-1.01873	0.485231	0	12	0	18	putative structural proteins	Cell division
ECs1831	-0.519246	0.260786	-0.584469	0.463585	0	12	1	18	hypothetical protein	Unknown
ECs1832	-0.371133	0.347224	-0.567548	0.313411	0	13	1	17	tryptophan synthase alpha protein	Stress response
ECs1833	-0.352621	0.309602	-0.608908	0.357508	0	13	1	17	tryptophan synthase beta protein	Stress response
ECs1834	-0.385871	0.135395	-0.631392	0.517719	0	9	0	19	N-(5-phosphoribosyl)anthranilate isomerase/indole-3-glycerolphosphate synthetase	Stress response
ECs1835	-0.618183	0.0647403	-0.482584	0.593173	0	7	2	19	anthranilate synthase component II	Stress response
ECs1836	-0.681115	-0.200039	-0.443566	0.722423	0	1	3	19	anthranilate synthase component I	Amino acid and protein metabolism	down
ECs1837	-0.640389	0.0435288	-0.992937	0.742919	0	6	0	19	trp operon leader peptide	Pathogenicity	down		down
ECs1841	-0.32395	-0.191529	0.0774756	0.314626	0	1	17	17	hypothetical protein	Unknown	down
ECs1846	-0.265361	-0.059019	-0.164379	0.374392	0	4	11	17	DNA topoisomerase type I omega protein	Nucleotide metabolism and DNA recombination	down		down
ECs5725	-0.0418976	-0.376791	-0.0845678	0.359599	12	0	13	17	#N/A	Unknown
ECs1849	-0.247016	0.228162	0.393585	-0.75433	1	11	19	0	aconitate hydrase 1	Stress response
ECs1856	-0.180737	-0.152333	0.21809	0.0509585	3	2	19	12	osmotically inducible lipoprotein	Stress response
ECs1874	-0.314229	0.302171	0.182015	-0.322148	0	13	18	5	putative glutamine synthetase	Amino acid and protein metabolism
ECs1875	-0.304742	0.260974	0.187974	-0.270389	0	12	18	5	probable amidotransferase subunit	Amino acid and protein metabolism
ECs1877	-0.265444	0.46542	0.0678109	-0.529158	0	16	17	2	aldehyde dehydrogenase	Amino acid and protein metabolism
ECs1878	-0.352799	0.351654	0.293156	-0.618994	0	14	19	1	probable oxidoreductase	Amino acid and protein metabolism	down		up
ECs1881	0.407996	-0.14456	-0.264833	-0.154429	19	2	7	8	phage shock protein	Stress response
ECs1882	0.512907	-0.218268	-0.415412	-0.152975	19	1	3	8	phage shock protein	Stress response
ECs1883	0.364564	-0.320119	0.0361871	-0.25362	19	0	16	6	phage shock protein	Stress response
ECs1884	0.598928	-0.212765	-0.588838	-0.211092	19	1	1	7	phage shock protein	Stress response
ECs1885	0.250615	-0.23293	0.0628077	-0.17236	19	1	17	7	phage shock protein	Stress response
ECs1893	0.0137805	0.572224	-0.287255	-0.702356	15	18	7	0	hypothetical protein	Unknown
ECs1896	-0.133111	0.680192	-0.678007	-0.363498	5	19	0	4	putative beta-phosphoglucomutase	Carbohydrate metabolism
ECs1925	0.162202	0.207627	-0.102937	-0.361276	19	11	13	4	hypothetical protein	Pathogenicity
ECs1930	-0.198163	0.68194	-0.484281	-0.454297	2	19	2	2	hypothetical protein	Unknown	down	up	down
ECs1931	-0.193156	0.653518	-0.376714	-0.492111	2	19	4	2	hypothetical protein	Unknown
ECs5726	0.212009	0.440303	-0.0142138	-1.45467	19	15	15	0	#N/A	Unknown	up	up
ECs1936	0.284249	0.533728	-0.283249	-1.4534	19	17	7	0	hypothetical protein	Unknown	up	up
ECs1937	0.238282	0.421749	-0.0928957	-1.18554	19	15	13	0	phage superinfection exclusion protein	Stress response
ECs1939	0.309919	0.332198	-0.0150608	-1.35245	19	13	15	0	hypothetical protein	Unknown	up	up
ECs1940	0.378436	0.271675	-0.133068	-1.0391	19	12	12	0	hypothetical protein	Unknown
ECs1948	-0.10494	0.642405	-0.460215	-0.491932	7	19	3	2	hypothetical protein	Unknown
ECs1949	-0.0588127	0.677358	-0.516982	-0.619157	11	19	2	1	hypothetical protein	Unknown
ECs1950	-0.263164	0.779645	-0.612208	-0.565964	1	19	1	1	hypothetical protein	Unknown
ECs1951	-0.174392	0.775189	-0.727278	-0.569807	3	19	0	1	hypothetical protein	Unknown
ECs1956	-0.169478	0.216076	0.209216	-0.383198	3	11	19	4	hypothetical protein	Unknown
ECs1960	0.310673	-0.0857728	-0.435697	0.072739	19	3	3	12	hypothetical protein	Unknown
ECs2000	-0.270344	0.094008	0.281768	-0.214889	0	8	19	7	putative oxidoreductase	Stress response
ECs2004	-0.295288	0.400764	-0.0878747	-0.138168	0	14	13	8	hypothetical protein	Unknown
ECs2005	-0.289423	0.429101	-0.0581753	-0.228459	0	15	14	6	hypothetical protein	Unknown
ECs2014	-0.00336226	0.226558	0.197952	-0.641273	14	11	19	1	acyl carrier protein phosphodiesterase	Other category
ECs2021	0.198695	0.370194	-0.232212	-0.588938	19	14	8	1	aldehyde dehydrogenase	Other category
ECs2026	0.1641	0.0950642	-0.196989	-0.0977521	19	8	10	9	methyl-accepting chemotaxis protein III	Stress response
ECs2031	0.034615	-0.264774	0.579494	-0.99972	16	1	19	0	hypothetical protein	Unknown
ECs2044	0.29086	0.263526	0.0517586	-1.19124	19	12	16	0	putative transport protein	Pathogenicity	up
ECs2045	0.21071	0.131101	0.297846	-1.35031	19	9	19	0	putative ATP-binding component of a transport system	Pathogenicity	up		up
ECs2046	0.258561	0.109634	0.207377	-1.0713	19	8	19	0	putative transport system permease protein	Pathogenicity	up		up
ECs2047	0.323757	0.253784	0.0110413	-1.15786	19	12	16	0	putative transport system permease protein	Pathogenicity	up
ECs2048	0.20708	0.124653	0.258448	-1.12273	19	9	19	0	putative aldehyde dehydrogenase	Amino acid and protein metabolism	up		up
ECs2052	-0.0816917	-0.284622	-0.388972	0.506388	9	1	4	19	putative resistance protein	Stress response
ECs2053	-0.137501	0.395326	0.159446	-0.736196	5	14	18	0	putative oxidoreductase	Other category
ECs2056	-0.266194	-0.29108	0.144749	0.279877	0	0	18	16	putative receptor	Transport	down	down
ECs2059	-0.300775	0.725283	-0.217795	-0.832949	0	19	9	0	hypothetical protein	Unknown	down	up
ECs2068	-0.0292921	-0.0769892	0.53447	-1.01658	13	3	19	0	cryptic nitrate reductase 2 gamma subunit	Pathogenicity
ECs2069	-0.0751978	-0.080424	0.605536	-1.2799	9	3	19	0	cryptic nitrate reductase 2 delta subunit	Pathogenicity
ECs2070	0.0226658	-0.0923864	0.550868	-1.2282	16	3	19	0	cryptic nitrate reductase 2 beta subunit	Pathogenicity
ECs2071	-0.0267208	-0.137496	0.60832	-1.29026	13	2	19	0	cryptic nitrate reductase 2 alpha subunit	Pathogenicity
ECs2072	0.0764052	-0.204834	0.514131	-0.929579	17	1	19	0	nitrite extrusion protein 2	Other category
ECs2073	-0.162381	0.656593	-0.285445	-0.672522	3	19	7	0	hypothetical protein	Unknown
ECs2081	-0.169478	-0.0768148	0.280496	-0.113049	3	3	19	8	hypothetical protein	Unknown
ECs2085	0.153456	0.0905875	-0.477238	0.126353	19	8	2	13	hypothetical protein	Unknown
ECs2086	-0.162139	0.109846	0.334916	-0.471367	4	8	19	2	osmotically inducible protein	Stress response
ECs2087	-0.353287	0.246137	0.133723	-0.122904	0	11	18	8	putative ATP-binding component of a transport system	Pathogenicity
ECs2090	-0.00376676	0.329454	0.0964898	-0.658043	14	13	17	0	hypothetical protein	Pathogenicity
ECs2091	0.113261	0.403239	0.0037621	-0.943561	18	14	16	0	putative hemin-binding lipoprotein	Pathogenicity
ECs2092	0.0786642	0.373269	-0.02835	-0.683936	17	14	15	0	hypothetical protein	Stress response
ECs2098	-0.169478	0.305932	0.217184	-0.583869	3	13	19	1	glutamate decarboxylase isozyme	Pathogenicity
ECs2101	-0.213779	0.741967	-0.419793	-0.721855	1	19	3	0	putative ATP-binding component of a transport system	Transport
ECs2102	-0.0106349	0.350716	0.194455	-0.975322	14	13	18	0	putative enzyme	Other category
ECs2103	-0.0792337	0.482315	0.196845	-1.39842	9	16	19	0	putative sulfatase	Other category
ECs2105	-0.143161	0.677209	-0.161964	-1.04728	5	19	11	0	hypothetical protein	Unknown
ECs2108	-0.171856	0.524195	-0.819268	0.0742747	3	17	0	12	putative fimbrial-like protein	Cell motility
ECs2109	-0.27168	0.336552	-0.996702	0.415903	0	13	0	18	putative fimbrial-like protein	Cell motility	down		down
ECs2110	-0.322058	0.418856	-0.91338	0.339108	0	15	0	17	putative outer membrane protein	Pathogenicity	down		down
ECs2112	-0.0138559	-0.0140528	-1.38427	0.594815	14	5	0	19	putative fimbrial chaperone protein precursor	Cell motility
ECs2113	-0.802107	-1.5342	-1.89171	1.16938	0	0	0	19	putative type 1 fimbrial protein precursor	Cell motility	down	down	down
ECs2117	-0.102805	0.702526	-0.565101	-0.578754	7	19	1	1	hypothetical protein	Unknown
ECs2118	0.337223	0.127178	0.121132	-1.13668	19	9	18	0	putative kinase	Pathogenicity
ECs2119	0.298723	0.23291	-0.172557	-0.592713	19	11	10	1	putative SORC-type transcriptional regulator	Pathogenicity
ECs2120	0.171289	0.32339	0.161021	-1.37332	19	13	18	0	putative ATP-binding component of a transport system	Pathogenicity	up	up
ECs2121	0.137487	0.0573887	0.372373	-1.14421	18	7	19	0	putative transport system permease protein	Pathogenicity
ECs2122	0.176005	0.0356696	0.397611	-1.36464	19	6	19	0	putative transport system permease protein	Pathogenicity	up		up
ECs2123	0.199999	0.272689	0.251093	-1.7821	19	12	19	0	putative LACI-type transcriptional regulator	Pathogenicity	up	up	up
ECs2124	0.11945	0.329167	0.29028	-1.98536	18	13	19	0	hypothetical protein	Pathogenicity
ECs2125	0.068241	0.22187	0.429137	-2.08535	17	11	19	0	hypothetical protein	Pathogenicity
ECs2126	0.0882031	0.246661	0.187428	-0.874754	18	11	18	0	putative enzyme	Other category
ECs2128	-0.60157	-0.298995	-0.258434	0.670267	0	0	8	19	altronate oxidoreductase	Carbohydrate metabolism	down	down
ECs5729	-0.343601	-0.59678	-0.331746	0.709082	0	0	5	19	#N/A	Unknown	down	down
ECs2144	0.00388161	-0.0957337	-0.693462	0.475437	15	3	0	18	hypothetical protein	Unknown
ECs2155	0.162879	0.259683	-0.343725	-0.181357	19	12	5	7	hypothetical protein	Unknown
ECs2165	0.014047	0.690517	-0.74092	-0.570806	15	19	0	1	putative minor tail protein	Other category
ECs2182	0.161753	0.156596	-0.154953	-0.217118	19	9	11	6	putative transcriptional regulator	Transcription and RNA processing
ECs2184	0.354033	0.465388	-1.11169	-0.372297	19	16	0	4	putative endopeptidase	Amino acid and protein metabolism
ECs2187	0.0227491	0.675101	-0.827057	-0.467014	16	19	0	2	hypothetical protein	Unknown
ECs2196	-0.274941	-0.102961	0.311743	-0.0416468	0	3	19	10	hypothetical protein	Unknown
ECs2198	-0.0210125	-0.100309	0.283059	-0.259257	13	3	19	6	MokW	Other category
ECs2208	-0.223872	0.646074	-0.382437	-0.423204	1	19	4	3	putative regulatory protein	Transcription and RNA processing
ECs2210	-0.340062	0.600273	-0.178195	-0.405952	0	18	10	3	hypothetical protein	Unknown
ECs2212	-0.498179	0.451402	0.274605	-0.659979	0	15	19	0	hypothetical protein	Unknown	down	up	up
ECs2237	-0.178528	0.658602	-0.347449	-0.565684	3	19	5	1	putative tail assembly protein	Other category
ECs2260	0.0132275	0.659869	-0.759347	-0.456248	15	19	0	2	hypothetical protein	Unknown
ECs2261	0.0423966	0.449415	-0.644236	-0.10482	16	15	0	9	putative holin protein	Other category
ECs2278	-0.39459	0.271993	0.141284	-0.137132	0	12	18	8	hypothetical protein	Unknown
ECs2282	0.039348	-0.0770329	0.211822	-0.24355	16	3	19	6	hypothetical protein	Unknown
ECs5735	-0.11316	0.0159387	0.20451	-0.154711	6	6	19	8	#N/A	Unknown
ECs2289	-0.177968	-0.49924	-0.661187	0.72118	3	0	0	19	hypothetical protein	Unknown
ECs2303	-0.266549	-0.318685	-0.709983	0.712258	0	0	0	19	acid shock protein	Stress response	down	down	down
ECs2305	-0.294771	0.213865	-0.0239633	0.0535785	0	11	15	12	possible chaperone	Other category
ECs2306	-0.298802	0.286362	-0.116585	0.0562989	0	12	12	12	possible chaperone	Other category
ECs2314	-0.458017	-1.04862	-0.831727	0.956106	0	0	0	19	response transcriptional regulatory protein RstB sensor	Pathogenicity	down	down	down
ECs2315	-0.480097	-0.942932	-1.14447	0.993308	0	0	0	19	sensor histidine protein kinase RstA regulator	Pathogenicity	down	down	down
ECs2327	-0.0852085	0.069466	0.246671	-0.327233	8	7	19	4	NAD-dependent 7alpha-hydroxysteroid dehydrogenase	Other category
ECs2328	-0.0663888	-0.327666	-0.170998	0.407234	10	0	10	18	repressor of malX and Y genes	Transcription and RNA processing
ECs2333	-0.0272752	-0.160799	0.229512	-0.103059	13	2	19	9	beta-lactam resistance protein	Stress response
ECs2334	0.117426	-0.0673123	-0.62215	0.350973	18	4	0	17	hypothetical protein	Unknown
ECs2335	0.0262171	-0.327176	-0.542868	0.52065	16	0	1	19	hypothetical protein	Unknown
ECs2336	-0.152649	-0.491148	-0.311681	0.589894	4	0	6	19	hypothetical protein	Unknown
ECs2337	-0.0851534	-0.461739	-0.205356	0.493707	9	0	9	19	hypothetical protein	Unknown
ECs2338	-0.206645	-0.468645	-0.347003	0.622312	2	0	5	19	putative membrane protein	Other category
ECs2339	-0.282254	-0.454703	-0.322259	0.640277	0	0	6	19	hypothetical protein	Unknown
ECs2340	-0.329443	-0.453494	-0.389918	0.683917	0	0	4	19	hypothetical protein	Unknown	down	down
ECs2341	-0.360235	-0.602303	-0.480134	0.765819	0	0	2	19	hypothetical protein	Unknown	down	down	down
ECs2350	-0.135531	-0.470059	-0.390862	0.606634	5	0	4	19	putative outer membrane protein	Pathogenicity
ECs2355	-0.0543989	0.430639	0.0766656	-0.805339	11	15	17	0	superoxide dismutase precursor (Cu-Zn)	Stress response
ECs2357	0.180547	0.237488	-0.234152	-0.281993	19	11	8	5	hypothetical protein	Unknown
ECs2358	-0.260665	0.639414	-0.0596303	-0.856278	1	19	14	0	hypothetical protein	Unknown
ECs2359	-0.586195	0.783135	-0.117208	-0.879996	0	19	12	0	N-ethylmaleimide reductase	Other category	down	up
ECs2361	-0.39947	0.272305	0.00806997	0.0249625	0	12	16	11	RNase T	Nucleotide metabolism and DNA recombination
ECs2365	0.0315581	-0.030813	0.197717	-0.264456	16	4	19	6	superoxide dismutase	Stress response
ECs5737	-0.213024	0.186223	0.374765	-0.650574	2	10	19	1	#N/A	Unknown
ECs2367	-0.325959	-0.24359	-0.0860669	0.459169	0	1	13	18	transcriptional repressor for pur regulon	Transcription and RNA processing
ECs2369	-0.0341707	-0.537779	-0.321516	0.546656	12	0	6	19	putative transport protein	Transport
ECs2370	0.0679102	0.107828	0.213468	-0.566165	17	8	19	1	cyclopropane fatty acyl phospholipid synthase	Other category
ECs2381	-0.155729	0.474751	0.170309	-1.01559	4	16	18	0	putative oxidoreductase Fe-S subunit	Other category
ECs2382	-0.205753	0.0339797	0.440298	-0.547945	2	6	19	1	hypothetical protein	Unknown
ECs2383	-0.113537	0.0701322	0.262584	-0.321467	6	7	19	5	pyruvate kinase I	Stress response
ECs2384	-0.290231	0.248873	0.396285	-0.745514	0	12	19	0	murein lipoprotein	Other category	down		up
ECs2385	-0.0827102	0.165008	0.386917	-0.886419	9	10	19	0	hypothetical protein	Unknown
ECs2388	-0.0832549	0.279178	0.285137	-0.860374	9	12	19	0	hypothetical protein	Unknown
ECs2389	-0.0526505	0.195537	0.312179	-0.779333	11	10	19	0	putative ATP-binding component of a transport system	Transport
ECs2390	-0.104614	0.228112	0.374109	-0.974286	7	11	19	0	hypothetical protein	Unknown
ECs2391	-0.0812229	0.221995	0.362216	-0.96493	9	11	19	0	hypothetical protein	Unknown
ECs2401	0.028475	0.638198	-0.655304	-0.503699	16	19	0	2	putative enzyme	Other category
ECs2404	0.155199	0.351367	-0.112499	-0.6368	19	14	12	1	putative transport protein	Transport
ECs2405	0.0516831	0.420961	-0.0440807	-0.731805	17	15	14	0	putative flavoprotein	Other category
ECs2417	-0.130687	0.144671	0.202421	-0.301938	5	9	19	5	vitamin B12 transport	Transport
ECs2419	-0.108096	-0.0987064	0.466863	-0.555692	7	3	19	1	integration host factor IHF alpha subunit	Pathogenicity
ECs2420	-0.0406637	-0.0376055	0.213444	-0.189112	12	4	19	7	phenylalanine tRNA synthetase beta-subunit	Nucleotide metabolism and DNA recombination
ECs2429	-0.0945356	0.0800924	0.347677	-0.551518	8	7	19	1	6-phosphofructokinase II	Stress response
ECs2431	-0.0294603	0.186988	0.223383	-0.566502	13	10	19	1	hypothetical protein	Unknown
ECs2436	-0.117253	0.568498	-0.131641	-0.698162	6	18	12	0	hypothetical protein	Unknown
ECs2445	-0.231642	0.113343	0.33384	-0.384785	1	8	19	4	activator of ntrL gene	Pathogenicity
ECs2449	-0.0160046	-0.362319	-0.663698	0.598973	13	0	0	19	spheroplast protein Y	Other category
ECs2450	0.419056	0.0853897	0.058158	-1.15364	19	7	17	0	hypothetical protein	Amino acid and protein metabolism
ECs2451	0.394856	0.0704213	0.112712	-1.18296	19	7	18	0	hypothetical protein	Amino acid and protein metabolism
ECs2452	0.316496	0.10103	0.203633	-1.28269	19	8	19	0	putative aldehyde dehydrogenase	Amino acid and protein metabolism
ECs2453	0.267038	0.143606	0.206943	-1.22333	19	9	19	0	hypothetical protein	Amino acid and protein metabolism
ECs2454	0.272696	0.216451	-0.0143311	-0.782205	19	11	15	0	acetylornithine delta-aminotransferase	Stress response
ECs2456	0.100812	0.455763	-0.628837	-0.201225	18	15	0	7	hypothetical protein	Unknown
ECs2491	-0.274718	-0.251142	-0.134385	0.466761	0	1	12	18	putative scaffolding protein in the formation of a murein-synthesizing holoenzyme	Other category	down	down
ECs2492	0.0905949	0.25251	0.29906	-1.35566	18	12	19	0	hypothetical protein	Unknown
ECs2493	-0.00556207	0.153805	0.47927	-1.6103	14	9	19	0	hypothetical protein	Unknown
ECs2495	0.0444828	-0.552698	7.8597e-05	0.312297	16	0	15	17	hypothetical protein	Unknown
ECs2504	0.104738	-0.228981	0.414662	-0.602246	18	1	19	1	hypothetical protein	Unknown
ECs2505	0.223509	-0.917381	0.437811	-0.285222	19	0	19	5	hypothetical protein	Unknown
ECs2506	0.250991	-0.411236	0.120713	-0.10463	19	0	18	9	hypothetical protein	Unknown
ECs2511	0.141515	0.355116	-0.0810355	-0.672979	19	14	13	0	hypothetical protein	Unknown	up
ECs2515	-0.0963905	-0.0653791	0.363144	-0.360256	8	4	19	4	putative outer membrane protein	Pathogenicity	down		up
ECs2516	-0.282286	-0.423354	-0.332623	0.634023	0	0	5	19	hypothetical protein	Unknown	down	down
ECs2523	-0.233127	-0.399758	-0.0147481	0.43818	1	0	15	18	L-serine deaminase	Stress response
ECs2533	-0.0320581	-0.251443	0.335567	-0.184795	12	1	19	7	cold shock protein	Stress response
ECs2539	-0.129625	-0.430017	-0.40258	0.594611	5	0	4	19	heat shock protein HtpX	Stress response
ECs2540	-0.123911	-0.27482	-0.346135	0.506916	6	1	5	19	carboxy-terminal protease for penicillin-binding protein 3	Stress response
ECs2541	-0.129764	-0.391133	-0.404629	0.58153	5	0	4	19	ProP effector	Pathogenicity
ECs2542	-0.194935	-0.297869	0.0185475	0.34588	2	0	16	17	hypothetical protein	Amino acid and protein metabolism
ECs2548	-0.095845	0.230482	0.246646	-0.60037	8	11	19	1	phosphoprotein phosphatase 1	Other category
ECs2577	-0.278362	-0.156724	-0.0740217	0.382328	0	2	13	18	hypothetical protein	Unknown
ECs2583	-0.0138815	0.320746	0.137034	-0.708914	14	13	18	0	putative cytochrome C-type protein	Other category
ECs2584	0.100239	0.186343	0.264317	-0.979915	18	10	19	0	copper homeostasis protein	Stress response
ECs2586	-0.229125	-0.361912	-0.25571	0.555275	1	0	8	19	arginine tRNA synthetase	Nucleotide metabolism and DNA recombination	down	down
ECs2590	0.0523906	0.617413	-0.759643	-0.399741	17	18	0	3	flagellar biosynthesis protein FlhB	Cell motility
ECs2592	0.249114	0.0388696	-0.649316	0.157735	19	6	0	14	chemotaxis protein CheY	Stress response
ECs2593	0.0984663	0.198126	-0.763766	0.214856	18	10	0	15	response regulator for chemotaxis CheA sensor	Stress response
ECs2596	0.138146	0.150843	-0.632398	0.165588	18	9	0	14	methyl-accepting chemotaxis protein II	Stress response
ECs2597	0.245507	-0.0367678	-0.63257	0.21519	19	4	0	15	positive regulator of CheA protein activity	Stress response
ECs2601	-0.225657	-0.516457	-0.386745	0.660761	1	0	4	19	regulator of flagellar biosynthesis FlhC	Pathogenicity
ECs2602	-0.339456	-0.899722	-0.619019	0.857337	0	0	1	19	regulator of flagellar biosynthesis FlhD	Pathogenicity	down	down
ECs2603	-0.10044	-0.0516142	0.224854	-0.124291	7	4	19	8	putative regulator	Transcription and RNA processing
ECs2604	-0.214986	0.234556	0.277672	-0.500449	1	11	19	2	trehalose-6-phosphate synthase	Carbohydrate metabolism
ECs2608	0.342603	0.0748632	-0.138909	-0.446023	19	7	11	3	ATP-binding component of high-affinity L-arabinose transport system	Transport
ECs2609	0.385592	0.0820035	-0.0555814	-0.713665	19	7	14	0	L-arabinose-binding periplasmic protein	Transport
ECs2613	0.356281	-0.25968	-0.961507	0.357441	19	1	0	17	cytoplasmic ferritin	Other category
ECs2619	0.040538	-0.0527538	0.230021	-0.305656	16	4	19	5	putative membrane protein	Other category
ECs5738	-0.111987	0.525587	-0.702859	-0.0362265	7	17	0	10	#N/A	Unknown
ECs2630	-0.249835	-0.349788	0.0472153	0.381142	1	0	16	18	hypothetical protein	Unknown
ECs2636	-0.248006	-0.170139	-0.548521	0.598978	1	2	1	19	putative transposase OrfB protein of insertion sequence IS629	Nucleotide metabolism and DNA recombination	down
ECs5739	-0.266642	0.512654	-0.568807	0.0419673	0	17	1	11	#N/A	Unknown
ECs2638	0.24579	0.118141	-0.217223	-0.228137	19	8	9	6	hypothetical protein	Unknown
ECs2650	-0.0824047	-0.363245	-0.130336	0.409343	9	0	12	18	phosphatidylglycerophosphate synthetase	Other category
ECs2653	-0.303638	-0.316999	-0.347887	0.610516	0	0	5	19	hypothetical protein	Unknown	down	down
ECs2655	-0.0437197	0.00556351	0.204732	-0.22241	12	5	19	6	putative ATP-binding component of a transport system	Transport
ECs2662	0.307363	-0.313537	-0.64567	0.329588	19	0	0	17	flagellin	Pathogenicity
ECs2663	0.137606	0.143889	-0.705373	0.205167	18	9	0	15	flagellar capping protein FliD	Cell motility
ECs2667	-0.249755	-0.110617	0.209833	0.0812007	1	3	19	12	hypothetical protein	Unknown
ECs2686	0.156183	0.370723	-0.395424	-0.312812	19	14	4	5	flagellar protein FliO	Cell motility
ECs2691	-0.119034	-0.0330876	0.326101	-0.296753	6	4	19	5	hypothetical protein	Unknown	down		up
ECs2692	-0.37112	-0.00751538	0.715298	-1.46228	0	5	19	0	hypothetical protein	Unknown	down		up
ECs2693	-0.197779	0.161472	0.347918	-0.548151	2	10	19	1	hypothetical protein	Carbohydrate metabolism
ECs2695	0.369627	0.248472	-0.744502	-0.203801	19	12	0	7	hypothetical protein	Unknown
ECs2707	-0.0683283	0.120665	0.221842	-0.381417	10	8	19	4	putative 2-component transcriptional regulator	Pathogenicity
ECs2708	-0.0417229	0.455087	0.281468	-1.96292	12	15	19	0	hypothetical protein	Nucleotide metabolism and DNA recombination
ECs2709	-0.288106	0.339975	0.42966	-1.20091	0	13	19	0	putative reductase	Other category	down		up
ECs2712	0.173412	-0.271316	-0.351737	0.298101	19	1	5	16	putative cytochrome	Other category
ECs2715	0.221599	0.0564654	-0.0575328	-0.291655	19	7	14	5	EspF-like protein	Pathogenicity
ECs2721	0.144179	0.352527	-0.360131	-0.293267	19	14	5	5	putative tail assembly protein	Other category
ECs2724	0.132308	0.578813	-0.66132	-0.513979	18	18	0	2	putative minor tail protein	Other category
ECs2725	0.194023	0.392801	-0.453389	-0.366322	19	14	3	4	putative tail length tape measure protein precursor	Other category
ECs2729	-6.01098e-05	0.564963	-0.71201	-0.230447	14	17	0	6	hypothetical protein	Unknown
ECs2730	0.162243	0.480025	-0.780818	-0.239877	19	16	0	6	putative major head protein	Other category
ECs2734	0.027564	0.678835	-0.707553	-0.586085	16	19	0	1	putative head completion protein	Other category
ECs2739	-0.25217	0.877383	-1.44104	-0.41397	1	19	0	3	putative endopeptidase	Amino acid and protein metabolism
ECs5740	0.0171077	0.558448	-0.80732	-0.181257	15	17	0	7	#N/A	Unknown
ECs2740	0.0304408	0.612166	-0.828667	-0.306339	16	18	0	5	hypothetical protein	Unknown
ECs2742	0.00440608	0.576302	-0.700671	-0.268946	15	18	0	6	hypothetical protein	Unknown
ECs2744	-0.187848	-0.533558	-0.149404	0.544613	2	0	11	19	putative transposase OrfA protein of insertion sequence IS629	Nucleotide metabolism and DNA recombination
ECs2748	0.162811	-0.0780193	-0.978848	0.435115	19	3	0	18	hypothetical protein	Unknown
ECs2754	0.203805	-0.0826083	-0.0828173	-0.0746276	19	3	13	9	prophage maintenance protein	Other category
ECs2758	0.25089	0.450749	-0.778774	-0.329778	19	15	0	4	hypothetical protein	Unknown
ECs2766	0.162032	0.148078	-0.390545	0.00242966	19	9	4	11	putative repressor protein	Transcription and RNA processing
ECs2768	0.177044	0.334782	0.0427286	-0.999487	19	13	16	0	putative cell division inhibition protein	Cell division	up
ECs2769	0.2672	0.297867	-0.0264479	-0.981652	19	13	15	0	hypothetical protein	Unknown
ECs2774	0.233888	-0.142772	-0.0344397	-0.111874	19	2	14	8	hypothetical protein	Unknown
ECs2783	0.0568349	-0.123977	0.232932	-0.250126	17	2	19	6	transcriptional regulator cys regulon	Transcription and RNA processing
ECs2785	-0.0753782	0.140606	0.220274	-0.401133	9	9	19	3	hypothetical protein	Unknown
ECs2801	-0.108362	0.668541	-0.48384	-0.542956	7	19	2	1	hypothetical protein	Unknown
ECs2806	-0.304259	0.556414	-0.124211	-0.40465	0	17	12	3	hypothetical protein	Unknown
ECs2809	0.169543	0.142124	-0.249156	-0.113853	19	9	8	8	putative alpha helix protein	Nucleotide metabolism and DNA recombination
ECs2811	0.149673	0.203432	0.0818389	-0.644185	19	11	17	1	SbmC protein	Stress response
ECs2816	0.0286177	-0.522967	-0.43131	0.550186	16	0	3	19	putative amino acid/amine transport protein	Transport
ECs2817	-0.0560298	0.141568	0.214345	-0.419194	11	9	19	3	putative transcriptional regulator LYSR-type	Transcription and RNA processing
ECs2828	-0.119539	-0.364096	-0.4835	0.595781	6	0	2	19	regulator of length of O-antigen component of lipopolysaccharide chains	Transcription and RNA processing
ECs2829	0.105889	-0.558471	-0.422546	0.508472	18	0	3	19	UDP-glucose 6-dehydrogenase	Carbohydrate metabolism
ECs2843	0.0650844	0.132592	-0.72342	0.286771	17	9	0	16	putative glycosyl transferase	Other category
ECs2844	0.178143	0.0926781	-0.808886	0.251484	19	8	0	16	O antigen polymerase	Other category
ECs2846	-0.211075	-0.468324	-0.161797	0.540063	2	0	11	19	putative Galf transferase	Stress response
ECs2847	-0.175797	-0.310494	-0.440484	0.587066	3	0	3	19	putative UDP-galactose 4-epimerase	Carbohydrate metabolism
ECs2849	-0.0804669	0.676447	-0.554006	-0.538533	9	19	1	1	putative colanic acid biosynthesis glycosyl transferase	Other category
ECs2851	0.0735036	0.646495	-0.76628	-0.515241	17	19	0	2	probable export protein	Transport
ECs2852	-0.16051	0.690632	-0.509554	-0.507761	4	19	2	2	putative colanic acid biosynthsis UDP-glucose lipid carrier transferase	Other category
ECs2853	-0.299715	0.498923	-0.0440807	-0.383498	0	16	14	4	phosphomannomutase	Stress response
ECs2858	-0.335893	0.434441	-0.203873	-0.0442998	0	15	9	10	GDP-D-mannose dehydratase	Carbohydrate metabolism
ECs2859	-0.526153	0.569498	-0.355714	-0.0132035	0	18	5	10	putative transferase	Other category
ECs2862	-0.193735	0.671392	-0.633752	-0.299825	2	19	0	5	putative glycosyl transferase	Other category
ECs2863	-0.0525066	0.548234	-0.623378	-0.189368	11	17	0	7	putative transferase	Other category
ECs2864	-0.285973	0.564025	-0.419187	-0.13178	0	17	3	8	putative regulator	Transcription and RNA processing
ECs2865	-0.133111	0.531346	-0.640266	-0.0612169	5	17	0	9	hypothetical protein	Unknown
ECs2866	-0.363634	0.537861	-0.536588	0.0532724	0	17	1	12	probable protein-tyrosine-phosphatase	Amino acid and protein metabolism
ECs2869	-0.32753	0.460314	-0.639406	0.192836	0	16	0	14	hypothetical protein	Unknown
ECs2870	-0.312661	0.42094	-0.366555	0.0841619	0	15	5	12	hypothetical protein	Unknown
ECs2871	-0.198992	-0.173888	-0.360069	0.505336	2	2	5	19	suppressor of ompF assembly mutants	Pathogenicity	down	down
ECs2873	-0.25895	-0.353172	-0.102021	0.485972	1	0	13	18	uridine/cytidine kinase	Nucleotide metabolism and DNA recombination	down	down
ECs2888	0.020874	-0.0731182	0.529416	-1.15203	16	3	19	0	hypothetical protein	Unknown
ECs2897	-0.0388581	0.651328	-0.537234	-0.543633	12	19	1	1	galactitol-specific enzyme IIA of phosphotransferase system	Carbohydrate metabolism
ECs2912	-0.273991	0.50121	-0.292794	-0.129394	0	16	7	8	hypothetical protein	Unknown
ECs2915	-0.0556431	0.685352	-0.531871	-0.636449	11	19	1	1	putative outer membrane protein	Pathogenicity
ECs2916	-0.0831502	0.723786	-0.481443	-0.802923	9	19	2	0	putative chaperone	Other category
ECs2918	-0.0212623	-0.0326624	0.285578	-0.3471	13	4	19	4	hypothetical protein	Unknown
ECs2925	-0.0816287	0.681716	-0.644047	-0.467749	9	19	0	2	putative regulator	Transcription and RNA processing
ECs2937	-0.174229	-0.29969	-0.632398	0.645703	3	0	0	19	putative 2-component sensor protein	Pathogenicity
ECs2945	0.144179	0.352527	-0.360131	-0.293267	19	14	5	5	putative tail assembly protein	Other category
ECs2948	0.132308	0.578813	-0.66132	-0.513979	18	18	0	2	putative minor tail protein	Other category
ECs2952	0.131276	0.445504	-0.636764	-0.21984	18	15	0	6	hypothetical protein	Unknown
ECs2953	0.190197	0.609292	-0.936435	-0.503417	19	18	0	2	putative minor tail protein	Other category
ECs2955	0.0630631	0.559093	-0.633139	-0.36375	17	17	0	4	hypothetical protein	Unknown
ECs2956	0.1053	0.651974	-0.70196	-0.655715	18	19	0	0	hypothetical membrane protein	Other category
ECs2957	-0.0504189	0.644558	-0.559845	-0.48081	11	19	1	2	hypothetical protein	Unknown
ECs2968	-0.129577	0.652859	-0.462873	-0.48407	5	19	3	2	putative endolysin	Other category
ECs2974	0.171902	0.0465955	-0.66074	0.236808	19	7	0	15	Shiga toxin I subunit A precursor	Pathogenicity
ECs2977	0.0201297	0.659378	-0.777342	-0.452384	15	19	0	2	hypothetical protein	Unknown
ECs2980	-0.224337	0.728452	-0.548521	-0.502276	1	19	1	2	hypothetical protein NinE	Other category
ECs2981	-0.145658	0.749323	-0.652813	-0.58822	5	19	0	1	putative DNA methylase	Nucleotide metabolism and DNA recombination
ECs5742	0.0270716	0.616877	-0.765536	-0.354648	16	18	0	4	#N/A	Unknown
ECs2985	-0.0331534	0.696042	-0.682365	-0.558159	12	19	0	1	Ren protein	Other category
ECs2988	-0.0716388	0.0599711	0.228456	-0.298303	10	7	19	5	regulatory protein CII	Transcription and RNA processing
ECs2992	0.161417	0.145518	-0.160518	-0.195084	19	9	11	7	putative membrane protein	Other category
ECs3000	-0.0662677	-0.119316	0.360991	-0.328393	10	2	19	4	putative host-nuclease inhibitor protein Gam	Pathogenicity
ECs3001	-0.00778038	0.0539075	0.201062	-0.327393	14	7	19	4	recombination protein Bet	Nucleotide metabolism and DNA recombination
ECs3004	-0.0834109	0.640944	-0.420667	-0.566795	9	19	3	1	hypothetical protein	Unknown
ECs3005	-0.200669	0.192302	0.243451	-0.368536	2	10	19	4	hypothetical protein	Unknown
ECs3008	-0.03278	0.610768	-0.316062	-0.698485	12	18	6	0	hypothetical protein	Unknown
ECs3022	-0.27565	-0.105355	0.659017	-0.999852	0	3	19	0	hypothetical protein	Unknown	down		up
ECs3027	0.256105	-0.335492	0.232045	-0.35106	19	0	19	4	putative salicylate hydroxylase	Other category
ECs3028	0.30145	-0.174981	0.0163046	-0.251715	19	2	16	6	putative glutathione-S-transferase	Amino acid and protein metabolism
ECs3029	0.233297	-0.1483	0.077007	-0.248098	19	2	17	6	putative isomerase	Amino acid and protein metabolism
ECs3030	0.171981	-0.0706829	0.0924901	-0.258672	19	3	17	6	putative gentisate 1,2-dioxygenase	Amino acid and protein metabolism
ECs3031	0.173476	-0.0469858	-0.0435041	-0.11141	19	4	14	8	putative transport protein	Transport
ECs3035	-0.216715	-0.560589	0.277162	0.24964	1	0	19	16	cytidine/deoxycytidine deaminase	Nucleotide metabolism and DNA recombination
ECs3037	0.408316	-0.370207	-0.567068	0.212064	19	0	1	15	hypothetical protein	Unknown
ECs3048	-0.129272	-0.330877	-0.151214	0.435598	5	0	11	18	lysine-specific permease	Transport
ECs3054	-0.0228748	0.72447	-0.704972	-0.658727	13	19	0	0	hypothetical protein	Nucleotide metabolism and DNA recombination
ECs3055	0.169037	0.374465	-0.37429	-0.363137	19	14	4	4	putative transcriptional regulator	Transcription and RNA processing
ECs3057	-0.010932	0.709744	-0.776949	-0.560805	14	19	0	1	hypothetical protein	Nucleotide metabolism and DNA recombination
ECs5744	-0.22837	-0.430525	-0.16984	0.538853	1	0	10	19	#N/A	Unknown	down	down
ECs3063	-0.129425	-0.309191	-0.317391	0.511949	5	0	6	19	putative elongation factor	Nucleotide metabolism and DNA recombination	down	down	down
ECs3064	-0.322642	-0.383089	-0.275939	0.612934	0	0	7	19	putative oxidoreductase	Other category	down	down
ECs3066	-0.151903	-0.0214226	-0.665402	0.515465	4	5	0	19	hypothetical protein	Unknown
ECs3067	-0.197278	-0.382503	-0.226829	0.534165	2	0	9	19	putative lipoprotein	Transport	down	down	down
ECs3068	-0.173231	-0.142703	-0.466163	0.52069	3	2	2	19	hypothetical protein	Unknown
ECs3077	-0.120927	-0.409407	-0.477234	0.610647	6	0	2	19	50S ribosomal subunit protein L25	Transcription and RNA processing
ECs3080	-0.250048	-0.327427	-0.300157	0.57144	1	0	6	19	putative sulfatase	Other category	down	down	down
ECs3100	-0.105805	-0.419894	-0.553063	0.632306	7	0	1	19	putative ATP-binding component of a transport system	Transport
ECs3117	-0.216219	-0.350186	-0.209461	0.522013	1	0	9	19	ribonucleoside diphosphate reductase 1 alpha subunit	Nucleotide metabolism and DNA recombination	down	down
ECs3118	-0.310384	-0.156103	0.012909	0.337446	0	2	16	17	ribonucleoside-diphosphate reductase 1 beta subunit	Nucleotide metabolism and DNA recombination
ECs3120	0.122273	0.204497	-0.656458	0.139325	18	11	0	13	InaA protein	Stress response
ECs3124	-0.274392	-0.601645	-0.752149	0.806684	0	0	0	19	glycerophosphodiester phosphodiesterase	Other category	down	down	down
ECs3125	-0.163956	-1.33751	-1.87004	1.01501	3	0	0	19	sn-glycerol-3-phosphate permease	Transport
ECs3126	-0.407233	-0.743463	-0.995804	0.922243	0	0	0	19	anaerobic sn-glycerol-3-phosphate dehydrogenase large subunit	Other category	down	down	down
ECs3127	-0.256329	-0.257701	-0.857527	0.721065	1	1	0	19	anaerobic sn-glycerol-3-phosphate dehydrogenase membrane anchor subunit	Other category
ECs3135	0.172944	0.331654	-0.094755	-0.658276	19	13	13	0	putative racemase	Carbohydrate metabolism	up	up
ECs3137	-0.158863	0.0445035	0.219066	-0.162329	4	6	19	8	hypothetical protein	Unknown
ECs3139	0.0145956	-0.320329	-0.0751514	0.283347	15	0	13	16	hypothetical protein	Unknown
ECs3140	0.0447928	-0.907343	-0.251993	0.569208	16	0	8	19	aluminum-inducible protein	Stress response
ECs3141	-0.0444569	-0.731097	-0.257932	0.580948	11	0	8	19	putative enzyme	Pathogenicity
ECs3142	-0.0671498	-0.602208	-0.526156	0.660469	10	0	2	19	putative sugar transferase	Stress response
ECs3143	-0.0111186	-0.489158	-0.379629	0.541652	14	0	4	19	putative transformylase	Stress response
ECs3144	-0.140031	-0.433304	-0.105589	0.458441	5	0	12	18	hypothetical protein	Stress response
ECs3145	-0.181099	-0.67897	-0.406143	0.692991	3	0	4	19	hypothetical protein	Stress response
ECs5486	-0.110638	-0.546486	-0.0639183	0.458945	7	0	14	18	#N/A	Unknown
ECs3146	-0.00468109	-0.382781	-0.476983	0.537512	14	0	2	19	putative transport/receptor protein	Stress response
ECs3147	-0.124061	-0.261235	-0.62313	0.604008	6	1	0	19	polymyxin resistance protein B	Stress response
ECs3150	-0.178548	-0.166023	0.273928	-0.0131201	3	2	19	10	dihydroxynaphtoic acid synthetase	Other category
ECs3154	-0.0772762	0.0753318	0.348284	-0.572871	9	7	19	1	hypothetical protein	Unknown
ECs3157	-0.0296975	0.597559	-0.632085	-0.322026	13	18	0	5	putative sulfatase / phosphatase	Other category
ECs3160	-0.104368	-0.215635	0.315084	-0.102244	7	1	19	9	NADH dehydrogenase I chain N	Other category
ECs3163	-0.0968774	-0.0232621	0.263293	-0.220867	8	5	19	6	NADH dehydrogenase I chain K	Other category
ECs3188	-0.00473528	-0.270669	0.229053	-0.0344518	14	1	19	10	putative sugar nucleotide epimerase	Carbohydrate metabolism
ECs3197	-0.380199	-0.239334	-0.411425	0.634226	0	1	4	19	membrane protein required for colicin V production	Other category	down
ECs3198	-0.121516	-0.313914	-0.0557013	0.362317	6	0	14	17	putative lipoprotein	Transport
ECs3199	-0.120207	-0.191333	-0.44611	0.508551	6	1	3	19	dihydrofolate:folylpolyglutamate synthetase	Other category	down	down	down
ECs3200	-0.22271	-0.322435	-0.100976	0.453708	1	0	13	18	acetylCoA carboxylase carboxytransferase component beta subunit	Stress response
ECs3203	-0.0817027	-0.295769	-0.104435	0.360313	9	0	13	17	putative PTS system enzyme II A component	Carbohydrate metabolism
ECs3210	-0.162072	-0.145774	-0.482427	0.522762	4	2	2	19	putative transporting ATPase	Transport
ECs3220	-0.00935741	0.611235	-0.331843	-0.723853	14	18	5	0	putative chaperone	Other category
ECs3222	0.0492109	0.41171	-0.00733219	-0.776837	17	15	15	0	putative fimbrial-like protein	Cell motility
ECs3224	0.236169	-0.0946404	-0.17243	-0.0202077	19	3	10	10	putative enzyme	Stress response
ECs3227	0.261167	0.0813526	0.000922888	-0.494674	19	7	15	2	long-chain fatty acid transport protein FadL	Transport
ECs3238	0.165527	-0.265668	0.251145	-0.296905	19	1	19	5	hypothetical protein	Unknown
ECs3241	0.16209	0.31312	0.206078	-1.50743	19	13	19	0	sucrose transport protein	Transport	up	up	up
ECs3242	0.1455	0.409204	0.0904965	-1.39613	19	15	17	0	putative fructokinase	Carbohydrate metabolism	up	up
ECs3243	-0.0884382	0.53778	0.157734	-1.53872	8	17	18	0	sucrose-6 phosphate hydrolase	Carbohydrate metabolism
ECs3252	-0.10313	0.699613	-0.484047	-0.660946	7	19	2	0	putative receptor protein	Transport
ECs3254	-0.1659	0.642069	-0.318235	-0.569241	3	19	6	1	putative enzyme	Other category
ECs3257	0.218538	-0.00074862	-0.0477732	-0.224977	19	5	14	6	hypothetical protein	Unknown
ECs3267	-0.027162	0.518629	-0.111562	-0.741657	13	17	12	0	putative PTS system enzyme IIB component	Carbohydrate metabolism
ECs3270	-0.232309	-0.358193	-0.546789	0.666449	1	0	1	19	hypothetical protein	Unknown	down	down	down
ECs3271	-0.0958267	0.00852568	0.392629	-0.54136	8	5	19	1	high affinity manganese transport protein	Transport
ECs3272	0.0245533	-0.37221	-0.332445	0.453147	16	0	5	18	permease of transport system for 3 nucleosides	Transport
ECs3284	-0.19811	-0.295852	-0.240057	0.505359	2	0	8	19	cell division protein involved in FtsZ ring	Cell division	down	down
ECs3289	-0.10586	0.156476	0.246466	-0.437562	7	9	19	3	glucose-specific PTS system IIA component	Pathogenicity
ECs3315	0.045297	0.667478	-0.791816	-0.509183	16	19	0	2	ethanolamine utilization protein EutG	Stress response
ECs3316	0.0900329	0.614234	-0.69091	-0.511134	18	18	0	2	ethanolamine utilization protein EutJ	Stress response
ECs3318	0.166994	0.614234	-0.780522	-0.589095	19	18	0	1	detox protein	Other category
ECs3323	0.0810861	0.520946	-0.691488	-0.260832	18	17	0	6	hypothetical protein	Unknown
ECs3324	-0.125142	0.622202	-0.7681	-0.171809	6	18	0	7	hypothetical protein	Unknown
ECs3326	-0.177442	0.223744	0.206729	-0.382045	3	11	19	4	transaldolase A	Stress response
ECs3327	-0.196528	0.170043	0.312129	-0.479241	2	10	19	2	transketolase 2 isozyme	Stress response	down		up
ECs3328	-0.223861	-0.0442762	-0.522741	0.515632	1	4	2	19	hypothetical protein	Unknown	down		down
ECs3342	-0.0837142	-0.237623	-0.39744	0.48977	9	1	4	19	bacterioferritin comigratory protein	Other category
ECs3350	0.0334626	0.444335	-0.631967	-0.0932462	16	15	0	9	hydrogenase 4 Fe-S subunit	Other category
ECs3354	0.0937994	0.234381	-0.808019	0.200706	18	11	0	15	probable formate transporter 2	Transport
ECs3360	-0.0759522	-0.57877	-0.688811	0.705262	9	0	0	19	uracil phosphoribosyltransferase	Nucleotide metabolism and DNA recombination
ECs3361	-0.349013	0.0887666	-0.634084	0.533121	0	8	0	19	phosphoribosylaminoimidazole synthetase	Stress response	down		down
ECs3370	-0.323355	-0.137306	0.00575406	0.338495	0	2	16	17	IMP dehydrogenase	Nucleotide metabolism and DNA recombination
ECs3376	-0.164471	-0.283776	-0.333934	0.526948	3	1	5	19	histidine tRNA synthetase	Nucleotide metabolism and DNA recombination
ECs3378	-0.194653	-0.330622	-0.25882	0.527519	2	0	8	19	putative membrane protein	Other category	down	down
ECs3379	-0.270401	-0.452754	-0.221342	0.591107	0	0	9	19	hypothetical protein	Unknown
ECs3380	-0.14143	-0.772889	-0.649979	0.770214	5	0	0	19	nucleoside diphosphate kinase	Stress response
ECs3401	0.0965468	0.279856	0.102786	-0.759228	18	12	17	0	hypothetical protein	Unknown
ECs3404	-0.0603513	0.660325	-0.538686	-0.535001	10	19	1	1	phenylpropionate dioxygenase large terminal subunit	Amino acid and protein metabolism
ECs3413	0.0831125	0.542775	-0.628837	-0.359449	18	17	0	4	putative ATP-binding component of a transport system	Transport
ECs3414	0.114639	0.63884	-0.75983	-0.576384	18	19	0	1	putative LACI-type transcriptional regulator	Pathogenicity
ECs3417	-0.209067	-0.318779	-0.304768	0.550895	2	0	6	19	serine hydroxymethyltransferase	Stress response
ECs3423	-0.26767	0.101608	-0.491268	0.434227	0	8	2	18	phosphoribosylformyl-glycineamide synthetase	Stress response	down		down
ECs3425	-0.288758	-0.0356065	-0.156109	0.366874	0	4	11	17	putative deaminase	Other category	down
ECs3431	-0.270628	-0.0935773	0.126868	0.173113	0	3	18	14	RecO protein	Nucleotide metabolism and DNA recombination
ECs3445	0.303156	0.033542	0.183908	-0.938153	19	6	18	0	putative formate acetyltransferase	Other category	up
ECs3461	0.274424	-0.0160729	0.184944	-0.737728	19	5	18	0	leader peptide of chorismate mutase-P-prephenate dehydratase	Pathogenicity	up
ECs3464	-0.288326	0.535861	-0.094907	-0.412376	0	17	13	3	3-deoxy-D-arabinoheptulosonate-7-phosphate synthase	Stress response	down	up
ECs3469	-0.0953087	-0.350176	-0.356098	0.527594	8	0	5	19	50S ribosomal subunit protein L19	Transcription and RNA processing
ECs3470	-0.0771613	-0.32301	-0.487843	0.55927	9	0	2	19	tRNA (guanine-7-)-methyltransferase	Nucleotide metabolism and DNA recombination
ECs3471	-0.224642	-0.401714	-0.0725562	0.47137	1	0	13	18	hypothetical protein	Unknown
ECs3472	-0.213674	-0.3607	-0.0821841	0.454376	1	0	13	18	30S ribosomal subunit protein S16	Transcription and RNA processing
ECs3478	0.279707	-0.066081	-0.242622	-0.044827	19	4	8	10	DNA repair protein RecN	Nucleotide metabolism and DNA recombination
ECs3489	-0.198083	0.653058	-0.216886	-0.709638	2	19	9	0	hypothetical protein	Unknown
ECs3496	-0.0427823	0.72396	-0.847571	-0.499046	12	19	0	2	hypothetical protein	Unknown
ECs3497	0.0313533	0.504439	-0.667174	-0.176243	16	16	0	7	holin protein	Other category
ECs3499	0.269603	-0.217165	-0.0971235	-0.0315607	19	1	13	10	hypothetical protein	Unknown
ECs3503	-0.0743611	0.645584	-0.465403	-0.544322	9	19	3	1	hypothetical protein	Unknown
ECs3504	-0.0645755	0.692338	-0.523077	-0.656173	10	19	2	0	hypothetical protein	Unknown
ECs3513	-0.328327	0.725747	-0.313514	-0.632243	0	19	6	1	putative DNA binding protein	Nucleotide metabolism and DNA recombination
ECs3518	-0.242939	0.709476	-0.37209	-0.613527	1	19	4	1	hypothetical protein	Unknown	down	up
ECs3519	-0.15146	0.736552	-0.515103	-0.681033	4	19	2	0	hypothetical protein	Unknown
ECs3520	0.43975	0.17659	0.0560037	-1.69313	19	10	17	0	hypothetical protein	Unknown
ECs3521	0.224191	0.110437	0.311406	-1.40495	19	8	19	0	hypothetical protein	Unknown
ECs3522	0.175076	0.0161414	0.394778	-1.27107	19	6	19	0	succinate-semialdehyde dehydrogenase	Amino acid and protein metabolism
ECs3523	0.270734	0.039679	0.308684	-1.33839	19	6	19	0	4-aminobutyrate aminotransferase activity	Other category	up		up
ECs3524	0.132755	0.175653	0.284027	-1.12977	18	10	19	0	transport permease protein of gamma-aminobutyrate	Transport
ECs3525	0.190244	0.137469	-0.00963936	-0.428942	19	9	15	3	putative transcriptional regulator	Transcription and RNA processing	up
ECs3528	-0.453237	0.703131	-0.18972	-0.5755	0	19	10	1	hypothetical protein	Unknown
ECs3529	-0.317918	0.757278	-0.46474	-0.568027	0	19	3	1	hypothetical protein	Unknown
ECs3530	-0.341377	0.800622	-0.433792	-0.75219	0	19	3	0	DNA-binding protein	Nucleotide metabolism and DNA recombination	down	up
ECs3531	0.0111835	-0.579278	-0.342191	0.542343	15	0	5	19	hypothetical protein	Unknown
ECs3533	-0.00916703	-0.188737	0.498484	-0.693101	14	1	19	0	hypothetical protein	Unknown
ECs3540	-0.611798	0.575671	0.29317	-1.03342	0	18	19	0	ATP-binding component of glycine betaine / proline transport system	Transport
ECs3541	-0.20457	0.117376	0.406405	-0.609261	2	8	19	1	high-affinity glycine betaine / proline transport system protein	Transport
ECs3543	-0.306679	0.332031	-0.0563535	-0.0560939	0	13	14	10	putative transport protein	Transport
ECs3545	-0.284254	0.0908512	-0.368196	0.39495	0	8	5	18	hypothetical protein	Unknown
ECs3553	-0.0554568	-0.032366	0.423452	-0.626842	11	4	19	1	carbon storage regulator	Pathogenicity
ECs3565	0.101083	-0.371236	0.114715	0.0632533	18	0	18	12	putative 2-component transcriptional regulator	Pathogenicity
ECs3571	0.378774	0.104467	-0.199645	-0.49589	19	8	10	2	beta-glucosides specific PTS system enzyme II ABC	Carbohydrate metabolism
ECs3572	0.358165	0.146468	-0.39424	-0.294411	19	9	4	5	6-phospho-beta-glucosidase	Carbohydrate metabolism
ECs3591	-0.0318569	0.646495	-0.507418	-0.572399	12	19	2	1	hypothetical protein	Other category
ECs3592	-0.0353951	0.656379	-0.529622	-0.574349	12	19	2	1	putative 4-hydroxybenzoate decarboxylase	Other category
ECs3593	0.0171077	0.709794	-0.632967	-0.761076	15	19	0	0	putative phenylacrylic acid decarboxylase	Other category
ECs3595	-0.197351	0.0974885	0.328844	-0.390683	2	8	19	3	sigma factor RpoS	Pathogenicity
ECs3600	-0.298076	-0.132239	0.122138	0.222717	0	2	18	15	2C-methyl-D-erythritol 2,4-cyclodiphosphate synthase	Stress response
ECs3611	0.144793	0.248752	-0.0645279	-0.461489	19	12	14	2	hypothetical protein	Unknown	up
ECs3614	0.145463	0.362179	-0.29064	-0.388183	19	14	7	3	hypothetical protein	Unknown
ECs3616	-0.205501	0.252358	0.262451	-0.515613	2	12	19	2	hypothetical protein	Unknown
ECs3617	0.184538	-0.0876429	0.0480495	-0.196206	19	3	16	7	3'-phosphoadenosine 5'-phosphosulfate reductase	Other category	up	down
ECs3619	0.0586334	-0.325271	-0.0331019	0.217023	17	0	15	15	sulfite reductase (NADPH beta subunit	Other category
ECs3635	-0.0288231	0.7817	-0.905853	-0.694528	13	19	0	0	hypothetical membrane protein	Other category
ECs3639	-0.0815488	0.0345637	0.35254	-0.504895	9	6	19	2	enolase	Stress response
ECs3640	-0.186968	-0.115654	0.259407	-0.0289873	2	2	19	10	CTP synthetase	Nucleotide metabolism and DNA recombination
ECs3656	-0.149371	-0.790144	-0.717371	0.793268	4	0	0	19	probable serine transporter	Transport
ECs3659	0.272354	0.128053	-0.348028	-0.158921	19	9	5	8	L-1,2-propanediol oxidoreductase	Other category
ECs3660	0.45523	-0.0515743	-0.475717	-0.159182	19	4	2	8	L-fuculose-1-phosphate aldolase	Carbohydrate metabolism
ECs3661	0.483407	0.138654	-0.266283	-0.774014	19	9	7	0	fucose permease	Carbohydrate metabolism	up
ECs3662	0.200784	-0.178286	0.441861	-1.054	19	2	19	0	L-fucose isomerase	Carbohydrate metabolism	up		up
ECs3663	0.297083	0.222663	-0.125032	-0.644876	19	11	12	1	L-fuculokinase	Carbohydrate metabolism
ECs3664	0.220081	0.106098	-0.00802934	-0.436379	19	8	15	3	protein of fucose operon	Nucleotide metabolism and DNA recombination
ECs3673	-0.194053	-0.289026	-0.23176	0.496115	2	1	8	19	membrane-bound lytic murein transglycosylase A	Other category	down	down
ECs3674	-0.349145	-0.179594	-0.177652	0.490682	0	2	10	19	putative amidase	Stress response	down	down
ECs3675	-0.386262	-0.0210997	0.179847	0.13391	0	5	18	13	N-acetylglutamate synthase	Stress response
ECs3677	-0.272096	-0.143051	-0.322481	0.508813	0	2	6	19	DNA helicase RecB	Nucleotide metabolism and DNA recombination	down
ECs3695	-0.220753	-0.536613	0.429718	0.0446631	1	0	19	12	diaminopimelate decarboxylase	Stress response
ECs3697	0.25452	0.0849304	-0.272541	-0.144284	19	7	7	8	putative resistance proteins	Stress response
ECs3698	0.0164211	0.116135	0.307119	-0.72038	15	8	19	0	low-affinity L-arabinose transport system proton symport protein	Transport
ECs3699	-0.518875	0.874733	-0.584561	-0.6571	0	19	1	0	2-deoxy-D-gluconate 3-dehydrogenase	Carbohydrate metabolism	down	up
ECs3700	-0.567745	0.889345	-0.764694	-0.495305	0	19	0	2	putative 5-keto 4-deoxyuronate isomerase	Carbohydrate metabolism
ECs3701	-0.0900773	-0.424334	-0.407515	0.574218	8	0	4	19	putative acyltransferase	Stress response
ECs3706	-0.149106	0.468844	0.0599725	-0.702614	4	16	17	0	hypothetical protein	Unknown
ECs3713	-0.229832	0.764037	-0.532739	-0.640645	1	19	1	1	hypothetical protein	Unknown
ECs3722	-0.160807	0.748507	-0.531586	-0.69298	4	19	2	0	type III secretion protein EpaR2	Pathogenicity
ECs3723	-0.182512	0.627455	-0.174468	-0.714686	3	18	10	0	type III secretion protein EpaR1	Pathogenicity
ECs3724	-0.103033	0.697062	-0.63963	-0.487326	7	19	0	2	type III secretion protein EpaQ	Pathogenicity
ECs3725	-0.16308	0.642084	-0.400572	-0.472111	3	19	4	2	type III secretion protein EpaP	Pathogenicity
ECs3726	-0.167535	0.655662	-0.445447	-0.457189	3	19	3	2	type III secretion protein EpaO	Pathogenicity
ECs3728	-0.0442643	0.70308	-0.684142	-0.561427	12	19	0	1	hypothetical protein	Unknown
ECs3729	-0.00949666	0.549695	-0.632499	-0.2392	14	17	0	6	type III secretion protein EivI	Pathogenicity
ECs3730	-0.297376	0.648082	-0.385974	-0.33973	0	19	4	4	type III secretion protein ATP synthetase EivC	Pathogenicity	down	up
ECs3731	-0.301484	0.727426	-0.387539	-0.575367	0	19	4	1	type III secretion protein EivA	Pathogenicity
ECs3734	-0.368023	0.489809	0.0643097	-0.459533	0	16	17	2	type III secretion protein EivF	Pathogenicity
ECs3735	-0.323128	0.360904	0.170121	-0.40583	0	14	18	3	hypothetical protein	Unknown	down	up	up
ECs3737	-0.360267	0.419867	-0.458319	0.17227	0	15	3	14	hypothetical protein	Unknown
ECs3740	-0.090551	0.687565	-0.439595	-0.695632	8	19	3	0	putative dehydrogenase	Nucleotide metabolism and DNA recombination
ECs3750	0.206264	0.27485	-0.285445	-0.333182	19	12	7	4	hypothetical protein	Other category
ECs3760	-0.129086	0.68242	-0.439595	-0.608462	5	19	3	1	putative permease	Transport
ECs3763	-0.257377	-0.455647	-0.223812	0.587544	1	0	9	19	peptide chain release factor RF-2	Amino acid and protein metabolism	down	down
ECs3775	-0.277894	-0.0135146	-0.247969	0.400421	0	5	8	18	glycine cleavage system H protein	Stress response
ECs3776	-0.395133	-0.538412	-0.727004	0.825019	0	0	0	19	aminomethyltransferase	Stress response	down	down	down
ECs3778	-0.184105	-0.00368997	0.195055	-0.050406	3	5	19	10	2-octaprenyl-6-methoxyphenol 4-monoxygenase	Other category
ECs3781	0.00674943	-0.332166	0.442448	-0.377815	15	0	19	4	hypothetical protein	Unknown
ECs3788	0.0289727	0.692935	-0.780958	-0.572194	16	19	0	1	ATPase component of two convergent arginine trasnporter	Transport
ECs3798	-0.27728	0.121757	0.12002	-0.0107795	0	9	18	10	D-erythrose 4-phosphate dehydrogenase	Other category
ECs3808	-0.0551491	0.647459	-0.564158	-0.477908	11	19	1	2	mannitol-specific PTS system enzyme II component	Carbohydrate metabolism
ECs3809	-0.0106583	0.42172	-0.644957	-0.00202573	14	15	0	11	mannitol-specific PTS system enzyme II component	Carbohydrate metabolism
ECs3810	-0.173502	-0.300015	-0.141214	0.44083	3	0	11	18	transketolase 1 isozyme	Stress response	down	down
ECs3815	-0.183297	-0.412462	0.120674	0.312524	3	0	18	17	hypothetical protein	Unknown
ECs3816	-0.0928607	-0.57991	-0.357535	0.606723	8	0	5	19	hypothetical protein	Unknown
ECs3819	-0.336258	0.210416	-0.215298	0.237728	0	11	9	15	galactose-proton symport of transport system	Transport
ECs3838	-0.21639	-0.165071	-0.538319	0.578923	1	2	1	19	hypothetical protein	Unknown	down		down
ECs3840	-0.184953	-0.571517	-0.0685674	0.510906	2	0	14	19	transport of nucleosides, permease protein	Transport
ECs3847	-0.280966	0.139165	-0.414649	0.379725	0	9	3	18	hypothetical protein	Unknown
ECs3868	-0.136688	0.665572	-0.521426	-0.452191	5	19	2	2	hypothetical protein	Unknown
ECs3876	-0.145948	-0.031582	0.206546	-0.0730435	4	4	19	9	hydrogenase-2 operon protein HybF	Transcription and RNA processing
ECs3877	-0.225589	-0.124508	0.225612	0.054944	1	2	19	12	hydrogenase-2 operon protein HybE	Transcription and RNA processing
ECs3893	0.149677	-0.062128	-0.185007	0.0672774	19	4	10	12	hypothetical protein	Unknown
ECs3896	0.115771	0.337771	0.134031	-1.10136	18	13	18	0	2,5-diketo-D-gluconate reductase	Other category
ECs3900	-0.269401	-0.343514	-0.282982	0.578812	0	0	7	19	hypothetical protein	Unknown	down	down
ECs3905	0.536506	-0.128285	-0.12084	-0.679926	19	2	12	0	hypothetical protein	Unknown
ECs3906	0.536332	-0.372611	0.188713	-1.03322	19	0	18	0	hypothetical protein	Unknown	up	down
ECs3907	0.194968	0.0358255	-0.202567	-0.0669157	19	6	9	9	putative 2-component transcriptional regulator	Pathogenicity
ECs3920	-0.183887	-0.446159	0.0346547	0.396174	3	0	16	18	regulator of lacZ	Transcription and RNA processing
ECs3922	0.011164	0.0927602	-0.646719	0.331178	15	8	0	17	hypothetical protein	Nucleotide metabolism and DNA recombination
ECs3925	-0.0820945	-0.235942	-0.522585	0.53761	9	1	2	19	hypothetical protein	Unknown
ECs3931	-0.0394033	-0.0499319	0.309602	-0.34662	12	4	19	4	glycogen biosynthesis protein GlgS	Other category
ECs3938	-0.0731226	-0.363509	-0.448912	0.558468	9	0	3	19	hypothetical protein	Unknown
ECs3941	-0.026765	-0.128253	-0.639508	0.494175	13	2	0	19	putative kinase	Other category
ECs3942	-0.280532	-0.236954	-0.505891	0.627355	0	1	2	19	hypothetical protein	Other category	down
ECs3944	-0.105712	0.681373	-0.599938	-0.470312	7	19	1	2	L-tartrate dehydratase subunit A	Other category
ECs3945	0.0116282	0.622397	-0.638446	-0.443782	15	18	0	3	L-tartrate dehydratase subunit B	Other category
ECs3946	0.0297929	0.482898	-0.624999	-0.161019	16	16	0	8	hypothetical protein	Unknown
ECs3948	-0.213699	-0.489513	0.0959856	0.384654	1	0	17	18	30S ribosomal subunit protein S21	Transcription and RNA processing
ECs3953	0.0439722	0.425946	-0.0568956	-0.703798	16	15	14	0	hypothetical protein	Unknown
ECs3955	-0.0812684	0.160072	0.372999	-0.826144	9	10	19	0	probable ornithine aminotransferase	Amino acid and protein metabolism
ECs3956	0.229955	0.399007	-0.539541	-0.365881	19	14	1	4	putative tRNA synthetase	Nucleotide metabolism and DNA recombination
ECs3960	0.0303425	0.501839	-0.646516	-0.183378	16	16	0	7	putative oxidoreductase	Other category
ECs3963	0.356101	-0.0133161	-0.279688	-0.187832	19	5	7	7	putative NADPH dehydrogenase	Other category
ECs3971	0.14132	-0.11232	0.0278942	-0.0857817	19	3	16	9	putative transport protein	Transport
ECs3973	-0.421032	-0.270871	-0.270791	0.605771	0	1	7	19	altronate hydrolase	Carbohydrate metabolism
ECs3974	-0.535299	-0.261498	-0.302394	0.654079	0	1	6	19	uronate isomerase	Carbohydrate metabolism	down
ECs3975	-0.455674	-0.375449	-0.232446	0.640875	0	0	8	19	transport protein of hexuronates	Transport	down	down
ECs3977	-0.0117224	-0.259706	-0.646304	0.549977	14	1	0	19	hypothetical protein	Unknown
ECs3978	-0.0371638	-0.168635	-0.715477	0.544538	12	2	0	19	hypothetical protein	Unknown
ECs3981	-0.167732	-0.0620422	0.396189	-0.345136	3	4	19	4	hypothetical protein	Unknown	down		up
ECs3982	-0.182568	0.0820129	0.354894	-0.442999	3	7	19	3	hypothetical protein	Unknown
ECs3984	-0.0781285	0.369111	0.150148	-0.748851	9	14	18	0	putative transferase	Other category
ECs3988	0.0328713	0.178452	0.200587	-0.610992	16	10	19	1	hypothetical protein	Unknown
ECs3989	-0.0104645	0.119687	0.367101	-0.861861	14	8	19	0	hypothetical protein	Unknown
ECs3991	-0.0906974	0.31714	-0.715636	0.231974	8	13	0	15	putative transport system permease protein	Transport
ECs3993	-0.0383171	-0.32432	-0.410478	0.507365	12	0	4	19	hypothetical protein	Unknown
ECs3999	0.143143	0.406594	-0.352584	-0.408618	19	15	5	3	threonine dehydratase operon activator protein	Stress response
ECs4003	0.186596	0.113432	-0.0653661	-0.303163	19	8	14	5	putative dehydrogenase	Other category
ECs4004	0.147974	0.23558	-0.409615	-0.0731594	19	11	4	9	hypothetical protein	Other category
ECs4010	-0.429091	-0.192573	-0.553255	0.680156	0	1	1	19	putative tagatose 6-phosphate kinase 2	Carbohydrate metabolism	down
ECs4011	-0.377146	-0.205165	-0.317831	0.581476	0	1	6	19	N-acetylgalactosamine-specific PTS system enzyme IIB component	Carbohydrate metabolism	down		down
ECs4012	-0.288621	-0.158786	-0.585627	0.623179	0	2	1	19	N-acetylgalactosamine-specific PTS system enzyme IIC component	Carbohydrate metabolism	down		down
ECs4013	-0.328899	-0.149014	-0.153546	0.452314	0	2	11	18	N-acetylgalactosamine-specific PTS system enzyme IID component	Carbohydrate metabolism	down
ECs4014	-0.278678	-0.304523	-0.303911	0.576644	0	0	6	19	N-acetyl-galactosamine / galactosamine PTS system enzyme IIA component	Carbohydrate metabolism	down	down
ECs4021	-0.0265009	0.63281	-0.406806	-0.659054	13	18	4	0	putative chaperone	Other category
ECs4034	0.189131	0.124064	-0.0469159	-0.348978	19	9	14	4	hypothetical protein	Unknown	up
ECs4042	-0.23494	0.251189	-0.758203	0.401351	1	12	0	18	tryptophan-specific transport protein	Amino acid and protein metabolism
ECs4043	-0.272389	-0.129152	-0.121449	0.393942	0	2	12	18	inducible ATP-independent RNA helicase	Transcription and RNA processing
ECs4047	-0.300243	0.052625	0.0955849	0.103387	0	7	17	13	tRNA pseudouridine 5S synthase	Nucleotide metabolism and DNA recombination	down
ECs4048	-0.294208	0.0404285	0.142716	0.0593432	0	6	18	12	ribosome-binding factor A	Transcription and RNA processing
ECs4052	-0.272667	-0.0922121	0.0133518	0.27534	0	3	16	16	argininosuccinate synthetase	Stress response
ECs4054	-0.190088	-0.453562	-0.270421	0.57723	2	0	7	19	protein-export protein SecG	Pathogenicity	down	down	down
ECs4065	-0.203171	-0.291453	-0.36391	0.562246	2	0	5	19	50S ribosomal subunit protein L21	Transcription and RNA processing
ECs4069	-0.105719	-0.345283	-0.557054	0.606884	7	0	1	19	hypothetical protein	Unknown
ECs4072	-0.212541	-0.173821	-0.374182	0.518235	2	2	4	19	hypothetical protein	Transport
ECs4073	-0.23531	-0.274059	-0.476271	0.612875	1	1	2	19	hypothetical protein	Transport
ECs4074	-0.32004	-0.351386	-0.40446	0.651478	0	0	4	19	putative ATP-binding component of a transport system	Transport
ECs4090	-0.0299264	0.646322	-0.613259	-0.468574	13	19	1	2	hypothetical protein	Unknown
ECs4091	-0.354	-0.291031	-0.292421	0.597631	0	0	7	19	glutamate synthase large subunit	Stress response	down	down
ECs4101	-0.291976	-0.0781901	0.2197	0.0733914	0	3	19	12	stringent starvation protein B	Stress response
ECs4102	-0.328751	-0.135077	0.270333	0.0824055	0	2	19	12	stringent starvation protein A	Stress response
ECs4103	-0.294444	-0.283827	0.106683	0.32557	0	1	17	17	30S ribosomal subunit protein S9	Transcription and RNA processing
ECs4104	-0.211224	-0.232215	-0.281354	0.503381	2	1	7	19	50S ribosomal subunit protein L13	Transcription and RNA processing	down	down	down
ECs4109	-0.0619037	0.0869438	0.232482	-0.357899	10	8	19	4	malate dehydrogenase	Stress response
ECs4111	0.217245	0.425018	-0.10296	-1.08639	19	15	13	0	hypothetical protein	Unknown
ECs4112	0.14207	0.360124	-0.0346363	-0.783755	19	14	14	0	hypothetical protein	Unknown
ECs4123	-0.171037	-0.359458	-0.0770827	0.427393	3	0	13	18	regulator of ftsI	Transcription and RNA processing
ECs4132	-0.2723	-0.58921	-0.287462	0.662763	0	0	7	19	putative dehydrogenase	Other category	down	down
ECs4133	-0.0798734	-0.520094	-0.451515	0.617489	9	0	3	19	site-specific DNA inversion stimulation factor	Nucleotide metabolism and DNA recombination
ECs4135	-0.107201	-0.573308	-1.17853	0.812857	7	0	0	19	putative transport protein	Transport
ECs4136	-0.0279787	-0.0260499	-1.02761	0.545763	13	5	0	19	putative transcriptional regulator	Transcription and RNA processing
ECs4137	-0.0351302	0.671392	-0.531969	-0.623874	12	19	1	1	transmembrane protein affects septum formation and cell membrane permeability	Transport
ECs4140	0.166176	-0.144972	-0.0106841	-0.0442538	19	2	15	10	hypothetical protein	Unknown
ECs4141	0.146087	0.246164	-0.299534	-0.177128	19	11	6	7	putative periplasmic binding transport protein	Transport
ECs5754	0.199661	0.0773425	-0.831443	0.25144	19	7	0	16	#N/A	Unknown
ECs4160	-0.260851	-0.328709	0.00563587	0.407346	1	0	16	18	RNA polymerase, alpha subunit	Nucleotide metabolism and DNA recombination	down	down
ECs4162	-0.279153	-0.398821	0.139287	0.346445	0	0	18	17	30S ribosomal subunit protein S11	Transcription and RNA processing
ECs4167	-0.316794	-0.21593	0.0623079	0.337059	0	1	17	17	50S ribosomal subunit protein L30	Transcription and RNA processing	down
ECs4168	-0.266001	-0.1528	-0.108749	0.396046	0	2	12	18	30S ribosomal subunit protein S5	Transcription and RNA processing
ECs4169	-0.353123	-0.265545	0.141665	0.317324	0	1	18	17	50S ribosomal subunit protein L18	Transcription and RNA processing
ECs4170	-0.376455	-0.225001	0.062828	0.37204	0	1	17	17	50S ribosomal subunit protein L6	Transcription and RNA processing	down
ECs4171	-0.272019	-0.0583609	-0.361188	0.48087	0	4	5	18	30S ribosomal subunit protein S8	Transcription and RNA processing	down
ECs4172	-0.296845	-0.196315	-0.133987	0.45035	0	1	12	18	30S ribosomal subunit protein S14	Transcription and RNA processing
ECs4173	-0.318552	-0.129198	0.0165619	0.322734	0	2	16	17	50S ribosomal subunit protein L5	Transcription and RNA processing
ECs4174	-0.289821	-0.113492	-0.0390299	0.338718	0	2	14	17	50S ribosomal subunit protein L24	Transcription and RNA processing
ECs4176	-0.314283	-0.0280273	-0.0235438	0.284028	0	4	15	16	30S ribosomal subunit protein S17	Transcription and RNA processing
ECs4178	-0.297198	-0.328431	-0.0863161	0.484536	0	0	13	18	50S ribosomal subunit protein L16	Transcription and RNA processing
ECs4179	-0.327304	-0.296637	-0.00510999	0.433177	0	0	15	18	30S ribosomal subunit protein S3	Transcription and RNA processing
ECs4180	-0.336779	-0.220855	-0.0476511	0.428895	0	1	14	18	50S ribosomal subunit protein L22	Transcription and RNA processing
ECs4181	-0.282693	-0.252264	-0.25223	0.532779	0	1	8	19	30S ribosomal subunit protein S19	Transcription and RNA processing	down	down
ECs4182	-0.366951	-0.246718	-0.0264413	0.442054	0	1	15	18	50S ribosomal subunit protein L2	Transcription and RNA processing
ECs4184	-0.396174	-0.312501	0.128639	0.374135	0	0	18	17	50S ribosomal subunit protein L4, regulates expression of S10 operon	Transcription and RNA processing
ECs4185	-0.34367	-0.294038	0.0112874	0.428573	0	0	16	18	50S ribosomal subunit protein L3	Transcription and RNA processing	down	down
ECs4186	-0.260273	-0.398563	-0.143507	0.528028	1	0	11	19	30S ribosomal subunit protein S10	Transcription and RNA processing	down	down
ECs4188	0.224582	0.340882	-0.366077	-0.405277	19	13	5	3	leader peptidase HopD	Amino acid and protein metabolism
ECs4189	0.19886	0.19075	-0.04604	-0.483884	19	10	14	2	bacterioferrin	Stress response
ECs4193	-0.296384	-0.27644	0.040344	0.375461	0	1	16	17	30S ribosomal subunit protein S12	Transcription and RNA processing
ECs4199	-0.136832	-0.00828738	0.199361	-0.0960568	5	5	19	9	host factor for lysis of phiX174 infection	Pathogenicity
ECs4200	-0.234945	-0.194847	0.257878	0.0764722	1	1	19	12	FKBP-type peptidyl-prolyl cis-trans isomerase	Amino acid and protein metabolism
ECs4207	-0.168773	-0.367558	-0.189372	0.494552	3	0	10	19	hypothetical protein	Unknown
ECs4213	-0.1213	0.194663	0.236397	-0.46381	6	10	19	2	hypothetical protein	Unknown
ECs4217	0.165942	0.0607114	0.17823	-0.599293	19	7	18	1	nitrite reductase (NAD(P)H) subunit	Other category
ECs4221	0.0460414	0.653028	-0.714699	-0.528692	16	19	0	2	putative amino acid/amine transport protein	Transport
ECs4222	-0.0655173	0.696426	-0.519638	-0.674064	10	19	2	0	putative transport protein	Transport
ECs4233	-0.0456329	0.662491	-0.575261	-0.529017	11	19	1	2	putative transport portein	Transport
ECs4234	-0.0916109	0.679831	-0.565889	-0.519645	8	19	1	2	hypothetical protein	Unknown
ECs4235	0.0843023	0.577866	-0.662739	-0.422338	18	18	0	3	hypothetical protein	Unknown
ECs4236	0.00515095	0.559304	-0.734198	-0.211029	15	17	0	7	hypothetical protein	Unknown
ECs4238	-0.17029	-0.30297	-0.25971	0.503779	3	0	8	19	peptidoglycan synthetase	Stress response	down	down	down
ECs4239	-0.280481	-0.476322	-0.0732397	0.527259	0	0	13	19	hypothetical protein	Nucleotide metabolism and DNA recombination	down	down
ECs4241	-0.145097	-0.118406	-0.480417	0.498996	5	2	2	19	putative phosphatase	Nucleotide metabolism and DNA recombination
ECs4259	0.217576	0.264994	-0.298629	-0.321377	19	12	6	5	maltodextrin phosphorylase	Pathogenicity
ECs4267	-0.0674592	-0.304144	-0.485358	0.545281	10	0	2	19	protein of glp regulon	Transcription and RNA processing
ECs4268	-0.251167	-0.316905	-0.100838	0.46573	1	0	13	18	protein of glp regulon	Transcription and RNA processing
ECs4269	-0.231172	-0.556165	-0.552485	0.728536	1	0	1	19	sn-glycerol-3-phosphate dehydrogenase	Other category
ECs4271	0.0792097	0.575976	-0.643103	-0.425008	17	18	0	3	putative ATP binding protein of ABC transporter	Pathogenicity
ECs4274	-0.0720804	0.0232307	0.213538	-0.224045	10	6	19	6	glycogen synthase	Pathogenicity
ECs4277	-0.140349	0.115218	0.217702	-0.273166	5	8	19	5	1,4-alpha-glucan branching enzyme	Carbohydrate metabolism
ECs4285	-0.101694	0.695912	-0.418542	-0.73694	7	19	3	0	low-affinity gluconate transport permease protein	Transport
ECs4286	-0.300648	0.692229	-0.123078	-0.876203	0	19	12	0	gluconokinase 2	Stress response	down	up
ECs4288	-0.0271494	0.393737	0.0827495	-0.760559	13	14	17	0	hypothetical protein	Unknown
ECs4295	0.151386	0.0388696	0.00916642	-0.243635	19	6	16	6	glycerophosphodiester phosphodiesterase	Other category	up
ECs4296	0.268658	0.133844	-0.15561	-0.364258	19	9	11	4	ATP-binding component of sn-glycerol 3-phosphate transport system	Transport
ECs4297	0.219458	0.164171	-0.250273	-0.215724	19	10	8	7	integral membrane protein of sn-glycerol 3-phosphate transport system	Transport
ECs4299	0.340981	0.175445	-0.310495	-0.392741	19	10	6	3	periplasmic binding protein of sn-glycerol 3-phosphate transport system	Transport
ECs4310	-0.193924	0.0210358	0.203875	-0.0794351	2	6	19	9	RNA polymerase sigma32 factor	Pathogenicity
ECs4318	0.0545348	-0.307857	-0.297207	0.385027	17	0	6	18	zinc-transporting ATPase	Transport
ECs4319	-0.0802152	-0.477205	-0.279107	0.532838	9	0	7	19	hypothetical protein	Other category
ECs4328	-0.22096	-0.282661	-0.372755	0.570632	1	1	4	19	putative acyl carrier protein	Other category	down	down	down
ECs4329	-0.237586	-0.252065	-0.243202	0.507048	1	1	8	19	putative acyl carrier protein	Other category	down	down
ECs4330	-0.247876	-0.110612	-0.495745	0.55215	1	3	2	19	hypothetical membrane protein	Other category	down
ECs4332	-0.00485628	0.44082	-0.759366	0.0225856	14	15	0	11	putative (3R)-hydroxymyristoyl-[acyl carrier protein] dehydratase	Other category
ECs4333	-0.308315	0.115243	-0.650905	0.503709	0	8	0	19	hypothetical protein	Unknown	down		down
ECs4334	-0.368736	0.147279	-0.750445	0.539594	0	9	0	19	hypothetical protein	Unknown	down		down
ECs4335	-0.130397	0.070958	-0.818249	0.494272	5	7	0	19	hypothetical protein	Unknown
ECs4336	-0.317114	0.0472379	-0.536588	0.511105	0	7	1	19	hypothetical membrane protein	Other category	down
ECs4337	-0.253286	-0.0599762	-0.50649	0.532308	1	4	2	19	hypothetical lipoprotein	Other category
ECs4338	-0.263164	0.0787156	-0.65666	0.508198	1	7	0	19	putative 3-oxoacyl-(acyl-carrier-protein) synthase II	Other category
ECs4339	-0.306679	-0.128184	-0.593746	0.619249	0	2	1	19	putative beta-hydroxydecanoyl-ACP dehydrase	Other category	down		down
ECs4350	0.201297	0.113287	-0.347902	-0.038989	19	8	5	10	putative phosphotransferase system enzyme IIA	Carbohydrate metabolism
ECs4357	0.14672	0.332588	-0.518294	-0.131219	19	13	2	8	HicA-like protein	Pathogencity
ECs4362	-0.200894	0.604986	-0.138019	-0.667865	2	18	11	0	hypothetical protein	Unknown
ECs4365	-0.135559	-0.34244	-0.246735	0.495677	5	0	8	19	low-affinity phosphate transport	Transport	down	down
ECs4366	-0.00378611	-0.0196084	0.520371	-1.17822	14	5	19	0	hypothetical protein	Unknown
ECs4368	-0.1253	-0.200579	0.290121	-0.0560737	6	1	19	10	putative transport protein	Transport
ECs4377	0.220869	0.0352133	-0.0970158	-0.213313	19	6	13	7	outer membrane protein Slp	Pathogenicity
ECs5757	0.144451	0.162943	0.0319502	-0.455752	19	10	16	2	#N/A	Unknown
ECs4396	-0.0232294	0.0482288	0.334467	-0.580714	13	7	19	1	putative ARAC-type regulatory protein	Transcription and RNA processing
ECs4407	-0.223936	-0.306151	-0.18251	0.493291	1	0	10	19	hypothetical protein	Unknown	down	down
ECs4408	-0.165876	-0.382813	-0.169157	0.488429	3	0	10	18	uptake of C4-dicarboxylic acids	Stress response	down	down
ECs4420	0.171339	-0.0188095	-0.0498453	-0.131278	19	5	14	8	putative ATP-binding component of dipeptide transport system	Transport
ECs4422	0.0159124	-0.259446	0.278463	-0.139598	15	1	19	8	dipeptide transport system permease protein 2	Transport
ECs4423	0.0347856	-0.198699	0.241687	-0.159315	16	1	19	8	dipeptide transport system permease protein 1	Transport
ECs4424	0.0984135	0.221573	0.195016	-0.851695	18	11	18	0	dipeptide transport protein	Stress response	up	up	up
ECs4430	0.0359657	0.615877	-0.452841	-0.663641	16	18	3	0	putative fimbrial chaperone protein precursor	Cell motility
ECs4431	0.137298	0.347656	0.115675	-1.1535	18	13	18	0	putative fimbrial major protein precursor	Cell motility
ECs4432	0.118392	0.330685	0.271093	-1.81334	18	13	19	0	putative resistance protein	Stress response
ECs4441	-0.0111139	-0.431053	0.182986	0.132772	14	0	18	13	cold shock protein 7.4	Stress response
ECs4443	-0.221635	-0.354199	-0.0963155	0.464288	1	0	13	18	glycine tRNA synthetase alpha subunit	Nucleotide metabolism and DNA recombination
ECs5760	0.0747081	0.113046	-0.709737	0.289703	17	8	0	16	#N/A	Unknown
ECs4445	0.183609	0.316974	-0.260746	-0.400307	19	13	8	3	hypothetical protein	Unknown
ECs4447	0.325068	0.185842	0.0811939	-1.14645	19	10	17	0	xylulokinase	Carbohydrate metabolism	up
ECs4448	0.365422	0.0479408	0.191238	-1.27988	19	7	18	0	D-xylose isomerase	Carbohydrate metabolism	up
ECs4449	0.392481	0.120649	0.141748	-1.50671	19	8	18	0	xylose binding protein transport system	Transport	up
ECs4450	0.422403	0.226593	-0.0668611	-1.27338	19	11	14	0	putative ATP-binding protein of xylose transport system	Transport	up
ECs4451	0.429727	0.102509	0.0120162	-1.10725	19	8	16	0	putative membrane component of xylose transport system	Transport
ECs4453	-0.392765	0.401213	0.0881406	-0.278731	0	14	17	5	putative ATP-binding protein	Other category
ECs4455	-0.0844034	-0.286865	-0.372811	0.501943	9	1	4	19	valine-pyruvate transaminase	Stress response
ECs4457	0.26159	0.315787	-0.339818	-0.457461	19	13	5	2	putative transcriptional regulator	Transcription and RNA processing
ECs4458	-0.0590026	0.670323	-0.547809	-0.560405	11	19	1	1	putative permease	Transport
ECs4459	-0.0792763	0.64902	-0.457453	-0.55639	9	19	3	1	hypothetical protein	Unknown
ECs4460	-0.234542	0.73986	-0.471598	-0.612565	1	19	2	1	putative outer membrane protein	Pathogenicity
ECs4462	-0.0625805	0.651974	-0.35837	-0.728286	10	19	5	0	putative membrane protein	Other category
ECs4464	0.0350017	0.249687	0.368808	-1.51353	16	12	19	0	aldehyde dehydrogenase B	Amino acid and protein metabolism
ECs4473	0.282585	0.197783	-0.145507	-0.522119	19	10	11	2	putative membrane protein	Other category
ECs4474	0.319368	0.0991288	-0.125102	-0.45417	19	8	12	2	hypothetical protein	Unknown
ECs4475	0.0730552	-0.22441	0.349444	-0.386058	17	1	19	3	mannitol-specific PTS system enzyme IIABC components	Carbohydrate metabolism
ECs4477	0.0205857	0.210357	0.229415	-0.732689	16	11	19	0	repressor for mtl	Transcription and RNA processing
ECs5761	0.360112	0.384639	-0.337327	-0.922242	19	14	5	0	#N/A	Unknown	up
ECs4479	-0.248064	0.602229	0.0416809	-0.975901	1	18	16	0	hypothetical protein	Unknown
ECs4481	-0.170709	-0.579643	-0.320583	0.629591	3	0	6	19	L-lactate permease	Transport
ECs4487	-0.147078	-0.12717	0.236333	-0.0226253	4	2	19	10	protein export protein SecB	Pathogenicity
ECs4493	0.0305942	-0.66562	-0.405412	0.582414	16	0	4	19	putative regulator	Transcription and RNA processing
ECs4511	-0.106764	-0.369557	-0.36993	0.54739	7	0	4	19	50S ribosomal subunit protein L33	Transcription and RNA processing
ECs4512	-0.196181	-0.338343	-0.0870621	0.438184	2	0	13	18	50S ribosomal subunit protein L28	Transcription and RNA processing
ECs4518	-0.220893	-0.245477	-0.262686	0.505362	1	1	7	19	RNase PH	Nucleotide metabolism and DNA recombination
ECs4526	-0.270881	-0.0294726	-0.408203	0.484393	0	4	4	18	putative RNA methylase	Transcription and RNA processing
ECs4535	-0.212496	-0.222593	-0.323317	0.519023	2	1	6	19	hypothetical protein	Unknown	down	down	down
ECs4550	-0.088578	0.739424	-0.645235	-0.655343	8	19	0	1	EspF protein	Pathogenicity
ECs4551	0.0198363	0.604183	-0.380334	-0.687369	15	18	4	0	hypothetical protein	Unknown
ECs4552	-0.0416183	0.560416	-0.145943	-0.792846	12	17	11	0	EscF protein	Pathogenicity
ECs4553	0.288477	0.314503	-0.374202	-0.472538	19	13	4	2	hypothetical protein	Unknown
ECs4554	0.167912	0.26696	-0.423202	-0.132896	19	12	3	8	EspB protein	Pathogenicity
ECs4555	0.0955613	0.511003	-0.639556	-0.297847	18	16	0	5	EspD protein	Pathogenicity
ECs4560	-0.166645	0.692966	-0.40612	-0.62719	3	19	4	1	CesT protein	Other category
ECs4568	-0.133111	0.663024	-0.567429	-0.406774	5	19	1	3	type III secretion system protein EscN	Pathogenicity
ECs4570	-0.226714	0.695892	-0.572939	-0.376412	1	19	1	4	hypothetical protein	Unknown
ECs4583	0.296896	0.0654289	-0.0960498	-0.393351	19	7	13	3	type III secretion system EscR protein	Pathogenicity
ECs4584	0.337312	0.118396	-0.307743	-0.297431	19	8	6	5	hypothetical protein	Unknown
ECs4585	0.303184	0.0125945	-0.333476	-0.08269	19	6	5	9	hypothetical protein	Unknown
ECs4586	0.428716	-0.0679487	-0.449176	-0.113446	19	4	3	8	hypothetical protein	Unknown
ECs4587	0.424538	-0.0826103	-0.321701	-0.196377	19	3	6	7	hypothetical protein	Unknown
ECs4588	0.437263	-0.396724	-0.190504	-0.0653071	19	0	10	9	Ler protein	Pathogenicity
ECs4591	-0.166645	0.7696	-0.595876	-0.693881	3	19	1	0	hypothetical protein	Unknown
ECs4593	-0.210228	0.792641	-0.686456	-0.620408	2	19	0	1	hypothetical protein	Unknown
ECs4603	-0.247625	-0.0846244	-0.706984	0.607214	1	3	0	19	hexose phosphate transport protein	Pathogenicity
ECs4612	-0.125049	0.107967	0.198265	-0.248268	6	8	19	6	acetolactate synthase I large subunit	Stress response
ECs4613	-0.127943	-0.093917	0.298176	-0.166208	6	3	19	7	ilvB operon leader peptide protein	Pathogenicity
ECs5763	0.310243	-0.114037	0.0738677	-0.429615	19	2	17	3	#N/A	Unknown
ECs4615	-0.104027	-0.385319	-0.313045	0.527315	7	0	6	19	putative transcriptional regulator	Transcription and RNA processing
ECs4621	-0.145116	0.780921	-0.753881	-0.614111	5	19	0	1	putative ARAC-type regulatory protein	Transcription and RNA processing
ECs4623	-0.0870195	0.673748	-0.581246	-0.492442	8	19	1	2	PTS system arbutin-like IIC component	Carbohydrate metabolism
ECs4624	0.0107836	0.66642	-0.754089	-0.476042	15	19	0	2	putative transcriptional regulator	Transcription and RNA processing
ECs4628	-0.0267847	-0.401368	-0.215561	0.439623	13	0	9	18	hypothetical protein	Unknown
ECs4633	0.226874	0.150115	-0.104383	-0.379269	19	9	13	4	hypothetical protein	Unknown
ECs4639	-0.207747	-0.361305	-0.20411	0.519627	2	0	9	19	ribonuclease P protein component	Nucleotide metabolism and DNA recombination
ECs4640	-0.138898	-0.393754	-0.393282	0.582623	5	0	4	19	60 KD inner-membrane protein	Pathogenicity
ECs4644	-0.785071	0.693408	0.127523	-0.815337	0	19	18	0	tryptophanase leader peptide	Pathogenicity	down	up
ECs4645	-1.0079	0.67305	0.384187	-1.48178	0	19	19	0	tryptophanase	Amino acid and protein metabolism	down	up
ECs4646	-0.555911	0.478749	0.400233	-1.12391	0	16	19	0	low affinity tryptophan permease	Transport
ECs4680	-0.126801	-0.351936	-0.458765	0.585895	6	0	3	19	membrane-bound ATP synthase subunit a AtpB	Other category
ECs4681	-0.214443	-0.681888	-0.646675	0.778601	1	0	0	19	membrane-bound ATP synthase AtpI	Other category
ECs4690	-0.083413	-0.220061	-0.727855	0.596691	9	1	0	19	membrane-associated component of D-ribose high-affinity transport system	Transport
ECs4691	-0.30061	-0.291238	-0.0794251	0.465503	0	0	13	18	ATP-binding component of D-ribose high-affinity transport system	Transport
ECs4692	-0.197813	-0.2344	-0.367485	0.536488	2	1	5	19	D-ribose high-affinity transport system permease protein	Transport	down	down	down
ECs4693	-0.199993	0.790736	-0.783922	-0.540927	2	19	0	1	D-ribose periplasmic binding protein	Stress response
ECs4699	-0.176047	-0.349413	0.06741	0.322077	3	0	17	17	hypothetical protein	Unknown	down	down
ECs4701	-0.153813	0.551078	-0.0871338	-0.657366	4	17	13	0	ilvGEDA operon leader peptide	Pathogenicity
ECs4702	-0.0367024	-0.0819391	0.286244	-0.26588	12	3	19	6	acetolactate synthase II large subunit	Stress response
ECs4708	-0.512908	-0.464576	-0.60447	0.810622	0	0	1	19	ketol-acid reductoisomerase	Stress response	down	down
ECs4714	-0.2223	-0.029174	0.276738	-0.106524	1	4	19	9	thioredoxin 1	Other category
ECs4720	-0.273454	-0.143654	-0.132884	0.409797	0	2	12	18	UDP-N-acetyl-D-mannosaminuronic acid dehydrogenase	Carbohydrate metabolism	down
ECs4721	-0.287471	-0.11696	-0.324052	0.503285	0	2	6	19	dTDP-glucose 4,6-dehydratase	Stress response	down
ECs4722	-0.311449	-0.125133	-0.233401	0.474738	0	2	8	18	glucose-1-phosphate thymidylyltransferase	Stress response	down		down
ECs4729	0.072046	0.411931	-0.676419	-0.059989	17	15	0	9	putative amino acid/amine transport protein	Transport
ECs5765	-0.121894	-0.324107	-0.195541	0.453294	6	0	10	18	#N/A	Unknown	down	down	down
ECs4747	0.0900329	0.126686	0.298423	-0.897756	18	9	19	0	hypothetical protein	Unknown
ECs4748	0.150012	0.390207	-0.388248	-0.348214	19	14	4	4	hypothetical membrane protein	Other category
ECs4751	-0.279293	-0.0163411	-0.223563	0.389376	0	5	9	18	outer membrane phospholipase A	Pathogenicity
ECs4759	0.200896	-0.035962	-0.129441	-0.069497	19	4	12	9	tetrahydropteroyltriglutamate methyltransferase	Amino acid and protein metabolism
ECs4760	-0.120647	0.0828527	0.294507	-0.394466	6	7	19	3	putative enzyme	Stress response
ECs4773	0.226831	-0.0344332	0.13928	-0.486569	19	4	18	2	acetyl-CoA transferase	Stress response
ECs4774	0.263883	0.00788708	-0.0495731	-0.311201	19	5	14	5	3-hydroxyacyl-CoA dehydrogenase/ 3-hydroxybutyryl-CoA epimerase/ delta(3)-cis-delta(2)-trans-enoyl-CoA isomerase/ enoyl-CoA hydratase	Stress response
ECs4775	-0.173487	0.0396195	0.221924	-0.146045	3	6	19	8	proline dipeptidase	Amino acid and protein metabolism
ECs4776	-0.0594229	-0.145808	0.199158	-0.0402115	10	2	19	10	hypothetical protein	Unknown
ECs4793	-0.311956	-0.20163	-0.0030398	0.37597	0	1	15	17	putative GTP-binding factor	Other category
ECs4797	-0.0812855	0.65463	-0.588441	-0.436836	9	19	1	3	hypothetical protein	Unknown
ECs4799	-0.024897	0.673176	-0.627648	-0.547501	13	19	0	1	putative permease	Transport
ECs4800	9.68884e-05	0.639811	-0.54323	-0.568445	14	19	1	1	putative glycosidase	Other category
ECs4801	-0.10969	0.746135	-0.533958	-0.775396	7	19	1	0	hypothetical membrane protein	Other category
ECs4803	-0.0105994	0.595094	-0.310815	-0.695353	14	18	6	0	hypothetical protein	Unknown
ECs4804	0.0549416	0.664665	-0.628837	-0.669604	17	19	0	0	putative aldolase	Stress response
ECs4812	-0.0716805	0.560595	-0.150203	-0.722997	10	17	11	0	hypothetical protein	Unknown
ECs4815	0.137924	0.530647	-0.656469	-0.39966	18	17	0	3	hypothetical protein	Unknown
ECs4824	0.0249463	0.557881	-0.63571	-0.301784	16	17	0	5	frv operon protein	Transcription and RNA processing
ECs4826	-0.245718	0.825027	-0.634267	-0.759873	1	19	0	0	fructose-specific PTS system enzyme IIA component	Carbohydrate metabolism
ECs4827	-0.00651695	0.639358	-0.54201	-0.55639	14	19	1	1	putative glycoprotein	Other category
ECs4828	-0.139153	0.695203	-0.501727	-0.563696	5	19	2	1	hypothetical protein	Unknown
ECs4829	-0.0153276	0.618073	-0.347788	-0.712285	13	18	5	0	rhamnulose-phosphate aldolase	Carbohydrate metabolism
ECs4830	-0.0427266	0.718411	-0.554006	-0.76559	12	19	1	0	L-rhamnose isomerase	Carbohydrate metabolism
ECs4831	-0.167435	0.725863	-0.48349	-0.650819	3	19	2	1	rhamnulokinase	Carbohydrate metabolism
ECs4839	0.193397	0.046515	-0.527331	0.151485	19	6	2	14	hypothetical protein	Unknown
ECs4847	0.0793551	-0.0893184	0.293257	-0.444123	17	3	19	3	hypothetical protein	Unknown
ECs4848	0.169931	0.0340187	0.116476	-0.436096	19	6	18	3	putative regulator	Transcription and RNA processing
ECs4851	-0.139488	-0.78757	-0.185942	0.610955	5	0	10	19	glycerol kinase	Other category
ECs4852	-0.00962089	-1.12476	-1.24786	0.881247	14	0	0	19	glycerol facilitator protein	Other category
ECs4860	-0.121476	-0.312752	-0.275164	0.489185	6	0	7	19	essential cell division protein	Cell division
ECs4871	0.0781429	0.085955	0.201685	-0.519136	17	8	19	2	hydroperoxidase HPI(I)	Amino acid and protein metabolism
ECs4877	0.0739036	0.634036	-0.567429	-0.667788	17	18	1	0	PEP-protein phosphotransferase system enzyme I	Stress response
ECs4879	-0.0670633	0.689092	-0.370603	-0.854986	10	19	4	0	PTS system fructose-like IIB component 1	Carbohydrate metabolism
ECs4884	0.0146148	-0.476526	-0.45491	0.551997	15	0	3	19	membrane protein	Stress response
ECs4886	-0.274358	0.0499399	0.0647154	0.119328	0	7	17	13	acetylornithine deacetylase	Stress response
ECs4887	-0.351173	-0.0930367	0.0826806	0.262824	0	3	17	16	N-acetyl-gamma-glutamylphosphate reductase	Stress response
ECs4888	-0.33892	0.0887524	-0.203235	0.33484	0	8	9	17	acetylglutamate kinase	Stress response
ECs4889	-0.436593	-0.117626	0.261359	0.147401	0	2	19	14	argininosuccinate lyase	Stress response
ECs4895	-0.028669	-0.301204	0.0650967	0.192115	13	0	17	14	hypothetical protein	Unknown
ECs4898	-0.0962706	0.0790867	0.208265	-0.259145	8	7	19	6	glutamate racemase	Amino acid and protein metabolism
ECs4910	-0.284268	-0.141418	0.0631935	0.273373	0	2	17	16	RNA polymerase beta subunit	Nucleotide metabolism and DNA recombination
ECs4913	0.018574	0.63048	-0.467569	-0.660554	15	18	2	0	thiamin biosynthesis protein ThiH	Other category
ECs5771	-0.277692	0.662337	-0.488867	-0.301543	0	19	2	5	#N/A	Unknown
ECs4923	0.226036	0.00237772	-0.124674	-0.151092	19	5	12	8	DNA-binding protein HU-alpha	Nucleotide metabolism and DNA recombination
ECs4925	0.067739	0.606329	-0.629822	-0.501339	17	18	0	2	hypothetical protein	Stress response
ECs5000	0.166994	0.584097	-0.544956	-0.732326	19	18	1	0	sorbose-permease PTS system IIC component	Carbohydrate metabolism
ECs5001	-0.0153276	0.657909	-0.513703	-0.634513	13	19	2	1	sorbose-permease PTS system IIB component	Carbohydrate metabolism
ECs5007	0.022345	-0.227231	0.23956	-0.115221	16	1	19	8	lysine sensitive aspartokinase III	Stress response
ECs5009	-0.879331	0.131828	0.576873	-0.435997	0	9	19	3	hypothetical protein	Unknown
ECs5014	0.333867	0.0418862	0.175018	-1.04797	19	6	18	0	xylose-proton symport	Transport
ECs5017	0.908842	-0.344248	-1.03078	-0.833302	19	0	0	0	periplasmic maltose-binding protein	Stress response
ECs5018	0.72661	0.0876598	-0.925729	-0.808866	19	8	0	0	ATP-binding component of transport system for maltose	Transport	up		down
ECs5019	0.844412	-0.262917	-0.895533	-0.731505	19	1	0	0	maltose high-affinity receptor LamB	Pathogenicity
ECs5020	0.772436	-0.289998	-0.593746	-0.660525	19	1	1	0	periplasmic protein of mal regulon	Transcription and RNA processing
ECs5025	-0.0918677	-0.656385	-0.0050827	0.447309	8	0	15	18	diacylglycerol kinase	Other category
ECs5028	-0.205658	0.273802	0.221524	-0.470473	2	12	19	2	hypothetical protein	Unknown
ECs5031	-0.29499	-0.190939	0.15661	0.226524	0	1	18	15	hypothetical protein	Unknown
ECs5032	0.337999	-0.545185	-0.34549	0.263745	19	0	5	16	hypothetical protein	Unknown
ECs5033	0.0100892	0.142248	0.202779	-0.502017	15	9	19	2	quinone oxidoreductase	Other category
ECs5036	-0.142023	-0.00596177	0.220657	-0.124105	5	5	19	8	tyrosine aminotransferase	Stress response
ECs5039	-0.070824	0.0465521	0.290149	-0.398505	10	6	19	3	hypothetical protein	Unknown
ECs5041	-0.217358	-0.112248	0.300021	-0.0643045	1	3	19	9	ssDNA-binding protein	Nucleotide metabolism and DNA recombination
ECs5044	0.0145992	0.386482	0.0163759	-0.676774	15	14	16	0	regulation of superoxide response regulon	Transcription and RNA processing
ECs5045	0.0752058	0.252289	0.127481	-0.697293	17	12	18	0	redox-sensing activator of soxS	Stress response
ECs5048	0.0145254	0.470258	-0.0280881	-0.845336	15	16	15	0	hypothetical protein	Unknown
ECs5049	0.138496	0.122902	0.333028	-1.18381	18	9	19	0	putative transport protein	Transport
ECs5050	0.0446693	0.130737	0.433021	-1.38826	16	9	19	0	hypothetical protein	Unknown
ECs5051	0.0713235	0.165915	0.356128	-1.20308	17	10	19	0	acetyl-CoA synthetase	Stress response
ECs5065	-0.133111	0.698791	-0.277077	-0.923979	5	19	7	0	hypothetical protein	Unknown
ECs5066	0.0334626	0.654055	-0.631967	-0.585723	16	19	0	1	hypothetical protein	Unknown
ECs5774	-0.311552	-0.435762	-1.20191	0.855063	0	0	0	19	#N/A	Unknown	down	down	down
ECs5075	-0.335635	-0.184274	-0.103123	0.444378	0	1	13	18	phosphonate metabolism	Other category
ECs5080	-0.492252	0.0388696	-0.405694	0.536639	0	6	4	19	ATP-binding component of phosphonate transport	Transport	down
ECs5082	-0.305723	0.301859	-0.515581	0.299796	0	13	2	16	phosphonate metabolism	Other category
ECs5083	-0.407889	0.125881	-0.689056	0.551111	0	9	0	19	phosphonate metabolism	Other category	down		down
ECs5084	-1.00858	-0.423754	-0.557379	0.890665	0	0	1	19	phosphonate metabolism	Other category	down	down	down
ECs5085	-0.238471	0.375342	-0.662739	0.248503	1	14	0	16	putative transcriptional regulator	Transcription and RNA processing
ECs5090	-0.157078	-0.0785315	0.241253	-0.0648773	4	3	19	9	hypothetical protein	Unknown
ECs5093	-0.120877	0.149648	0.220762	-0.355045	6	9	19	4	low-affinity transport system proline permease II	Transport
ECs5094	-0.0788819	-0.499113	-0.602803	0.659937	9	0	1	19	sensor protein BasS for basR	Stress response
ECs5095	-0.129336	-0.755556	-0.498268	0.718785	5	0	2	19	2-component regulatory system regulatory protein BasR	Pathogenicity
ECs5096	-0.0545156	-0.908985	-0.48904	0.713405	11	0	2	19	hypothetical protein	Stress response
ECs5098	-0.0807103	0.688907	-0.65016	-0.486133	9	19	0	2	putative ARAC-type regulatory protein	Transcription and RNA processing
ECs5101	-1.12984	0.653288	0.455655	-1.64139	0	19	19	0	alpha-galactosidase	Carbohydrate metabolism
ECs5102	-0.641635	0.595188	0.259296	-0.954985	0	18	19	0	melibiose permease II	Transport	down
ECs5108	0.315815	0.277897	-0.247184	-0.624057	19	12	8	1	hypothetical protein	Unknown
ECs5109	0.258089	0.303016	-0.108788	-0.774963	19	13	12	0	hypothetical protein	Unknown
ECs5110	-0.0778835	0.338607	0.190996	-0.767343	9	13	18	0	hypothetical protein	Unknown
ECs5775	-0.15373	0.272031	0.293557	-0.724125	4	12	19	0	#N/A	Unknown
ECs5121	0.234048	-0.220286	-0.238824	0.134488	19	1	8	13	suppressor of F exclusion of bacteriophage T7	Transcription and RNA processing
ECs5777	-0.2975	-0.0770531	0.581775	-0.673105	0	3	19	0	#N/A	Unknown	down		up
ECs5130	-0.0663105	0.0306925	0.305266	-0.412918	10	6	19	3	outer membrane lipoprotein lipocalin	Pathogenicity
ECs5133	-0.341607	0.311969	0.0932575	-0.176015	0	13	17	7	fumarate reductase FrdC	Stress response
ECs5134	-0.356812	0.372788	-0.0234731	-0.113287	0	14	15	8	iron-sulfur protein subunit of fumarate reductase FrdB	Stress response
ECs5135	-0.340254	0.20727	-0.0726509	0.135921	0	11	13	13	flavoprotein subunit of fumarate reductase FrdA	Stress response
ECs5144	-0.130319	-0.304656	-0.0633059	0.36847	5	0	14	17	hypothetical protein	Unknown
ECs5149	-0.124846	-0.15074	-0.510795	0.516279	6	2	2	19	GTP - binding subunit of protease specific for phage lambda cII repressor	Other category
ECs5150	-0.224525	-0.26852	-0.273454	0.522685	1	1	7	19	protease specific for phage lambda cII repressor	Other category	down	down
ECs5151	-0.207085	-0.259497	-0.338767	0.53984	2	1	5	19	protease specific for phage lambda cII repressor	Other category	down	down	down
ECs5153	-0.334722	-0.187664	0.14982	0.254404	0	1	18	16	adenylosuccinate synthetase	Nucleotide metabolism and DNA recombination
ECs5158	-0.0908351	0.656509	-0.607476	-0.4117	8	19	1	3	putative alpha helical protein	Nucleotide metabolism and DNA recombination
ECs5160	-0.0916109	0.667855	-0.645932	-0.410445	8	19	0	3	hypothetical protein	Unknown
ECs5161	-0.0415758	0.705769	-0.65243	-0.606185	12	19	0	1	hypothetical protein	Unknown
ECs5164	-0.197306	-0.0123266	0.336949	-0.253166	2	5	19	6	hypothetical protein	Unknown
ECs5167	-0.268948	-0.0130382	-0.141407	0.331528	0	5	11	17	putative DEOR-type transcriptional regulator	Transcription and RNA processing	down
ECs5169	-0.389294	0.355139	-0.0104139	-0.0756246	0	14	15	9	hypothetical protein	Other category
ECs5170	-0.351029	0.332315	0.0906927	-0.197157	0	13	17	7	hypothetical protein	Other category
ECs5171	-0.414575	0.290569	0.189152	-0.220079	0	12	18	6	putative PTS system enzyme IIA component	Carbohydrate metabolism
ECs5172	-0.487932	0.292935	0.245253	-0.255696	0	12	19	6	probable hexulose-6-phosphate synthase	Other category
ECs5173	-0.393182	0.465388	-0.0858363	-0.170431	0	16	13	7	putative hexulose-6-phosphate isomerase	Other category
ECs5174	-0.377084	0.594158	-0.0895125	-0.474051	0	18	13	2	putative epimerase/aldolase	Other category
ECs5175	0.157821	0.479437	-0.0548625	-1.26842	19	16	14	0	hypothetical protein	Unknown	up
ECs5176	-0.312556	-0.368734	-0.0611632	0.493647	0	0	14	19	30S ribosomal subunit protein S6	Transcription and RNA processing	down	down
ECs5177	-0.277081	-0.293816	-0.0724095	0.450924	0	0	13	18	primosomal replication protein N	Nucleotide metabolism and DNA recombination	down	down
ECs5178	-0.269432	-0.259396	-0.0833876	0.43761	0	1	13	18	30S ribosomal subunit protein S18	Transcription and RNA processing
ECs5179	-0.383715	-0.240672	0.250066	0.213688	0	1	19	15	50S ribosomal subunit protein L9	Transcription and RNA processing
ECs5184	0.156449	0.189793	-0.527747	0.0506279	19	10	2	12	hypothetical protein	Unknown
ECs5187	0.0941121	-0.341194	0.333021	-0.266393	18	0	19	6	hypothetical protein	Unknown
ECs5192	-0.169691	0.154875	0.411926	-0.768994	3	9	19	0	ammonium transport system structural protein	Stress response
ECs5193	-0.0986099	0.35358	0.197199	-0.786901	8	14	19	0	hypothetical protein	Unknown
ECs5194	0.328417	0.049759	-0.0946866	-0.437944	19	7	13	3	hypothetical protein	Unknown
ECs5195	-0.187065	0.134484	0.398051	-0.647888	2	9	19	1	hypothetical protein	Unknown
ECs5205	0.38963	-0.109912	-0.063088	-0.392031	19	3	14	3	putative LACI-type transcriptional regulator	Pathogenicity
ECs5206	0.328057	-0.102093	0.00597122	-0.372297	19	3	16	4	putative ATP-binding component of a transport system	Transport
ECs5207	0.266918	-0.106797	0.102495	-0.398788	19	3	17	3	putative transport system permease protein	Transport
ECs5208	0.287859	0.0135518	-0.0942343	-0.303739	19	6	13	5	putative transport system permease protein	Transport
ECs5213	0.222541	0.2381	-0.337274	-0.246008	19	11	5	6	cytochrome b(562)	Other category
ECs5215	-0.273195	0.217823	0.368397	-0.611997	0	11	19	1	anaerobic ribonucleoside-triphosphate reductase	Nucleotide metabolism and DNA recombination
ECs5219	-0.122958	-0.122107	-1.15336	0.666624	6	2	0	19	Mg2+ transport ATPase	Transport
ECs5226	-0.318251	0.312751	0.0368239	-0.123987	0	13	16	8	putative oxidoreductase	Other category
ECs5231	-0.45569	0.213237	0.0600988	0.0768651	0	11	17	12	ornithine carbamoyltransferase 1	Stress response
ECs5235	-0.286933	-0.112656	-0.0197792	0.322532	0	2	15	17	valine tRNA synthetase	Nucleotide metabolism and DNA recombination	down
ECs5241	-0.00404624	0.0307329	0.371875	-0.68917	14	6	19	0	putative oxidoreductase	Other category
ECs5257	-0.175557	0.613584	-0.669254	-0.160385	3	18	0	8	hypothetical protein	Unknown
ECs5268	-0.166617	0.669959	-0.392034	-0.564843	3	19	4	1	hypothetical protein	Unknown
ECs5270	-0.0228183	0.613301	-0.357259	-0.666218	13	18	5	0	hypothetical protein	Unknown
ECs5274	-0.0350434	0.738503	-0.606847	-0.803164	12	19	1	0	fimbrial protein	Cell motility
ECs5275	-0.0538612	0.64219	-0.559959	-0.468252	11	19	1	2	periplasmic chaperone required for type 1 fimbriae	Pathogenicity
ECs5276	-0.0686736	0.75131	-0.794417	-0.594021	10	19	0	1	export and assembly outer membrane protein of type 1 fimbriae	Cell motility
ECs5277	-0.0280666	0.688907	-0.560548	-0.668454	13	19	1	0	fimbrial morphology	Cell motility
ECs5278	-0.0872402	0.744187	-0.715107	-0.606342	8	19	0	1	fimbrial morphology	Cell motility
ECs5280	-0.169478	0.652767	-0.411425	-0.482963	3	19	4	2	gluconate transport system permease 3	Transport
ECs5284	-0.0953703	0.56132	-0.0878558	-0.801898	8	17	13	0	hypothetical protein	Unknown
ECs5285	0.181579	0.208252	0.187359	-1.0381	19	11	18	0	hypothetical protein	Unknown	up	up
ECs5288	-0.0537939	0.683698	-0.603225	-0.55698	11	19	1	1	hypothetical protein	Unknown
ECs5294	0.183361	0.184212	-0.127462	-0.32634	19	10	12	4	hypothetical protein	Unknown	up
ECs5299	-0.0536884	0.11144	0.312277	-0.58866	11	8	19	1	hypothetical protein	Unknown
ECs5300	-0.268569	0.288085	0.272244	-0.528809	0	12	19	2	putative transport protein	Transport
ECs5303	-0.0101596	0.705769	-0.671848	-0.645406	14	19	0	1	hypothetical protein	Unknown
ECs5304	-0.0843205	0.657054	-0.447964	-0.585723	9	19	3	1	hypothetical protein	Unknown
ECs5305	-0.158136	0.648801	-0.288164	-0.647385	4	19	7	1	hypothetical protein	Unknown
ECs5309	0.143178	0.160793	-0.266139	-0.0870049	19	10	7	9	hypothetical protein	Unknown
ECs5314	0.161129	0.361038	-0.377252	-0.320079	19	14	4	5	hypothetical protein	Unknown
ECs5316	-0.0639387	-0.315123	-0.332553	0.484354	10	0	5	18	putative transport protein	Transport
ECs5318	-0.318841	-0.38509	-0.407397	0.663839	0	0	4	19	putative oxidoreductase	Other category	down	down
ECs5319	-0.122841	-0.300445	-0.705579	0.6427	6	0	0	19	phosphoglycerol transferase I	Other category
ECs5325	-0.0400202	0.669103	-0.451866	-0.705725	12	19	3	0	putative regulator	Transcription and RNA processing
ECs5328	0.17265	0.237635	-0.355533	-0.152563	19	11	5	8	hypothetical protein	Unknown
ECs5334	-0.282248	0.00460654	0.0648769	0.163869	0	5	17	14	hyperosmotically inducible periplasmic protein	Other category
ECs5340	-0.265199	-0.362123	0.0458722	0.39612	1	0	16	18	2-deoxyribose-5-phosphate aldolase	Carbohydrate metabolism
ECs5342	-0.225637	-0.118377	0.304768	-0.0585517	1	2	19	10	phosphopentomutase	Nucleotide metabolism and DNA recombination
ECs5343	-0.179263	-0.0920703	0.206435	0.0140761	3	3	19	11	purine-nucleoside phosphorylase	Nucleotide metabolism and DNA recombination
ECs5346	-0.12754	-0.296486	-0.210881	0.45235	6	0	9	18	3-phosphoserine phosphatase	Stress response	down	down	down

## Sheet: Table S2 Sheet 3
Additional file 2: Table S2 Sheet 3 Propensity of E. coli genes selected for 10 µg ClO2 network analysis. The 250 most highly expressed and 250 most lowly expressed genes from each treatment [control, 1, 2, and 3 hour (hr)]. Label numbers from 0 to 19 denote genes from most lowly expressed to most highly expressed. Only those fall into either label 0 or 19 at least in one treatment were selected.…
gene_id	10 µg_1 hr_propensity	10 µg_2 hr_propensity	10 µg_3 hr_propensity	10 µg_ctrl_propensity	label_10 µg_1 hr	label_10 µg_2 hr	label_10 µg_3 hr	label_10 µg_ctrl	annotation	function_category	10 µg_1 hr_significance	10 µg_2 hr_significance	10 µg_3 hr_significance
ECs0001	0.29009	-0.231814	-0.48802	0.12925	19	11	0	7	thr operon leader peptide	Pathogenicity
ECs0005	-0.619023	-1.38764	0.186759	0.75197	7	0	5	19	hypothetical protein	Unknown
ECs0014	-0.158109	-1.39023	0.447141	0.359771	16	0	14	14	heat shock protein DnaK	Stress response
ECs0015	-0.191874	-1.32659	0.408384	0.40698	15	0	12	15	DnaJ protein	Stress response
ECs0022	-0.521475	-0.559203	0.814129	-0.19645	9	5	19	2	putative outer membrane usher protein precursor	Pathogenicity
ECs0023	-0.573595	-0.653883	0.73545	0.0557987	8	3	19	5	putative fimbrial chaperone	Cell motility
ECs0026	0.437275	-1.28204	-0.842885	0.442355	19	0	0	16	30S ribosomal subunit protein S20	Transcription and RNA processing
ECs0035	-0.990036	-2.35655	0.519905	0.723481	1	0	16	19	carbamoyl-phosphate synthetase small subunit	Nucleotide metabolism and DNA recombination
ECs0036	-0.630529	-2.07342	0.49718	0.626479	6	0	15	18	carbamoyl-phosphate synthase large subunit	Nucleotide metabolism and DNA recombination
ECs5362	0.0954793	-1.4137	0.16323	0.391435	18	0	5	15	#N/A	Unknown
ECs0043	-1.07251	0.180742	0.377936	0.17577	0	17	11	8	putative carnitine transporter	Transport	down		up
ECs0046	-1.13571	-0.151791	0.572565	0.248702	0	12	17	11	flavoprotein	Other category	down		up
ECs0047	-1.62687	0.0626191	0.604654	0.163008	0	16	18	8	putative ferredoxin	Other category	down		up
ECs0049	-0.43411	-0.705453	0.683879	0.0708295	11	3	19	6	putative NAD(P)H oxidoreductase	Other category
ECs0050	-0.307153	-0.481394	0.736221	-0.284339	13	6	19	1	glutathione-regulated K+ efflux antiporter	Transport
ECs0051	-0.708197	-0.675412	-0.180573	0.806405	5	3	1	19	dihydrofolate reductase type I; trimethoprim resistance	Stress response
ECs0052	0.150792	-0.319836	-0.128503	0.1673	19	9	1	8	CcdA-like protein	Other category	up	down
ECs0062	-0.366967	-1.18432	0.430921	0.464321	12	0	13	16	hypothetical protein	Unknown	down	down	up
ECs0063	-0.682342	-1.24789	0.40328	0.626236	5	0	12	18	probable ATP-dependent RNA helicase	Transport
ECs0070	-0.441845	-0.740227	0.860112	-0.268275	11	3	19	1	putative ATP-binding component of a transport system	Transport
ECs0071	-1.15976	-0.856566	1.08098	-0.350712	0	2	19	1	putative transport system permease protein	Transport	down		up
ECs0072	-1.14434	-0.701101	0.798773	0.228237	0	3	19	10	thiamin-binding periplasmic protein	Transport	down		up
ECs0076	-1.17262	-0.996773	0.535661	0.609615	0	1	16	18	3-isopropylmalate isomerase (dehydratase) subunit	Amino acid and protein metabolism	down		up
ECs0077	-0.758616	-1.1479	0.426789	0.617381	4	0	13	18	3-isopropylmalate dehydrogenase	Amino acid and protein metabolism
ECs0078	-1.05278	-1.29752	0.383948	0.740349	0	0	12	19	2-isopropylmalate synthase	Amino acid and protein metabolism	down	down
ECs0079	-0.297223	-0.991541	-0.383367	0.793107	13	1	0	19	leu operon leader peptide	Pathogenicity
ECs0085	-0.87547	-0.545784	-0.0557764	0.772098	2	5	1	19	hypothetical protein	Unknown
ECs0101	-0.593696	-1.09582	0.12685	0.732987	7	1	4	19	hypothetical protein	Pathogenicity
ECs0112	-1.16169	-0.203084	0.587412	0.271517	0	11	17	11	prelipin peptidase dependent protein	Amino acid and protein metabolism	down
ECs0117	-0.190402	-1.13301	0.519176	0.255745	15	0	16	11	transcriptional regulator for pyruvate dehydrogenase complex	Transcription and RNA processing	down	down	up
ECs0118	-0.133741	-0.750991	0.711277	-0.254066	16	2	19	2	pyruvate dehydrogenase decarboxylase component	Stress response
ECs0119	-0.425296	-0.543067	0.817723	-0.309858	11	5	19	1	pyruvate dehydrogenase dihydrolipoyltransacetylase component	Stress response
ECs0135	0.0966231	-0.706212	-0.248836	0.453423	19	3	0	16	aspartate 1-decarboxylase	Amino acid and protein metabolism
ECs0147	-0.914176	-1.01899	0.0580643	0.83361	2	1	3	19	poly(A) polymerase I	Nucleotide metabolism and DNA recombination
ECs0150	-0.43881	0.646765	-0.205975	-0.382474	11	19	1	1	probable regulator for maltose metabolism	Carbohydrate metabolism
ECs0160	0.377059	-0.152288	-0.271882	-0.224848	19	12	0	2	hypothetical protein	Unknown
ECs0176	-0.466256	-0.961308	-0.0989732	0.76206	10	1	1	19	undecaprenyl pyrophosphate synthetase	Other category
ECs0188	-0.957919	0.680482	0.197724	-0.547459	1	19	5	0	lysine decarboxylase 2	Amino acid and protein metabolism
ECs0201	-0.695984	-0.896231	0.70441	0.263784	5	1	19	11	ATP-binding component of a transporter	Transport
ECs0202	0.37889	-0.478313	-0.0983443	-0.0966985	19	6	1	3	putative phosphatase	Carbohydrate metabolism
ECs0222	-1.24528	-0.366714	0.0983599	0.726927	0	8	3	19	hypothetical protein	Unknown	down
ECs0226	-1.21267	0.135891	0.520297	0.0991706	0	17	16	6	hypothetical lipoprotein	Pathogenicity	down		up
ECs0231	-0.647782	-0.423146	0.674835	0.0749856	6	7	19	6	hypothetical protein	Unknown
ECs0232	-0.455439	-0.532388	0.685987	-0.00673154	10	5	19	4	hypothetical protein	Unknown
ECs0243	-0.700338	-0.777287	0.694284	0.239678	5	2	19	11	hypothetical protein	Unknown
ECs0251	-0.608309	-1.21782	-0.112243	0.849571	7	0	1	19	hypothetical protein	Unknown
ECs0253	-0.667191	0.742228	-0.0193524	-0.683966	6	19	2	0	damage-inducible protein DinJ	Stress response	down	up
ECs0261	-1.13992	-0.443675	0.995808	-0.371685	0	7	19	1	hypothetical protein	Unknown	down		up
ECs0262	-1.22928	-0.497324	1.0321	-0.402212	0	6	19	1	hypothetical protein	Unknown	down		up
ECs0263	-0.128576	-0.57177	0.670332	-0.28906	16	5	19	1	probable peptide chain release factor	Amino acid and protein metabolism
ECs0265	-0.336408	-1.14197	-0.0649198	0.729554	13	0	1	19	guanine-hypoxanthine phosphoribosyltransferase	Nucleotide metabolism and DNA recombination
ECs0285	-0.0648066	-0.794879	-0.369122	0.635903	17	2	0	18	hypothetical protein	Unknown
ECs0304	-0.770927	-1.08195	-0.222079	0.905974	4	1	0	19	hypothetical protein	Unknown
ECs0314	-1.26813	0.54653	0.277634	-0.151589	0	19	8	2	hypothetical protein	Nucleotide metabolism and DNA recombination	down	up	up
ECs0315	-1.49659	0.527104	0.434832	-0.266325	0	19	13	2	hypothetical protein	Nucleotide metabolism and DNA recombination
ECs0317	0.0507109	-0.0576353	0.455531	-0.708126	18	14	14	0	hypothetical protein	Unknown
ECs0322	-1.08931	-0.473111	0.599551	0.376332	0	6	18	14	hypothetical protein	Unknown	down		up
ECs0324	-0.760063	-1.26779	0.478212	0.599035	4	0	15	18	putative regulator	Transcription and RNA processing	down	down
ECs0326	0.272405	-0.786504	0.10499	0.0683482	19	2	3	6	hypothetical protein	Unknown	up	down	up
ECs5701	0.588838	-1.40393	-0.358439	0.0503502	19	0	0	5	#N/A	Unknown	up	down	down
ECs0327	0.397476	-1.27556	-0.191765	0.250012	19	0	1	11	putative ribosomal protein	Transcription and RNA processing	up	down
ECs0334	0.265224	-0.500649	-0.0493686	0.0676008	19	6	1	6	hypothetical protein	Unknown	up	down
ECs0340	-1.38936	-0.990375	0.535688	0.646881	0	1	16	18	hypothetical protein	Unknown	down		up
ECs0342	-1.53438	-0.392399	0.727628	0.28785	0	8	19	12	putative oxidoreductase	Other category	down		up
ECs0343	-1.06776	-0.298394	0.699116	0.152109	0	9	19	8	putative ARAC-type regulatory protein	Transcription and RNA processing	down		up
ECs0351	-1.08165	-0.0312338	0.578623	0.132871	0	14	17	7	hypothetical protein	Unknown	down		up
ECs0356	0.0151256	-1.4089	0.113966	0.487845	18	0	3	16	hypothetical protein	Unknown
ECs0360	0.0530117	0.0745671	0.274913	-0.53939	18	16	7	0	high-affinity choline transport	Transport
ECs0368	-1.10634	-0.00463316	0.570191	0.130157	0	15	17	7	hypothetical protein	Unknown	down		up
ECs0369	-1.08165	0.153591	0.472482	0.0973256	0	17	15	6	putative oxidoreductase subunit	Other category	down		up
ECs0371	0.210295	-0.246144	-0.150396	0.0563692	19	10	1	5	hypothetical protein	Unknown
ECs5377	0.337333	-0.993164	-0.371086	0.347151	19	1	0	13	#N/A	Unknown	up		down
ECs0379	-0.756682	0.497105	0.266924	-0.315513	4	19	7	1	putative oxidoreductase	Other category
ECs0383	-0.738956	0.989913	-0.816081	-0.85029	4	19	0	0	hypothetical protein	Unknown
ECs0385	-0.812762	1.05742	-0.548742	-1.81173	3	19	0	0	putative phosphonomutase 2	Other category
ECs0386	-0.955749	1.14961	-0.862251	-2.3812	1	19	0	0	putative citrate synthase	Other category
ECs0387	-1.2698	1.20012	-0.952672	-2.45885	0	19	0	0	hypothetical protein	Other category	down	up	down
ECs0388	-1.03437	1.17425	-1.06214	-2.16017	1	19	0	0	putative propionyl-CoA synthetase	Other category
ECs0392	-1.20681	-0.0405652	0.414458	0.359928	0	14	13	14	carbonic anhydrase	Other category	down
ECs0395	0.162332	0.014478	0.257154	-0.654227	19	15	7	0	thiogalactoside acetyltransferase	Other category	up
ECs0396	-0.00729859	0.111627	0.337808	-0.61181	18	16	10	0	galactoside permease	Transport
ECs0397	0.0294764	0.0184161	0.468643	-0.851553	18	15	15	0	beta-D-galactosidase	Carbohydrate metabolism
ECs0403	-1.26397	-0.0489334	0.393018	0.39808	0	14	12	15	2,3-dihydroxyphenylpropionate 1,2-dioxygenase	Amino acid and protein metabolism	down
ECs0410	-0.86414	-1.30859	0.592645	0.540669	2	0	18	17	putative esterase	Other category
ECs0415	-0.773235	0.663548	-0.019037	-0.322501	4	19	2	1	putative periplasmic-iron-binding protein	Transport
ECs0419	-0.0773918	-0.600955	0.845479	-0.95453	17	4	19	0	taurine transport system periplasmic protein	Transport
ECs0420	-0.224488	-0.616389	0.895126	-0.816261	15	4	19	0	taurine ATP-binding component of a transport system	Transport
ECs0421	0.0431564	-0.532597	0.765301	-1.02126	18	5	19	0	taurine transport system permease protein	Transport
ECs0422	-0.0021844	-0.380705	0.771785	-1.17891	18	8	19	0	taurine dioxygenase	Other category
ECs0426	-0.90379	-1.03683	-0.308209	0.949755	2	1	0	19	putative enzyme	Other category	down	down	down
ECs0429	0.516735	-2.12986	-0.664757	0.397404	19	0	0	15	hypothetical protein	Unknown	up	down	down
ECs0430	0.477891	-0.533271	-0.733525	0.121003	19	5	0	7	hypothetical protein	Unknown	up		down
ECs0432	-0.645976	-0.144159	-0.281929	0.650647	6	12	0	18	hypothetical protein	Unknown
ECs0434	-0.845916	0.997852	-0.484685	-1.161	3	19	0	0	phosphate starvation-induced protein psiF	Stress response	down	up	down
ECs0439	0.0991394	0.485594	-0.470866	-0.546271	19	19	0	0	hypothetical protein	Unknown	up	up	down
ECs0442	-0.701849	-0.334112	0.705325	-0.00261207	5	9	19	4	hypothetical protein	Unknown	down		up
ECs0457	-0.843348	-0.826447	0.121053	0.756265	3	2	4	19	tRNA-guanine transglycosylase	Nucleotide metabolism and DNA recombination	down
ECs0459	-0.682612	-1.02246	0.0869489	0.765838	5	1	3	19	protein-export membrane protein SecD	Pathogenicity
ECs0461	-0.204331	0.501091	-0.338572	-0.194357	15	19	0	2	hypothetical protein	Unknown	down	up	down
ECs0462	0.11681	0.238115	-0.24053	-0.261828	19	18	0	2	hypothetical protein	Unknown	up	up	down
ECs0473	-0.431074	0.638389	0.0226581	-0.672268	11	19	2	0	putative NAD(P)H-dependent xylose reductase	Carbohydrate metabolism	down	up
ECs0476	-1.15756	-0.471679	0.34704	0.607271	0	6	10	18	exonuclease VII small subunit	Nucleotide metabolism and DNA recombination	down
ECs0488	-0.816111	-0.983517	-0.0130837	0.833931	3	1	2	19	putative polymerase/proteinase	Amino acid and protein metabolism	down	down
ECs0489	-0.96552	0.935151	-0.293819	-0.861026	1	19	0	0	putative regulator of murein genes	Transcription and RNA processing
ECs0497	-0.824349	0.937558	-0.3757	-0.920458	3	19	0	0	hypothetical protein	Unknown
ECs0501	-0.989619	-1.16376	0.0520039	0.871489	1	0	3	19	putative LRP-like transcriptional regulator	Transcription and RNA processing
ECs0502	-0.541176	-1.10183	-0.0665147	0.797897	8	1	1	19	ATP-binding component of a transport system	Transport
ECs0503	-0.610379	-1.19465	-0.207542	0.876974	7	0	1	19	putative ATP-binding component of a transport system	Transport
ECs0504	-1.16709	-0.502327	0.782014	0.172681	0	6	19	8	nitrogen regulatory protein P-II 2	Transcription and RNA processing	down		up
ECs0505	-0.660157	-0.216388	0.733094	-0.181968	6	11	19	2	probable ammonium transporter	Transport
ECs0507	-0.447349	0.510413	0.173987	-0.503573	10	19	5	1	glycoprotein/polysaccharide metabolism	Carbohydrate metabolism	down	up
ECs0509	-0.462125	0.83751	-0.462112	-0.775795	10	19	0	0	hypothetical protein	Unknown	down	up	down
ECs0513	-0.106736	-0.834833	-0.21481	0.616425	17	2	0	18	haemolysin expression modulating protein	Transcription and RNA processing
ECs0518	-0.169151	-0.802299	-0.220823	0.645714	16	2	0	18	mechanosensitive channel protein	Transport
ECs0522	-0.596138	-0.983243	0.108838	0.723123	7	1	3	19	adenine phosphoribosyltransferase	Nucleotide metabolism and DNA recombination
ECs0527	-0.566813	-1.00336	-0.00144645	0.765327	8	1	2	19	adenylate kinase	Stress response	down	down
ECs0530	-0.859402	-0.983488	0.14851	0.776808	2	1	4	19	inosine-guanosine kinase	Nucleotide metabolism and DNA recombination
ECs0538	-0.744543	0.64533	0.271802	-0.78603	4	19	7	0	putative glutaminase	Amino acid and protein metabolism	down	up	up
ECs0539	-0.415182	0.502059	0.206385	-0.581404	11	19	5	0	putative amino acid/amine transport protein	Transport	down	up	up
ECs0546	-0.700874	-0.920924	0.756091	0.200115	5	1	19	9	hypothetical lipoprotein	Other category
ECs0549	-0.48007	-1.45945	-0.454012	0.931079	10	0	0	19	hypothetical protein	Unknown
ECs0567	0.150342	0.0516917	-0.12255	-0.158978	19	16	1	2	repressor of allantoin regulon	Transcription and RNA processing	up
ECs0569	-1.33111	0.0582807	0.600315	0.102099	0	16	18	6	hydroxypyruvate isomerase	Other category	down		up
ECs0581	-1.38175	0.0564271	0.387152	0.356837	0	16	12	14	hypothetical protein	Unknown	down
ECs0585	-1.18186	-0.546918	0.36549	0.624109	0	5	11	18	phosphoribosylaminoimidazole carboxylase	Stress response	down
ECs0587	-0.409086	-0.210426	-0.249284	0.578003	11	11	0	17	peptidyl-prolyl cis-trans isomerase B	Stress response
ECs0588	-0.865688	-0.893847	-0.184149	0.88697	2	1	1	19	cysteine tRNA synthetase	Nucleotide metabolism and DNA recombination
ECs0593	-0.922582	-0.238175	0.677063	0.0882098	2	11	19	6	putative chaperone	Other category
ECs0594	-1.06484	-0.106234	0.60088	0.157058	0	13	18	8	putative outer membrane protein	Pathogenicity	down		up
ECs0596	-1.25636	0.114675	0.428926	0.239757	0	16	13	11	putative fimbrial-like protein	Cell motility	down		up
ECs0618	0.281583	-0.0438278	-0.152638	-0.253594	19	14	1	2	hypothetical protein	Unknown	up
ECs0619	-0.869886	0.825092	-0.00396656	-0.858975	2	19	2	0	hypothetical protein	Amino acid and protein metabolism	down	up
ECs0620	0.112425	-0.370735	0.184161	-0.00985144	19	8	5	4	hypothetical protein	Unknown	up		up
ECs0621	0.258876	-0.211584	0.133386	-0.339689	19	11	4	1	hypothetical protein	Unknown
ECs0624	-1.0927	-0.465448	0.45524	0.510409	0	6	14	17	enterochelin esterase	Other category	down
ECs0631	-0.490647	-0.28654	0.681327	-0.145329	9	10	19	2	ferric enterobactin (enterochelin) binding protein periplasmic component	Transport
ECs0632	-0.931435	-0.323163	0.701723	0.111231	1	9	19	7	isochorismate hydroxymutase 2	Stress response
ECs0633	-0.825559	-0.298394	0.700399	0.0480317	3	9	19	5	2,3-dihydroxybenzoate-AMP ligase	Stress response
ECs5382	-0.0013887	0.284146	-0.262743	-0.133269	18	18	0	2	#N/A	Unknown	down		down
ECs0639	-0.890251	-0.806619	0.776869	0.212913	2	2	19	10	putative aminotransferase	Stress response
ECs0646	0.139246	0.089546	0.119987	-0.482597	19	16	4	1	hypothetical protein	Unknown
ECs0647	-1.28232	-0.426228	0.608283	0.394768	0	7	18	15	putative oxidoreductase	Other category	down		up
ECs0649	-0.147405	-0.904848	-0.452159	0.728679	16	1	0	19	regulator of nucleoside diphosphate kinase	Transcription and RNA processing
ECs0652	-1.09818	0.0680687	0.476572	0.18088	0	16	15	9	hypothetical protein	Pathogenicity	down
ECs0653	0.0201971	0.355144	0.166291	-0.930762	18	18	5	0	hypothetical protein	Stress response
ECs0655	-1.08165	-0.203084	0.626632	0.197409	0	11	18	9	citrate lyase beta chain	Pathogenicity	down		up
ECs0662	0.682686	-0.716302	-1.00271	-0.121438	19	3	0	3	cold shock protein	Stress response	up		down
ECs0669	0.256867	-1.03289	0.0388769	0.227638	19	1	2	10	hypothetical protein	Unknown	up	down
ECs0672	-0.702209	-0.895231	0.133337	0.727075	5	1	4	19	rod shape-determining membrane protein	Other category
ECs0673	-0.643039	-1.42823	-0.196928	0.90816	6	0	1	19	peptidoglycan synthetase penicillin-binding protein 2	Stress response
ECs0674	-0.935794	-1.20821	-0.126734	0.92783	1	0	1	19	hypothetical protein	Unknown	down	down
ECs0675	-0.516993	-1.24787	-0.388738	0.905207	9	0	0	19	hypothetical protein	Unknown
ECs0681	-0.489096	0.531448	0.0116093	-0.280693	10	19	2	1	putative alpha helical protein	Nucleotide metabolism and DNA recombination
ECs0683	-0.976286	-0.240824	0.6807	0.107025	1	10	19	7	hypothetical protein	Unknown
ECs0694	-0.182291	0.616848	-0.272551	-0.583706	16	19	0	0	putative periplasmic binding transport protein	Stress response
ECs0700	-0.506736	0.505358	0.146606	-0.37866	9	19	4	1	oxygenase	Other category
ECs0713	0.172823	-0.563751	0.273083	-0.0722861	19	5	7	3	hypothetical protein	Unknown
ECs0728	0.992109	-1.55892	-0.90594	-1.3077	19	0	0	0	hypothetical protein	Unknown	up	down	down
ECs0741	0.11871	-0.751928	0.349722	0.0114709	19	2	10	4	hypothetical protein	Unknown	up	down
ECs0742	-0.717424	-0.385406	0.685473	0.073928	5	8	19	6	putative chaperone	Other category
ECs0746	0.185272	-0.628166	0.238171	-0.0131985	19	4	6	4	succinate dehydrogenase	Stress response	up
ECs0747	0.28731	-0.714939	0.133445	-0.0144316	19	3	4	4	succinate dehydrogenase hydrophobic subunit	Stress response	up
ECs0758	-1.1668	-0.0875712	0.568874	0.217612	0	13	17	10	putative transport protein	Transport	down
ECs0764	-1.07047	0.00875989	0.550794	0.131621	0	15	17	7	putative glutamate mutase S	Other category	down		up
ECs5391	-0.0685765	0.325849	0.121988	-0.538761	17	18	4	0	#N/A	Unknown
ECs0770	0.148173	0.0519017	0.0495421	-0.340226	19	16	3	1	hypothetical protein	Unknown	up
ECs0771	-0.358773	-1.51199	-0.122659	0.805111	12	0	1	19	hypothetical protein	Unknown
ECs0772	-0.650863	-1.34665	0.00375938	0.835496	6	0	2	19	inner membrane protein TolQ	Cell division
ECs0773	-0.128227	-1.12933	-0.173315	0.670729	16	0	1	18	putative inner membrane protein TolR	Other category
ECs0774	-0.372083	-1.08012	0.0148519	0.701277	12	1	2	19	membrane spanning protein TolA	Transport
ECs0778	-1.09681	-0.644765	0.309802	0.6706	0	4	9	18	quinolinate synthetase A protein	Other category	down
ECs0790	0.616914	-0.712798	-0.451065	-0.222622	19	3	0	2	hypothetical protein	Unknown
ECs0795	-0.70768	0.453165	0.364268	-0.422184	5	19	11	1	putative isomerase	Stress response
ECs0802	-1.11444	0.0518081	0.411521	0.26998	0	16	13	11	hypothetical protein	Unknown	down
ECs0812	-1.21414	0.0127334	0.648294	0.036749	0	15	18	5	NinG protein	Other category	down
ECs0817	0.271567	-0.795781	-0.204354	0.287254	19	2	1	12	hypothetical protein	Unknown
ECs0824	-1.10855	0.0111705	0.479097	0.229342	0	15	15	10	hypothetical protein	Unknown	down		up
ECs0839	-1.15397	0.13006	0.444311	0.179156	0	17	14	9	putative minor tail protein	Other category	down		up
ECs0841	-1.19696	0.317594	0.146678	0.282769	0	18	4	12	putative tail assembly protein	Other category	down
ECs0843	-1.17696	0.153591	0.377172	0.23563	0	17	11	10	putative outer membrane protein precursor	Pathogenicity	down
ECs0853	-1.07473	-0.162262	0.439089	0.377993	0	12	13	14	biotin synthetase	Other category	down
ECs0856	-1.09472	-0.298394	0.707674	0.148619	0	9	19	8	dethiobiotin synthetase	Other category	down		up
ECs0864	0.0493109	0.508488	-0.211514	-0.80867	18	19	0	0	hypothetical protein	Unknown	up	up	down
ECs0865	-0.777157	-0.0909668	0.707978	-0.17472	4	13	19	2	hypothetical protein	Unknown
ECs0869	0.246361	0.292047	-0.382884	-0.50412	19	18	0	1	hypothetical protein	Unknown	up	up	down
ECs0873	-0.881944	0.628981	0.282933	-0.603862	2	19	8	0	putative membrane protein	Other category
ECs0875	-0.846676	-1.34456	0.451175	0.654863	2	0	14	18	putative ATP-dependent RNA helicase	Transcription and RNA processing
ECs0878	-0.683861	0.506324	0.335666	-0.52569	5	19	10	1	putative enzyme	Other category
ECs0880	-0.0319294	0.108643	0.340184	-0.55911	17	16	10	0	hypothetical protein	Unknown
ECs0881	-1.3279	1.00601	-0.158167	-1.26856	0	19	1	0	hypothetical protein	Unknown	down	up
ECs0883	-0.863299	-0.534783	0.910119	-0.203283	2	5	19	2	putative outer membrane receptor for iron transport	Pathogenicity	down		up
ECs0884	-1.19904	0.641637	0.280398	-0.414638	0	19	8	1	hypothetical protein	Unknown	down	up
ECs0890	-0.186893	0.654966	0.0616606	-1.4763	15	19	3	0	global regulator protein Dps	Stress response	down	up
ECs0892	-0.0981331	-0.763356	-0.372365	0.648711	17	2	0	18	outer membrane protein X	Pathogenicity
ECs0893	-0.103389	-1.41777	0.070862	0.592163	17	0	3	18	putative enzyme	Other category
ECs0896	-0.506092	-1.29866	0.153585	0.720319	9	0	4	19	hypothetical protein	Unknown
ECs0912	-0.396798	-0.393704	0.698376	-0.175533	12	8	19	2	hypothetical protein	Unknown
ECs5399	-0.122556	0.362596	-0.213785	-0.138871	16	18	0	2	#N/A	Unknown	down	up	down
ECs5400	-0.134114	0.304045	-0.281848	0.00990806	16	18	0	4	#N/A	Unknown
ECs0915	-0.873024	-1.04125	-0.000584642	0.850899	2	1	2	19	hypothetical protein	Unknown	down	down
ECs0916	0.277905	0.192581	-0.194864	-0.582228	19	17	1	0	putative receptor	Transport	up
ECs0919	-0.770024	0.510413	-0.0108258	-0.0101927	4	19	2	4	D-alanyl-D-alanine carboxypeptidase penicillin-binding protein 6	Carbohydrate metabolism
ECs0921	-0.789575	-1.65294	-0.410838	1.01192	3	0	0	19	hypothetical protein	Carbohydrate metabolism
ECs0922	-1.13044	-0.999089	-0.0515891	0.909589	0	1	1	19	proton motive force efflux pump	Transport	down
ECs0928	-0.557215	-0.456357	0.752333	-0.102696	8	6	19	3	hypothetical protein	Unknown
ECs0929	0.447914	-0.417208	0.39189	-1.40165	19	7	12	0	glutaredoxin1 redox coenzyme for glutathione-dependent ribonucleotide reductase	Nucleotide metabolism and DNA recombination
ECs0933	0.145162	-0.525168	-0.076986	0.249759	19	5	1	11	putative sensory transduction regulator	Stress response	up	down
ECs0934	-0.864785	0.682826	0.0315121	-0.369716	2	19	2	1	periplasmic putrescine-binding permease protein	Transport
ECs0943	-0.0380795	-2.17754	0.143173	0.584125	17	0	4	18	arginine 3rd transport system periplasmic binding protein	Transport
ECs0948	-1.08348	0.507538	0.42769	-0.398654	0	19	13	1	putative enzyme	Other category
ECs0950	-1.14227	-0.263709	0.789151	0.00325305	0	10	19	4	hypothetical protein	Unknown	down		up
ECs0955	-0.946208	-0.263391	0.745263	0.00228323	1	10	19	4	putative dTDP-glucose enzyme	Carbohydrate metabolism	down		up
ECs0957	-1.10444	-0.460857	0.876394	-0.0501495	0	6	19	3	pyruvate oxidase	Other category	down		up
ECs0958	-0.162186	-0.517577	0.721221	-0.409609	16	5	19	1	NADH oxidoreductase for the HCP	Other category
ECs0959	-0.29746	-0.456267	0.870317	-0.758871	13	6	19	0	putative prismane HCP protein	Other category
ECs0961	-0.935692	-0.559759	0.692286	0.252979	1	5	19	11	transmembrane water channel AqpZ protein	Transport	down		up
ECs0963	-1.37087	-2.17759	-1.16177	1.2156	0	0	0	19	putative enzyme	Other category	down	down	down
ECs0966	-0.0759943	0.663643	-0.57992	-0.630276	17	19	0	0	cold shock protein	Stress response
ECs0969	0.561845	-1.7089	-0.381531	0.171603	19	0	0	8	protein chain initiation factor IF-1	Amino acid and protein metabolism	up	down	down
ECs0982	-0.468443	0.766153	-0.124925	-0.905943	10	19	1	0	hypothetical protein	Unknown
ECs0983	-1.09808	-1.91543	-0.442161	1.08416	0	0	0	19	putative transport	Transport	down	down	down
ECs0984	-0.757597	-0.790871	-0.0124475	0.784281	4	2	2	19	putative transport	Transport	down
ECs0986	-0.184847	0.130756	0.448366	-0.55851	15	17	14	0	formate acetyltransferase 1	Other category	down		up
ECs0993	-1.04734	-0.767072	0.116388	0.789967	1	2	4	19	cytidylate kinase	Nucleotide metabolism and DNA recombination	down
ECs1001	0.173215	-0.406209	0.159566	-0.0455371	19	7	4	4	CTP:CMP-3-deoxy-D-manno-octulosonate transferase	Carbohydrate metabolism
ECs1008	-0.632611	0.501976	0.287494	-0.472197	6	19	8	1	putative amidase	Stress response
ECs1012	-0.213568	-0.496412	-0.754027	0.732042	15	6	0	19	outer membrane protein 1a	Pathogenicity
ECs1016	-0.682976	-0.102248	0.669709	-0.148893	5	13	19	2	putative ATP-binding component of a transport system	Transport
ECs1017	-0.753142	-0.0977236	0.695625	-0.157755	4	13	19	2	putative transport system permease protein	Transport
ECs1018	-0.42917	-0.476377	0.827797	-0.390378	11	6	19	1	alkanesulfonate monooxygenase	Other category
ECs1019	-0.743594	-0.506886	0.777086	0.00395566	4	6	19	4	putative aliphatic sulfonates binding protein precursor	Transport
ECs1026	-1.24716	-0.0321263	0.509908	0.268283	0	14	16	11	hypothetical protein	Unknown	down		up
ECs1029	-0.295204	-0.976889	-0.079514	0.689612	14	1	1	19	dihydro-orotate dehydrogenase	Nucleotide metabolism and DNA recombination
ECs1030	0.181448	-0.600721	-0.169913	0.297648	19	4	1	12	hypothetical protein	Unknown	up		down
ECs1037	-0.0372134	0.715735	-0.787489	-0.741639	17	19	0	0	ribosome modulation factor	Transcription and RNA processing
ECs1040	0.209781	-0.119207	-0.267067	0.0350777	19	13	0	5	putative dehydrogenase	Other category	up		down
ECs1049	-0.840599	0.735831	0.155424	-0.791437	3	19	4	0	hypothetical protein	Unknown
ECs1050	-0.541877	0.575012	-0.0767292	-0.233339	8	19	1	2	hypothetical protein	Unknown
ECs1054	-0.220506	-0.742157	-0.227574	0.660112	15	3	0	18	putative carrier/transport protein	Transport
ECs1058	-0.311712	-0.959206	0.692491	0.0654414	13	1	19	5	hypothetical protein	Unknown
ECs1067	0.200148	-0.408474	-0.27574	0.24487	19	7	0	11	hypothetical protein	Unknown
ECs1073	-1.06822	-0.0355104	0.406441	0.326143	0	14	12	13	hypothetical protein	Unknown	down
ECs1077	0.22804	-1.59971	-0.033953	0.416259	19	0	2	15	hypothetical protein	Unknown	up
ECs1079	0.434966	-0.743185	-0.258177	0.0645197	19	3	0	5	hypothetical protein	Unknown
ECs1080	0.0632596	-0.3119	-0.254273	0.324463	18	9	0	13	prophage maintenance protein	Other category
ECs1083	-1.10855	0.0801634	0.399054	0.257513	0	16	12	11	putative crossover junction endodeoxyribonuclease	Nucleotide metabolism and DNA recombination	down
ECs1086	0.355391	-0.814611	-0.0842667	0.107461	19	2	1	7	hypothetical protein	Unknown	up	down
ECs1091	0.0397533	0.429426	0.00166909	-0.876442	18	18	2	0	putative transcriptional regulator	Transcription and RNA processing
ECs1092	-1.14618	-0.267623	0.785237	0.0150875	0	10	19	4	putative lipoprotein Rz1 protein precursor	Transport	down		up
ECs1128	-0.24785	0.187302	0.684131	-1.58218	14	17	19	0	hydrogenase-1 small subunit	Other category
ECs1129	-0.0989805	0.12542	0.63962	-1.59762	17	17	18	0	hydrogenase-1 large subunit	Other category
ECs1130	-0.0741069	0.279129	0.484878	-1.49813	17	18	15	0	probable Ni/Fe-hydrogenase 1 b-type cytochrome subunit	Stress response
ECs1131	0.0059162	0.220762	0.451376	-1.37868	18	18	14	0	processing of HyaA and HyaB proteins	Other category
ECs1132	0.0825335	0.0761095	0.432538	-1.05405	18	16	13	0	hydrogenase 1 formation factor HyaE	Other category
ECs1133	0.0416586	-0.0347488	0.565422	-1.12957	18	14	17	0	hydrogenase-1 cofactor biosynthesis protein hyaF	Other category
ECs1134	0.0338579	-0.250731	0.717007	-1.31126	18	10	19	0	probable third cytochrome oxidase subunit I	Pathogenicity
ECs1135	-0.05058	-0.109618	0.652478	-1.01183	17	13	18	0	probable third cytochrome oxidase subunit II	Stress response
ECs1136	-0.101326	-0.185938	0.618461	-0.61403	17	11	18	0	phosphoanhydride phosphorylase	Other category
ECs1137	-0.383995	-1.16086	0.0985405	0.680773	12	0	3	19	hypothetical protein	Unknown
ECs1139	-0.978286	-1.12037	0.26538	0.767389	1	0	7	19	putative function in exopolysaccharide production	Pathogenicity
ECs1141	-0.833501	-1.13051	0.487661	0.590847	3	0	15	18	hypothetical protein	Unknown
ECs1145	0.62673	-2.3263	-0.829736	0.29526	19	0	0	12	cold shock-like protein CspG	Stress response	up	down	down
ECs1152	-0.953813	-0.144244	0.720564	-0.0474329	1	12	19	4	trimethylamine N-oxide reductase subunit	Pathogenicity	down		up
ECs1153	-0.819	-0.0922441	0.797132	-0.357942	3	13	19	1	part of trimethylamine-N-oxide oxidoreductase	Pathogenicity
ECs1154	-0.516491	0.586913	0.241644	-0.795344	9	19	7	0	hypothetical protein	Unknown	down	up	up
ECs1155	-0.587061	0.677222	0.155907	-0.863222	7	19	4	0	curved DNA-binding protein	Nucleotide metabolism and DNA recombination
ECs1158	-0.449603	0.701034	0.069345	-1.01999	10	19	3	0	periplasmic glucose-1-phosphatase	Carbohydrate metabolism	down	up
ECs1159	-0.477391	0.624141	0.0428503	-0.590018	10	19	2	0	hypothetical protein	Unknown
ECs1177	0.259528	-0.733712	0.319148	-0.179069	19	3	9	2	Kil protein	Pathogenicity
ECs1244	0.227687	-0.503189	0.0388458	0.0514551	19	6	2	5	hypothetical protein	Unknown	up	down
ECs1245	0.622479	-0.0499118	-0.259094	-1.54993	19	14	0	0	MokW protein	Other category	up		down
ECs1252	-1.03871	-0.145758	0.970748	-0.722924	1	12	19	0	putative transport protein	Transport
ECs1253	-1.02074	-0.400004	1.0854	-0.935605	1	7	19	0	hypothetical protein	Nucleotide metabolism and DNA recombination
ECs1254	-1.27857	-0.142175	0.963795	-0.53014	0	12	19	0	putative enzyme	Nucleotide metabolism and DNA recombination	down		up
ECs1255	-1.2358	-0.292696	1.00311	-0.505308	0	9	19	1	putative acetyltransferase	Nucleotide metabolism and DNA recombination	down		up
ECs1256	-0.728536	-0.403359	0.915204	-0.43031	4	7	19	1	hypothetical protein	Nucleotide metabolism and DNA recombination
ECs1257	-1.12726	-0.248695	0.941025	-0.396767	0	10	19	1	putative synthetase	Nucleotide metabolism and DNA recombination
ECs1258	-0.943342	-0.198311	0.854549	-0.303366	1	11	19	1	hypothetical protein	Nucleotide metabolism and DNA recombination	down		up
ECs1266	-0.400917	0.809861	-0.157189	-1.27132	11	19	1	0	ATP-binding pho regulon component PhoH	Transcription and RNA processing
ECs1268	-0.638643	-0.306625	0.718584	-0.0884532	6	9	19	3	hypothetical protein	Pathogenicity
ECs1269	-0.543571	-0.326407	0.701135	-0.108236	8	9	19	3	hypothetical protein	Pathogenicity
ECs1275	-1.09818	-0.362714	0.727886	0.158407	0	8	19	8	putative oxidoreductase	Other category	down		up
ECs1281	-0.303506	-0.77487	0.729975	-0.0866952	13	2	19	3	hypothetical protein	Unknown
ECs1283	-1.08165	0.084598	0.55764	0.0543082	0	16	17	5	hemolysin activator-related protein	Pathogenicity	down
ECs1288	-1.10145	-0.158348	0.572928	0.242145	0	12	17	11	putative aminomethyltransferase	Other category	down		up
ECs1291	-1.05039	0.0964324	0.420213	0.202686	0	16	13	9	hypothetical protein	Unknown	down		up
ECs1295	-1.5359	0.153591	0.535283	0.148619	0	17	16	8	hypothetical protein	Unknown	down		up
ECs1304	-0.811983	-0.385406	0.788407	-0.0590205	3	8	19	3	hypothetical protein	Unknown
ECs1313	-0.597347	-0.513715	0.733301	-0.00074396	7	5	19	4	hypothetical protein	Unknown
ECs1314	-1.2699	-0.197184	0.819744	-0.0649552	0	11	19	3	hypothetical protein	Unknown	down		up
ECs1317	-0.376451	-1.04635	0.0315465	0.689886	12	1	2	19	putative outer membrane protein	Pathogenicity
ECs1319	-0.36649	-0.937401	-0.0826385	0.713783	12	1	1	19	hypothetical protein	Unknown
ECs1326	-0.559892	-0.514239	0.687042	0.0545899	8	5	19	5	urease accessory protein UreF	Nucleotide metabolism and DNA recombination
ECs1330	0.145531	0.0739521	-0.0336344	-0.268266	19	16	2	2	ribosomal protein L31-like protein	Transcription and RNA processing	up
ECs1333	-0.779605	-2.00314	-0.478197	1.04353	3	0	0	19	putative membrane protein	Other category
ECs1336	-0.919127	-0.659604	0.67736	0.307284	2	3	19	13	hypothetical protein	Unknown
ECs1343	-0.890013	-1.12233	0.277525	0.741644	2	0	8	19	TerW protein	Stress response
ECs1344	-1.17117	-1.10354	0.270372	0.798386	0	1	7	19	hypothetical protein	Unknown	down	down
ECs1345	-1.11195	-0.817337	0.696868	0.395362	0	2	19	15	hypothetical protein	Unknown	down		up
ECs1346	-1.12873	-1.09747	0.76261	0.392333	0	1	19	15	hypothetical protein	Unknown	down		up
ECs1348	-1.23987	-1.07507	0.747122	0.433248	0	1	19	15	hypothetical protein	Unknown	down	down	up
ECs1349	-1.61583	-1.46119	0.800631	0.506182	0	0	19	17	hypothetical protein	Unknown	down	down	up
ECs1350	-1.33526	-1.33595	0.633199	0.61468	0	0	18	18	hypothetical protein	Unknown	down	down
ECs1351	-0.664721	-1.62551	0.64779	0.463592	6	0	18	16	putative tellurium resistance protein TerZ	Stress response	down	down	up
ECs1352	-1.30348	-1.66957	0.714315	0.57377	0	0	19	17	putative tellurium resistance protein TerA	Stress response	down	down	up
ECs1353	-0.696701	-1.5858	0.64791	0.47065	5	0	18	16	putative tellurium resistance protein TerB	Stress response	down	down	up
ECs1354	-0.626451	-1.15053	0.622577	0.397421	7	0	18	15	putative tellurium resistance protein TerC	Stress response	down	down	up
ECs1370	0.395259	-0.347521	-0.0727534	-0.258272	19	8	1	2	putative glucosyl-transferase	Other category
ECs5415	0.258264	-0.413638	-0.147123	0.0979265	19	7	1	6	#N/A	Unknown
ECs1413	-0.989257	-1.72013	-0.22419	1.00926	1	0	0	19	hypothetical protein	Unknown
ECs1419	-1.20547	0.642491	0.111447	-0.174489	0	19	3	2	minor curlin subunit precursor CsgB	Pathogenicity	down
ECs1423	-0.82142	0.603132	0.204183	-0.429835	3	19	5	1	putative polyprotein	Other category
ECs1428	-0.965488	0.453927	0.349335	-0.214339	1	19	10	2	hypothetical protein	Unknown	down	up	up
ECs1429	-1.39489	0.4645	0.245669	0.0684674	0	19	7	6	acidic protein MsyB	Transport	down	up
ECs1433	-0.174814	-1.25986	0.161685	0.561059	16	0	5	17	hypothetical protein	Unknown
ECs1438	-0.444503	0.825551	-0.505996	-0.697693	10	19	0	0	hypothetical protein	Unknown
ECs1439	0.208889	-0.504837	-0.216433	0.250846	19	6	0	11	damage-inducible protein DinI	Stress response	up	down	down
ECs1441	0.22282	-0.703716	-0.155382	0.284213	19	3	1	12	hypothetical protein	Unknown	up	down	down
ECs1442	-0.411037	0.718226	0.0384863	-1.12687	11	19	2	0	glutaredoxin 2	Other category
ECs1443	-0.130458	-1.13824	0.223501	0.47334	16	0	6	16	hypothetical protein	Unknown
ECs1447	-0.683761	-0.743469	0.140315	0.68532	5	3	4	19	putative virulence factor	Pathogenicity
ECs1449	-0.755392	-0.635116	0.119752	0.689331	4	4	4	19	flagellin synthesis regulatory protein sigma-28 inhibitor flgM	Pathogenicity
ECs1451	-1.12513	-0.834356	0.433616	0.642277	0	2	13	18	flagellar rod protein FlgB	Cell motility	down
ECs1452	-0.927496	-0.742081	0.251939	0.691428	2	3	7	19	flagellar rod protein FlgC	Cell motility
ECs1453	-0.940946	-1.22554	0.50027	0.625791	1	0	16	18	flagellar biosynthesis FlgD protein	Cell motility
ECs1455	-1.10363	-0.81285	0.38843	0.663783	0	2	12	18	flagellar rod protein flgF	Cell motility	down
ECs1460	-0.782791	-0.715159	0.145329	0.704482	3	3	4	19	flagellar hook-filament junction protein 1 FlgK	Cell motility	down
ECs1464	-0.768119	-0.81827	-0.00430154	0.789316	4	2	2	19	hypothetical protein	Unknown	down
ECs1468	-0.641858	-0.61499	-0.0583775	0.729312	6	4	1	19	PlsX protein	Other category	down
ECs1488	0.374263	-2.49711	-0.335814	0.480598	19	0	0	16	hypothetical protein	Unknown
ECs1490	0.261658	-1.97936	0.647499	-0.344198	19	0	18	1	hypothetical protein	Unknown
ECs1491	-1.19353	-0.752329	0.0492168	0.840261	0	2	3	19	hypothetical protein	Stress response	down
ECs1494	-0.768963	-0.834862	-0.0353596	0.804695	4	2	2	19	hypothetical protein	Transport
ECs1506	-0.0276639	-0.297753	-0.262505	0.398323	17	9	0	15	putative phage repressor	Transcription and RNA processing
ECs1520	-0.174664	-0.0238014	-0.224588	0.329276	16	15	0	13	prophage maintenance protein	Other category
ECs1528	-1.07047	-0.0865503	0.665205	0.0482397	0	13	18	5	hypothetical protein	Unknown	down
ECs1530	-1.68323	0.111627	0.584668	0.155445	0	16	17	8	putative holin	Other category	down
ECs1538	-0.092825	-0.00945923	-0.220164	0.252373	17	15	0	11	hypothetical protein	Unknown
ECs1545	-1.05325	0.1328	0.41931	0.171	0	17	13	8	hypothetical protein	Unknown	down
ECs1549	-1.08165	-0.0695527	0.38547	0.371762	0	14	12	14	putative major tail subunit	Other category
ECs1558	-1.13361	-0.0727223	0.591202	0.167428	0	14	17	8	putative tail assembly protein	Other category
ECs1563	0.16818	-0.736649	0.411521	-0.153834	19	3	13	2	hypothetical membrane protein	Other category
ECs1579	-0.990079	-0.176055	0.702451	0.0286932	1	12	19	5	hypothetical protein	Unknown
ECs1580	-1.02784	-0.554747	0.884347	-0.0417754	1	5	19	4	hypothetical protein	Unknown	down		up
ECs1581	-1.30034	0.271374	0.350785	0.179391	0	18	10	9	hypothetical protein	Unknown	down
ECs1582	-1.09691	0.307742	0.323683	0.102099	0	18	9	6	hypothetical protein	Unknown	down		up
ECs1591	-1.14334	0.333059	0.181947	0.222727	0	18	5	10	putative prohead protease	Other category	down
ECs1601	-0.775897	-0.607774	0.0917282	0.701228	4	4	3	19	sensor protein PhoQ	Pathogenicity	down
ECs1603	-0.674961	-0.60125	0.687042	0.165568	5	4	19	8	adenylosuccinate lyase	Stress response
ECs1604	-1.09535	-0.675358	0.668814	0.378092	0	3	19	14	hypothetical protein	Unknown	down		up
ECs1610	-1.27089	0.258261	0.517433	-0.0200038	0	18	16	4	excisionase	Nucleotide metabolism and DNA recombination	down
ECs1612	-1.36575	-0.130513	0.699203	0.126879	0	13	19	7	replication protein P	Nucleotide metabolism and DNA recombination	down		up
ECs1616	-0.508945	-0.546674	0.813671	-0.215174	9	5	19	2	hypothetical protein	Unknown
ECs1617	-1.11444	-0.864483	1.09462	-0.423167	0	1	19	1	NinE protein	Other category	down		up
ECs1618	-1.49449	-0.510569	1.08462	-0.466751	0	5	19	1	hypothetical protein	Unknown	down		up
ECs1619	-1.04956	-0.225063	0.710014	0.0782664	1	11	19	6	putative crossover junction endodeoxyribonuclease	Nucleotide metabolism and DNA recombination	down		up
ECs5715	-1.30479	-0.0207625	0.746434	-0.0722545	0	15	19	3	#N/A	Unknown	down		up
ECs1621	-1.2358	-0.00892809	0.472482	0.288381	0	15	15	12	putative holin protein	Other category	down
ECs1622	-1.2358	0.0482303	0.429922	0.288381	0	16	13	12	putative endolysin	Other category	down
ECs1623	-1.01265	-0.421773	0.695625	0.209244	1	7	19	9	putative endopeptidase	Amino acid and protein metabolism	down		up
ECs1624	-1.97773	-0.406025	0.484316	0.600604	0	7	15	18	lipoprotein Rz1 precursor	Stress response	down
ECs1651	-0.67295	-0.455786	0.800014	-0.119832	5	6	19	3	tail fiber assembly protein	Other category
ECs1668	0.205429	-0.0800723	-0.0414953	-0.1759	19	14	1	2	cell division topological specificity factor MinE	Cell division
ECs1674	-0.79626	-0.373116	-0.151606	0.736937	3	8	1	19	hypothetical protein	Unknown
ECs1677	-0.616758	-0.143661	0.742145	-0.315687	7	12	19	1	hemolysin E	Pathogenicity	down		up
ECs1680	0.180035	-0.705511	0.0632969	0.191156	19	3	3	9	protein-disulfide oxidoreductase	Other category	up	down
ECs1683	-0.779935	0.966515	-0.292488	-1.39395	3	19	0	0	putative sporulation protein	Other category
ECs1688	-1.11969	-0.395277	0.327755	0.585034	0	8	9	18	L, D-carboxyprptidase	Other category	down
ECs1692	-0.873156	0.826088	0.0364493	-0.948521	2	19	2	0	hypothetical protein	Unknown
ECs1693	-0.788823	-0.032863	0.669514	-0.152904	3	14	19	2	putative TonB dependent outer membrane receptor	Pathogenicity
ECs1694	-1.07047	-0.191911	0.691873	0.0907993	0	11	19	6	molybdenum transport protein	Transport	down		up
ECs1698	-1.00068	-0.239898	0.679431	0.118035	1	10	19	7	putative ABC transporter permease protein	Transport
ECs1704	-0.508578	0.633673	0.0502484	-0.593089	9	19	3	0	dihydroxyacetone kinase	Other category
ECs1705	-0.720426	0.664189	0.0833966	-0.50873	4	19	3	1	dihydroxyacetone kinase	Other category	down	up
ECs1710	0.00307157	0.765734	-0.594173	-1.42584	18	19	0	0	hypothetical protein	Unknown
ECs1721	-0.714352	-1.07804	0.212487	0.723872	5	1	6	19	sodium-calcium/proton antiporter	Transport
ECs1722	-0.518352	0.727755	-0.0552268	-0.763552	9	19	1	0	cation transport regulator	Transport	down	up
ECs1725	-0.869472	-0.521538	0.696837	0.203451	2	5	19	9	putative factor	Other category	down		up
ECs1732	0.238399	-0.432659	0.103985	-0.0705262	19	7	3	3	nitrate reductase 1 gamma subunit	Stress response	up
ECs1735	0.17409	-0.360783	-0.270733	0.246452	19	8	0	11	hypothetical protein	Unknown	up		down
ECs1741	-0.759883	0.267099	0.63547	-0.575967	4	18	18	0	CoA-linked acetaldehyde dehydrogenase/iron-dependent alcohol dehydrogenase	Stress response
ECs1751	0.235143	-0.181555	-0.412855	0.132163	19	12	0	7	hypothetical protein	Unknown
ECs1753	-0.308348	-1.00424	-0.210317	0.748103	13	1	0	19	hypothetical protein	Other category
ECs1756	-0.132339	0.300691	0.40855	-1.01782	16	18	12	0	putative outer membrane protein	Pathogenicity
ECs5719	0.340463	0.0110278	-0.253844	-0.359878	19	15	0	1	#N/A	Unknown
ECs1766	-0.919127	-0.482398	0.715043	0.177606	2	6	19	9	putative regulatory protein	Transcription and RNA processing	down		up
ECs1769	-1.16078	-0.0243923	0.502375	0.246889	0	15	16	11	putative phage replication protein	Nucleotide metabolism and DNA recombination	down		up
ECs5720	0.153893	-0.560176	0.15954	0.0745109	19	5	4	6	#N/A	Unknown	up
ECs1772	-0.357247	-0.777967	0.896296	-0.4483	12	2	19	1	putative colonization factor	Other category
ECs1773	-0.178492	0.533197	0.225283	-1.28885	16	19	6	0	putative prophage maintenance protein	Other category
ECs1777	-1.24455	0.013502	0.623359	0.084516	0	15	18	6	endonuclease	Nucleotide metabolism and DNA recombination	down
ECs1779	0.416779	-0.603129	-0.401177	0.111714	19	4	0	7	hypothetical lipoprotein	Other category	up		down
ECs1782	-1.08769	-0.0167545	0.410617	0.314746	0	15	12	13	putative holin protein	Other category	down
ECs1783	-1.09749	0.194909	0.345272	0.20373	0	17	10	9	hypothetical protein	Unknown	down
ECs1812	-0.00956952	0.150312	0.315212	-0.637958	18	17	9	0	hypothetical protein	Pathogenicity
ECs1816	0.148916	-0.109772	0.00380793	-0.0967254	19	13	2	3	hypothetical protein	Unknown	up
ECs1829	-0.190941	-2.0559	0.716493	0.154319	15	0	19	8	hypothetical protein	Unknown
ECs1830	-1.41494	-2.06437	0.887742	0.428262	0	0	19	15	putative structural proteins	Cell division	down	down	up
ECs1831	-0.456388	-1.84813	0.701484	0.332629	10	0	19	13	hypothetical protein	Unknown	down	down	up
ECs1832	-0.879803	-0.803858	0.708163	0.304703	2	2	19	12	tryptophan synthase alpha protein	Stress response	down		up
ECs1835	-0.459083	-1.38732	0.408201	0.559555	10	0	12	17	anthranilate synthase component II	Stress response
ECs1836	-0.649011	-1.65165	0.326579	0.713373	6	0	9	19	anthranilate synthase component I	Amino acid and protein metabolism
ECs1837	-0.151848	-1.61676	-0.0263442	0.687528	16	0	2	19	trp operon leader peptide	Pathogenicity
ECs5725	-0.323391	-0.0249522	-0.529474	0.537837	13	15	0	17	#N/A	Unknown
ECs1848	-0.637693	0.0533003	-0.468925	0.607139	6	16	0	18	hypothetical protein	Unknown
ECs1849	-0.85746	0.55445	0.433126	-0.730262	2	19	13	0	aconitate hydrase 1	Stress response
ECs1852	0.221385	-0.457145	-0.230963	0.22098	19	6	0	10	hypothetical protein	Unknown
ECs1856	0.246325	-0.236302	-0.173107	0.0127568	19	11	1	4	osmotically inducible lipoprotein	Stress response	up
ECs1877	-0.780541	0.458688	0.280656	-0.237441	3	19	8	2	aldehyde dehydrogenase	Amino acid and protein metabolism	down	up	up
ECs1878	-0.570821	0.440839	0.280566	-0.373165	8	19	8	1	probable oxidoreductase	Amino acid and protein metabolism
ECs1879	-0.73386	0.492273	0.2349	-0.274366	4	19	6	1	4-aminobutyrate aminotransferase	Other category
ECs1884	-1.17945	-0.0471881	0.428496	0.344314	0	14	13	13	phage shock protein	Stress response	down
ECs1891	-1.2026	-0.0727223	0.431572	0.364139	0	14	13	14	putative transport system permease protein	Transport	down
ECs1892	-1.17696	0.0582807	0.457214	0.23563	0	16	14	10	putative oxidoreductase	Other category	down		up
ECs1894	-1.0583	-0.179737	0.336322	0.469218	0	12	10	16	putative dehydrogenase	Other category	down
ECs1896	-1.11444	0.169591	0.460311	0.107461	0	17	14	7	putative beta-phosphoglucomutase	Carbohydrate metabolism	down
ECs1913	0.142339	-0.050466	-0.320897	0.0989631	19	14	0	6	hypothetical protein	Unknown	up		down
ECs1914	-0.252619	0.546978	-0.0851133	-0.4881	14	19	1	1	hypothetical protein	Unknown
ECs1929	-0.911557	-2.31026	0.410305	0.775808	2	0	12	19	putative transposase	Nucleotide metabolism and DNA recombination
ECs1930	-0.899325	-3.06528	0.888997	0.34747	2	0	19	13	hypothetical protein	Unknown
ECs1931	-0.806748	-2.87262	1.01736	0.0668426	3	0	19	6	hypothetical protein	Unknown
ECs1933	-0.624888	0.767538	0.437944	7	19	15			recombinase recT protein	Nucleotide metabolism and DNA recombination	down	down	up
ECs1934	-0.506282	-2.21799	0.827303	0.219388	9	0	19	10	exonuclease VIII RecE	Nucleotide metabolism and DNA recombination
ECs1935	0.24579	-2.93922	0.0385511	0.45397	19	0	2	16	racC protein	Nucleotide metabolism and DNA recombination	up	down
ECs5726	0.689837	-3.00172	0.0526206	-0.344104	19	0	3	1	#N/A	Unknown	up	down
ECs1936	0.622614	-3.12923	0.190014	-0.307544	19	0	5	1	hypothetical protein	Unknown
ECs1937	0.605305	-3.12684	0.0777794	-0.122289	19	0	3	3	phage superinfection exclusion protein	Stress response
ECs1939	0.910784	-3.39664	-0.629984	-0.532296	19	0	0	0	hypothetical protein	Unknown	up	down	down
ECs1940	0.833523	-3.10479	-0.596998	-0.246063	19	0	0	2	hypothetical protein	Unknown
ECs1941	0.015723	-2.37214	0.0282306	0.619709	18	0	2	18	putative transcriptional regulator	Transcription and RNA processing
ECs1942	-0.0340195	-3.32984	0.287965	0.536384	17	0	8	17	regulatory protein	Transcription and RNA processing
ECs1944	-1.10634	-2.71268	0.60194	0.700071	0	0	18	19	hypothetical protein	Unknown
ECs1946	-0.294567	-1.68469	0.373693	0.543932	14	0	11	17	hypothetical protein	Unknown
ECs1948	-1.08165	-2.40031	0.780783	0.51249	0	0	19	17	hypothetical protein	Unknown
ECs1949	-1.43582	0.832076	0.577206	0	19	17			hypothetical protein	Unknown	down		up
ECs1950	-1.09818	-2.01137	0.833247	0.426002	0	0	19	15	hypothetical protein	Unknown
ECs1951	-1.30479	0.926737	0.433798	0	19	15			hypothetical protein	Unknown	down		up
ECs1953	-0.439307	-2.79489	-0.246535	0.935976	11	0	0	19	putative methyltransferase	Amino acid and protein metabolism
ECs1954	-0.157258	-2.47152	0.0885858	0.69559	16	0	3	19	hypothetical protein	Unknown
ECs1955	-0.267673	-2.39038	0.0487714	0.761645	14	0	3	19	hypothetical protein	Unknown
ECs1956	-0.245398	-2.95036	0.444311	0.541181	14	0	14	17	hypothetical protein	Unknown
ECs1957	-0.754603	-2.12733	0.611926	0.575746	4	0	18	17	hypothetical protein	Unknown
ECs1958	-0.791663	-1.77632	0.432723	0.698975	3	0	13	19	putative antitermination protein	Nucleotide metabolism and DNA recombination
ECs1959	-0.342286	-1.7991	0.516003	0.464613	13	0	16	16	hypothetical protein	Unknown
ECs1960	-0.449607	-1.22245	0.000758457	0.758497	10	0	2	19	hypothetical protein	Unknown
ECs1962	-1.31804	-1.27572	0.508027	0.702958	0	0	16	19	putative holin protein	Other category	down	down
ECs1963	-1.0099	-0.90453	0.283249	0.727335	1	1	8	19	hypothetical protein	Unknown	down
ECs1975	-0.767531	-1.63817	0.350785	0.731765	4	0	10	19	hypothetical protein	Unknown
ECs1976	-1.11444	-1.62217	0.572789	0.658638	0	0	17	18	hypothetical protein	Unknown	down	down
ECs1977	-0.70835	-1.29613	0.433075	0.620715	5	0	13	18	putative head-tail adaptor	Other category
ECs1979	-1.00614	-1.13918	0.60683	0.537609	1	0	18	17	hypothetical protein	Unknown
ECs1983	-1.0263	-1.32639	0.314258	0.778852	1	0	9	19	putative tail length tape measure protein	Other category
ECs1986	-0.886941	-1.18703	0.23739	0.771604	2	0	6	19	putative tail assembly protein	Other category
ECs1987	-1.10634	-1.10325	0.368325	0.732332	0	1	11	19	putative tail assembly protein	Other category	down
ECs1990	-0.889274	-1.39701	0.349001	0.738088	2	0	10	19	putative host specificity protein	Pathogenicity
ECs1991	-1.08961	-1.92585	-0.016214	0.977898	0	0	2	19	putative outer membrane protein	Pathogenicity	down	down
ECs1992	-1.18826	-0.779697	0.350124	0.696935	0	2	10	19	putative tail fiber protein	Other category	down
ECs1993	-0.768239	-1.22945	0.421246	0.637379	4	0	13	18	hypothetical protein	Unknown
ECs1995	-0.188084	-1.98367	0.130062	0.664208	15	0	4	18	hypothetical protein	Unknown
ECs1996	-0.0342222	-1.85534	-0.0083588	0.634955	17	0	2	18	hypothetical protein	Unknown
ECs1997	-0.311409	0.606374	-0.247026	-0.384402	13	19	0	1	putative filament protein	Cell motility
ECs2011	-0.919127	-0.207619	0.729728	-0.0264889	2	11	19	4	putative phosphatidate cytidiltransferase	Other category	down		up
ECs2012	-1.1261	-0.342846	0.786975	0.0576471	0	9	19	5	hypothetical protein	Unknown	down		up
ECs2013	-0.581025	-0.526946	0.872362	-0.319356	8	5	19	1	putative enzymes	Other category
ECs2014	0.311389	-0.458122	0.284665	-0.442712	19	6	8	1	acyl carrier protein phosphodiesterase	Other category	up
ECs2021	-0.644083	0.604418	-0.0303842	-0.263097	6	19	2	2	aldehyde dehydrogenase	Other category	down	up	down
ECs2022	-0.546723	0.342631	0.539088	-0.738839	8	18	16	0	glyceraldehyde 3-phosphate dehydrogenase C	Stress response
ECs2028	-0.503329	0.560786	-0.100556	-0.212683	9	19	1	2	hypothetical protein	Unknown
ECs2031	0.443671	0.379097	-0.742789	-1.11625	19	18	0	0	hypothetical protein	Unknown	up		down
ECs2040	-0.406933	-0.516982	-0.221808	0.680455	11	5	0	19	hypothetical protein	Unknown	down	down	down
ECs5728	-0.129216	-1.29373	-0.40059	0.767258	16	0	0	19	#N/A	Unknown
ECs2042	0.264187	-1.19263	-0.201641	0.398418	19	0	1	15	hypothetical protein	Unknown	up	down	down
ECs2044	-0.93691	1.03316	-0.59688	-1.14687	1	19	0	0	putative transport protein	Pathogenicity	down	up	down
ECs2045	-0.512953	0.923502	-0.488066	-1.18652	9	19	0	0	putative ATP-binding component of a transport system	Pathogenicity
ECs2046	-0.473553	0.853742	-0.405803	-0.917264	10	19	0	0	putative transport system permease protein	Pathogenicity
ECs2047	-0.865381	1.02868	-0.555742	-1.29005	2	19	0	0	putative transport system permease protein	Pathogenicity	down	up	down
ECs2048	-0.491097	0.920457	-0.449161	-1.28766	9	19	0	0	putative aldehyde dehydrogenase	Amino acid and protein metabolism	down	up	down
ECs2049	0.02838	-0.520888	-0.298797	0.466068	18	5	0	16	hypothetical protein	Unknown
ECs2053	-0.712686	0.562757	0.310956	-0.612286	5	19	9	0	putative oxidoreductase	Other category	down	up	up
ECs2059	-0.753142	-0.790871	0.903843	-0.102696	4	2	19	3	hypothetical protein	Unknown
ECs2068	-0.938545	0.856307	-0.151198	-0.686643	1	19	1	0	cryptic nitrate reductase 2 gamma subunit	Pathogenicity	down	up
ECs2069	-1.20196	0.952603	-0.205996	-0.880103	0	19	1	0	cryptic nitrate reductase 2 delta subunit	Pathogenicity
ECs2070	-1.27751	0.989615	-0.266936	-0.953362	0	19	0	0	cryptic nitrate reductase 2 beta subunit	Pathogenicity	down	up	down
ECs2071	-1.20438	0.962895	-0.210122	-0.936921	0	19	1	0	cryptic nitrate reductase 2 alpha subunit	Pathogenicity	down	up	down
ECs2072	-0.823753	0.71462	0.0476471	-0.52492	3	19	2	1	nitrite extrusion protein 2	Other category
ECs2081	0.20407	-0.207519	-0.0327976	-0.05834	19	11	2	3	hypothetical protein	Unknown	up
ECs2082	-0.744787	0.481228	0.442957	-0.634373	4	19	14	0	alcohol dehydrogenase	Stress response
ECs2084	-0.186087	0.635224	-0.4463	-0.457557	15	19	0	1	30S ribosomal subunit protein S22	Transcription and RNA processing
ECs2085	-0.288934	-1.11666	0.157308	0.599924	14	0	4	18	hypothetical protein	Unknown
ECs2086	-0.397117	0.650097	-0.0138343	-0.706646	12	19	2	0	osmotically inducible protein	Stress response
ECs2091	-0.875032	0.576391	0.153345	-0.249903	2	19	4	2	putative hemin-binding lipoprotein	Pathogenicity
ECs2092	-0.876397	0.451115	0.187525	-0.0482694	2	19	5	3	hypothetical protein	Stress response
ECs2098	-0.374513	0.490063	0.407004	-1.1749	12	19	12	0	glutamate decarboxylase isozyme	Pathogenicity
ECs2101	-0.764977	-0.222887	0.70214	-0.0455371	4	11	19	4	putative ATP-binding component of a transport system	Transport
ECs2102	0.0660987	0.274088	0.0294493	-0.54741	18	18	2	0	putative enzyme	Other category
ECs2103	-0.529923	0.715102	0.115965	-1.05916	9	19	4	0	putative sulfatase	Other category
ECs2105	-0.777157	-0.186277	0.723482	-0.111206	4	11	19	3	hypothetical protein	Unknown
ECs2107	-1.06726	-0.342846	0.353339	0.534571	0	9	10	17	putative adhesin	Pathogenicity	down
ECs2108	-1.23437	-0.307015	0.169422	0.668842	0	9	5	18	putative fimbrial-like protein	Cell motility	down
ECs2109	-1.60835	-0.665245	0.0660319	0.867994	0	3	3	19	putative fimbrial-like protein	Cell motility	down
ECs2110	-1.37589	-0.551391	-0.0280484	0.850551	0	5	2	19	putative outer membrane protein	Pathogenicity	down
ECs2112	-2.02263	-1.02628	-0.48425	1.10225	0	1	0	19	putative fimbrial chaperone protein precursor	Cell motility	down		down
ECs2113	-2.46561	-2.6741	-2.39328	1.33793	0	0	0	19	putative type 1 fimbrial protein precursor	Cell motility	down		down
ECs2118	-0.396125	0.920074	-0.586164	-1.29182	12	19	0	0	putative kinase	Pathogenicity
ECs2119	-0.424894	0.750248	-0.276054	-0.669389	11	19	0	0	putative SORC-type transcriptional regulator	Pathogenicity	down	up	down
ECs2120	-0.591289	1.01526	-0.684418	-1.54402	7	19	0	0	putative ATP-binding component of a transport system	Pathogenicity
ECs2121	-0.348725	0.914115	-0.624006	-1.31521	12	19	0	0	putative transport system permease protein	Pathogenicity
ECs2122	-0.470647	1.00215	-0.77556	-1.59751	10	19	0	0	putative transport system permease protein	Pathogenicity
ECs2123	-0.811922	1.12929	-0.927979	-2.22818	3	19	0	0	putative LACI-type transcriptional regulator	Pathogenicity
ECs2124	-0.771857	1.12916	-0.928297	-2.44783	4	19	0	0	hypothetical protein	Pathogenicity
ECs2125	-0.763342	1.13283	-0.930801	-2.64112	4	19	0	0	hypothetical protein	Pathogenicity
ECs2126	-0.677595	0.908166	-0.271223	-1.1293	5	19	0	0	putative enzyme	Other category
ECs2143	-0.754758	-0.512772	0.0684829	0.679204	4	5	3	19	putative transcriptional regulator	Transcription and RNA processing	down
ECs5729	-0.565886	-0.0699676	-1.15433	0.778957	8	14	0	19	#N/A	Unknown	down		down
ECs2144	-0.551513	-0.876923	-0.180237	0.802878	8	1	1	19	hypothetical protein	Unknown
ECs2145	-0.447067	0.535068	0.0205278	-0.342871	10	19	2	1	hypothetical protein	Unknown
ECs2149	0.262113	-0.725192	-0.0884302	0.205175	19	3	1	9	hypothetical protein	Unknown
ECs2184	-0.342846	0.805324	0.345329	9	19	13			putative endopeptidase	Amino acid and protein metabolism	down	down	up
ECs2187	-1.17615	0.184509	0.37945	0.20383	0	17	11	9	hypothetical protein	Unknown	down
ECs2188	-1.20123	-0.172385	0.354024	0.486289	0	12	10	16	putative holin protein	Other category	down
ECs2194	-1.02124	-0.619599	0.704136	0.29172	1	4	19	12	putative crossover junction endodeoxyribonuclease	Nucleotide metabolism and DNA recombination	down		up
ECs2198	0.407169	0.1708	-0.02439	-1.45394	19	17	2	0	MokW	Other category	up
ECs2208	-1.15861	-0.349038	0.61421	0.321119	0	8	18	13	putative regulatory protein	Transcription and RNA processing	down
ECs2212	0.170117	-0.0301303	0.135427	-0.383409	19	14	4	1	hypothetical protein	Unknown	up
ECs2231	-1.07304	-0.0862621	0.37573	0.388339	0	13	11	14	putative tail fiber protein	Other category	down
ECs2260	-1.10363	0.188913	0.350588	0.206288	0	17	10	9	hypothetical protein	Unknown	down
ECs2261	-1.18519	-0.0419322	0.39388	0.373946	0	14	12	14	putative holin protein	Other category	down
ECs2279	-0.759095	0.589471	0.0738198	-0.259365	4	19	3	2	hypothetical protein	Unknown
ECs2280	-0.382236	0.559897	0.0985382	-0.609128	12	19	3	0	hypothetical protein	Unknown
ECs2281	-0.539232	0.648097	0.0984094	-0.688987	8	19	3	0	hypothetical protein	Unknown
ECs2282	0.0931747	0.289215	-0.305478	-0.251275	18	18	0	2	hypothetical protein	Unknown
ECs2289	-1.18516	-0.741622	0.0302004	0.844171	0	3	2	19	hypothetical protein	Unknown	down	down
ECs2295	-0.69271	-0.276772	0.690146	-0.0239147	5	10	19	4	putative oxidoreductase Fe-S subunit	Other category	down		up
ECs2297	0.111631	-0.59141	0.0077832	0.259284	19	4	2	11	putative oxidoreductase component	Other category
ECs2302	-0.24947	-0.586913	0.832051	-0.545605	14	4	19	0	putative transport protein	Transport
ECs2303	-0.841236	-1.19673	0.808448	0.258882	3	0	19	11	acid shock protein	Stress response
ECs2312	-0.674425	0.451545	-0.0134655	0.0307809	5	19	2	5	putative oxidoreductase	Other category
ECs2314	-1.4632	-2.54522	-1.34513	1.24684	0	0	0	19	response transcriptional regulatory protein RstB sensor	Pathogenicity	down	down	down
ECs2315	-1.47586	-2.55672	-0.916078	1.21271	0	0	0	19	sensor histidine protein kinase RstA regulator	Pathogenicity
ECs2320	-0.617097	0.774934	-0.00130587	-0.94664	7	19	2	0	hypothetical protein	Unknown
ECs2326	0.218046	-0.508073	0.0814054	0.030461	19	6	3	5	repressor for uid operon	Transcription and RNA processing
ECs2328	-0.616946	-1.13048	0.0282099	0.788631	7	0	2	19	repressor of malX and Y genes	Transcription and RNA processing
ECs2329	0.0201584	-1.25944	-0.16603	0.599404	18	0	1	18	PTS system, maltose and glucose-specific II ABC	Carbohydrate metabolism
ECs2330	0.217556	-0.99065	-0.0409739	0.3143	19	1	1	13	putative aminotrasferase	Amino acid and protein metabolism
ECs2333	0.526562	-0.720896	0.104948	-0.53627	19	3	3	0	beta-lactam resistance protein	Stress response
ECs2335	-0.554295	-0.910651	-0.0516065	0.764584	8	1	1	19	hypothetical protein	Unknown
ECs2336	-0.548785	-1.20555	-0.15627	0.845201	8	0	1	19	hypothetical protein	Unknown
ECs2337	-0.801605	-1.18469	0.0452654	0.837659	3	0	2	19	hypothetical protein	Unknown	down	down
ECs2338	-0.855412	-1.1132	0.0349683	0.844085	2	1	2	19	putative membrane protein	Other category
ECs2339	-0.931528	-1.29818	-0.0629998	0.917194	1	0	1	19	hypothetical protein	Unknown
ECs2340	-0.804109	-1.32368	-0.112591	0.910034	3	0	1	19	hypothetical protein	Unknown
ECs2341	-0.899774	-1.41881	-0.117666	0.940501	2	0	1	19	hypothetical protein	Unknown
ECs2348	0.1057	-0.761246	-0.0435032	0.360251	19	2	1	14	hypothetical protein	Unknown	up	down
ECs2350	-0.261032	-0.123521	-0.433873	0.528475	14	13	0	17	putative outer membrane protein	Pathogenicity
ECs2355	-1.08573	0.860831	0.039586	-0.916499	0	19	2	0	superoxide dismutase precursor (Cu-Zn)	Stress response	down	up
ECs2357	-0.796627	0.522338	0.181148	-0.219648	3	19	5	2	hypothetical protein	Unknown	down	up
ECs2358	-0.6942	-0.394374	0.861978	-0.305881	5	8	19	1	hypothetical protein	Unknown
ECs2359	-0.928277	-0.177311	0.850383	-0.325156	2	12	19	1	N-ethylmaleimide reductase	Other category	down		up
ECs2361	-0.903809	-0.707221	0.731657	0.247583	2	3	19	11	RNase T	Nucleotide metabolism and DNA recombination
ECs2362	-0.895544	-0.158632	0.774268	-0.174533	2	12	19	2	probable ATP-dependent helicase Lhr	Nucleotide metabolism and DNA recombination
ECs2363	0.189819	-0.74502	0.0148938	0.230539	19	2	2	10	hypothetical protein	Unknown	up
ECs2365	0.231221	0.216545	0.108832	-1.05543	19	18	3	0	superoxide dismutase	Stress response	up	up	up
ECs5737	0.774545	-0.489629	-0.727753	-0.836771	19	6	0	0	#N/A	Unknown	up		down
ECs2369	-1.42418	-1.26027	-0.463706	1.0799	0	0	0	19	putative transport protein	Transport	down	down	down
ECs2370	-0.484017	0.656382	0.234507	-1.18102	10	19	6	0	cyclopropane fatty acyl phospholipid synthase	Other category
ECs2373	-0.973205	0.526789	0.232003	-0.1882	1	19	6	2	possible enzyme	Other category
ECs2381	-0.611643	-0.203084	0.751796	-0.277049	7	11	19	1	putative oxidoreductase Fe-S subunit	Other category	down		up
ECs2382	0.544613	-0.0839005	-0.527425	-0.564296	19	13	0	0	hypothetical protein	Unknown	up		down
ECs2383	-0.402092	0.472813	0.197026	-0.500852	11	19	5	1	pyruvate kinase I	Stress response	down	up
ECs2384	0.645394	-0.00607138	-0.557447	-1.23474	19	15	0	0	murein lipoprotein	Other category	up		down
ECs2385	-1.08246	0.886265	0.101149	-1.27074	0	19	3	0	hypothetical protein	Unknown	down	up
ECs2386	-0.839463	0.773489	0.130818	-0.922437	3	19	4	0	hypothetical protein	Unknown	down	up
ECs2387	-0.995639	0.822066	0.144507	-1.04591	1	19	4	0	selenocysteine lyase	Other category	down	up
ECs2388	-0.902607	0.79949	0.191513	-1.16959	2	19	5	0	hypothetical protein	Unknown
ECs2389	-0.90634	0.812064	0.153765	-1.12936	2	19	4	0	putative ATP-binding component of a transport system	Transport
ECs2390	-0.83056	0.774145	0.220654	-1.20893	3	19	6	0	hypothetical protein	Unknown
ECs2391	-0.920783	0.79801	0.207426	-1.18531	2	19	6	0	hypothetical protein	Unknown
ECs2392	0.0999277	-0.641665	0.509867	-0.263874	19	4	16	2	hypothetical protein	Unknown	up	down
ECs2396	-0.138969	-0.49255	-0.254198	0.5523	16	6	0	17	hypothetical protein	Unknown
ECs2401	-1.30171	0.23078	0.532864	0.00266499	0	18	16	4	putative enzyme	Other category	down
ECs2404	-0.668084	0.414077	0.496579	-0.663532	5	18	15	0	putative transport protein	Transport
ECs2405	-0.522811	0.416375	0.410974	-0.63005	9	18	13	0	putative flavoprotein	Other category
ECs2417	-0.574549	0.444871	0.192265	-0.245975	8	19	5	2	vitamin B12 transport	Transport	down	up
ECs2419	-0.0597329	0.720177	-0.506686	-1.00804	17	19	0	0	integration host factor IHF alpha subunit	Pathogenicity
ECs2420	-0.217688	0.523822	-0.0579677	-0.513928	15	19	1	1	phenylalanine tRNA synthetase beta-subunit	Nucleotide metabolism and DNA recombination
ECs2422	0.233315	-0.383151	0.149834	-0.148893	19	8	4	2	phenylalanyl-tRNA synthetase operon leader peptide	Pathogenicity
ECs2423	0.324572	-0.498267	0.0501835	-0.120432	19	6	3	3	50S ribosomal subunit protein L20	Transcription and RNA processing	up
ECs2429	-0.74389	0.585441	0.382467	-0.838728	4	19	11	0	6-phosphofructokinase II	Stress response	down	up	up
ECs2430	-1.1522	0.841776	0.0989005	-0.879097	0	19	3	0	hypothetical protein	Unknown	down	up
ECs2431	-0.240401	0.51533	0.127785	-0.761901	15	19	4	0	hypothetical protein	Unknown	down	up
ECs2435	0.247624	-1.21426	0.0532079	0.274296	19	0	3	12	part of a kinase	Other category	up	down
ECs2438	-0.845327	0.530354	0.346876	-0.466119	3	19	10	1	catalase HPII	Stress response
ECs2440	-1.1261	-0.203084	0.59348	0.253762	0	11	18	11	phospho-beta-glucosidase	Carbohydrate metabolism	down
ECs2444	0.113816	-0.0930589	-0.492499	0.248118	19	13	0	11	PEP-dependent phosphotransferase enzyme IV for cellobiose	Carbohydrate metabolism
ECs2445	-0.0947313	0.650345	-0.350215	-0.791719	17	19	0	0	activator of ntrL gene	Pathogenicity
ECs2450	-0.196943	0.850378	-0.403371	-1.78167	15	19	0	0	hypothetical protein	Amino acid and protein metabolism
ECs2451	-0.309701	0.878844	-0.331951	-1.8136	13	19	0	0	hypothetical protein	Amino acid and protein metabolism
ECs2452	-0.340546	0.904731	-0.367626	-1.90553	13	19	0	0	putative aldehyde dehydrogenase	Amino acid and protein metabolism
ECs2453	-0.382727	0.882976	-0.301251	-1.63163	12	19	0	0	hypothetical protein	Amino acid and protein metabolism
ECs2454	-0.458232	0.868552	-0.41166	-1.03112	10	19	0	0	acetylornithine delta-aminotransferase	Stress response
ECs2478	-0.868072	-0.7627	0.13601	0.741683	2	2	4	19	putative transposase OrfB protein of insertion sequence IS629	Nucleotide metabolism and DNA recombination	down
ECs2482	-0.215252	0.175474	0.456406	-0.617956	15	17	14	0	putative aldolase	Stress response
ECs2488	-0.129597	0.0143892	0.544784	-0.688129	16	15	17	0	glyceraldehyde-3-phosphate dehydrogenase A	Stress response
ECs2492	-1.13323	1.10756	-0.526561	-1.89372	0	19	0	0	hypothetical protein	Unknown	down	up	down
ECs2493	-0.962382	1.11333	-0.660962	-2.07375	1	19	0	0	hypothetical protein	Unknown	down	up	down
ECs2494	-0.278526	-0.147836	0.681881	-0.54585	14	12	19	0	hypothetical protein	Unknown
ECs2495	-0.114407	-1.21958	-0.0556606	0.630009	16	0	1	18	hypothetical protein	Unknown
ECs2500	-0.837449	-0.526871	0.727729	0.146489	3	5	19	8	putative amino acid/amine transport protein	Transport
ECs2504	-0.00672301	0.592999	-0.309886	-0.834862	18	19	0	0	hypothetical protein	Unknown
ECs2505	0.567177	-1.17419	0.110469	-0.397648	19	0	3	1	hypothetical protein	Unknown	up	down	up
ECs2506	0.229455	-0.722209	0.4119	-0.273859	19	3	13	1	hypothetical protein	Unknown
ECs2507	0.13428	-0.650559	-0.017122	0.276478	19	3	2	12	hypothetical protein	Unknown	up	down
ECs2508	-0.413689	-0.0683097	-0.222325	0.497452	11	14	0	16	putative transcriptional regulator LYSR-type	Transcription and RNA processing
ECs2509	-0.513662	0.478229	0.358368	-0.699464	9	19	11	0	putative tartrate dehydrogenase	Other category	down		up
ECs2511	-0.44237	0.598943	-0.0682792	-0.401457	11	19	1	1	hypothetical protein	Unknown	down	up
ECs2514	-0.308515	0.587816	-0.533869	-0.126761	13	19	0	3	long-chain-fatty-acid--CoA ligase	Pathogenicity	down		down
ECs2516	-0.777467	-0.817029	-0.0105155	0.793838	4	2	2	19	hypothetical protein	Unknown	down
ECs2519	-0.511898	0.550348	-0.308378	-0.0202103	9	19	0	4	hypothetical protein	Unknown
ECs2520	0.253238	-0.286659	-0.288823	0.113834	19	10	0	7	hypothetical protein	Unknown	up		down
ECs2531	-0.604722	-0.554482	0.676304	0.120448	7	5	19	7	hypothetical protein	Unknown
ECs2533	0.546521	-0.131087	-0.674904	-0.389752	19	13	0	1	cold shock protein	Stress response	up
ECs2535	0.497885	-1.37229	-0.951614	0.407331	19	0	0	15	hypothetical protein	Unknown
ECs5463	-0.094388	-1.41881	-0.0425455	0.640946	17	0	1	18	#N/A	Unknown
ECs2539	-0.328489	-1.03571	-0.304882	0.790859	13	1	0	19	heat shock protein HtpX	Stress response
ECs2545	-0.671797	-0.591742	0.740432	0.0753797	5	4	19	6	putative rRNA methylase	Transcription and RNA processing
ECs2552	-1.1634	-0.361796	0.481166	0.463239	0	8	15	16	DNA polymerase III theta subunit	Nucleotide metabolism and DNA recombination	down
ECs2556	-1.18318	-0.526941	0.446081	0.559874	0	5	14	17	hypothetical protein	Unknown	down
ECs2568	0.240333	-1.09951	0.402652	-0.0966104	19	1	12	3	putative ATP-binding component of a transport system	Transport	up
ECs2569	0.284135	-1.26678	0.426901	-0.15212	19	0	13	2	hypothetical protein	Transport	up	down
ECs2570	-0.327608	-0.48223	0.689302	-0.157898	13	6	19	2	Holliday junction helicase subunit A	Nucleotide metabolism and DNA recombination
ECs2572	-0.554014	-0.45198	0.775929	-0.158459	8	6	19	2	hypothetical protein	Unknown
ECs2579	0.129127	-0.149931	0.0872814	-0.111731	19	12	3	3	hypothetical protein	Unknown
ECs2583	-0.520559	-0.395768	0.729412	-0.128807	9	8	19	2	putative cytochrome C-type protein	Other category	down		up
ECs2584	0.264975	0.411002	-0.350331	-0.948461	19	18	0	0	copper homeostasis protein	Stress response	up	up	down
ECs2586	-0.627468	-0.992508	0.0301121	0.769143	7	1	2	19	arginine tRNA synthetase	Nucleotide metabolism and DNA recombination	down	down
ECs2587	0.0358091	-1.13443	-0.222025	0.590112	18	0	0	18	hypothetical protein	Unknown
ECs2590	-1.18986	0.140687	0.321709	0.30277	0	17	9	12	flagellar biosynthesis protein FlhB	Cell motility	down
ECs2593	-1.23411	-0.549709	0.332194	0.65641	0	5	10	18	response regulator for chemotaxis CheA sensor	Stress response	down
ECs2595	-1.08165	-0.729177	0.33895	0.671193	0	3	10	18	methyl-accepting chemotaxis protein IV	Stress response	down
ECs2598	-0.961687	-0.733712	0.232136	0.708235	1	3	6	19	sensory transducer kinase CheA	Stress response	down
ECs2599	-1.01265	-0.827238	0.168463	0.771657	1	2	5	19	chemotaxis protein MotB	Stress response	down
ECs2600	-0.792253	-0.804664	0.170234	0.715061	3	2	5	19	proton conductor component of motor	Stress response
ECs2601	-0.436574	-1.08949	0.0174391	0.726948	11	1	2	19	regulator of flagellar biosynthesis FlhC	Pathogenicity
ECs2602	-0.730972	-1.46407	-0.230739	0.941902	4	0	0	19	regulator of flagellar biosynthesis FlhD	Pathogenicity
ECs2603	0.286925	-0.191441	0.0802662	-0.35271	19	11	3	1	putative regulator	Transcription and RNA processing
ECs2604	-0.531492	0.598924	0.16306	-0.646311	9	19	5	0	trehalose-6-phosphate synthase	Carbohydrate metabolism
ECs2605	-0.764246	0.605652	0.128151	-0.366757	4	19	4	1	trehalose-6-phosphate phophatase	Carbohydrate metabolism
ECs2614	0.10385	0.350301	-0.0634683	-0.683413	19	18	1	0	hypothetical protein	Unknown	up
ECs2617	0.209786	-0.698497	0.0428699	0.167701	19	3	2	8	putative integrase	Nucleotide metabolism and DNA recombination	up	down
ECs2618	0.34547	-0.745061	-0.00916343	0.0357068	19	2	2	5	hypothetical protein	Unknown
ECs2619	0.448654	-0.868939	-0.214836	0.0651943	19	1	0	5	putative membrane protein	Other category	up	down	down
ECs2620	0.0957964	-0.425802	-0.295904	0.369461	18	7	0	14	putative transcriptional regulator	Transcription and RNA processing	up	down	down
ECs2630	-0.190889	-1.13918	-0.42279	0.781141	15	0	0	19	hypothetical protein	Unknown
ECs2636	-0.960513	-1.04879	-0.0728943	0.894787	1	1	1	19	putative transposase OrfB protein of insertion sequence IS629	Nucleotide metabolism and DNA recombination	down	down
ECs2644	-0.880322	-0.483598	0.677476	0.216412	2	6	19	10	putative tail tube protein	Other category	down		up
ECs2650	0.24319	-0.927752	-0.259233	0.38528	19	1	0	14	phosphatidylglycerophosphate synthetase	Other category	up		down
ECs2653	-0.100817	-1.50055	-0.348747	0.762474	17	0	0	19	hypothetical protein	Unknown
ECs2661	-0.77846	-0.790871	0.0696175	0.755701	4	2	3	19	transcription initiation factor alternative sigma factor 28	Pathogenicity
ECs2662	-0.933524	-1.71203	0.0339796	0.921186	1	0	2	19	flagellin	Pathogenicity	down	down
ECs2663	-1.13476	-0.808263	0.285841	0.730963	0	2	8	19	flagellar capping protein FliD	Cell motility	down
ECs2664	-0.942907	-1.01532	0.365573	0.684455	1	1	11	19	flagellar protein FliS	Cell motility	down	down
ECs2666	-0.868397	0.450373	0.286167	-0.172593	2	19	8	2	cytoplasmic alpha-amylase	Carbohydrate metabolism	down	up
ECs2669	-0.510256	-0.428277	0.681884	-0.0235193	9	7	19	4	hypothetical protein	Unknown
ECs2685	-1.46788	-0.137333	0.621766	0.26316	0	12	18	11	flagellar motor switch protein FliN	Pathogenicity	down		up
ECs2687	-0.745174	-0.559759	0.721943	0.128416	4	5	19	7	flagellar biosynthetic protein FliP	Cell motility
ECs2689	-0.360938	-1.22673	0.201514	0.627193	12	0	5	18	flagellar biosynthetic protein FliR	Cell motility
ECs2690	0.134437	-0.812662	-0.136378	0.400037	19	2	1	15	transcriptional regulator for ctr capsule biosynthesis	Pathogenicity	up	down
ECs2691	-0.0949909	0.583246	-0.339649	-0.561081	17	19	0	0	hypothetical protein	Unknown
ECs2692	-0.0752656	0.876819	-0.777654	-1.83423	17	19	0	0	hypothetical protein	Unknown
ECs2693	-0.698727	0.643408	0.229393	-0.734128	5	19	6	0	hypothetical protein	Carbohydrate metabolism	down	up	up
ECs2695	-1.38946	0.702514	0.249336	-0.446772	0	19	7	1	hypothetical protein	Unknown	down	up
ECs2705	-0.409286	0.50955	0.378698	-1.07462	11	19	11	0	hypothetical protein	Other category
ECs2708	-0.579362	-0.735334	1.05122	-0.845666	8	3	19	0	hypothetical protein	Nucleotide metabolism and DNA recombination
ECs2709	-1.05511	-0.417707	0.988794	-0.422679	0	7	19	1	putative reductase	Other category	down		up
ECs2711	0.417129	-1.14293	-0.342396	0.269611	19	0	0	11	hypothetical protein	Unknown	up	down
ECs2712	-0.242931	-1.51248	-0.0927967	0.74717	14	0	1	19	putative cytochrome	Other category
ECs2714	0.136865	-1.13448	-0.048546	0.432108	19	0	1	15	hypothetical protein	Unknown	up	down
ECs2715	0.385036	-0.795365	-0.0687594	0.0401811	19	2	1	5	EspF-like protein	Pathogenicity	up
ECs2717	-1.05205	0.0496599	0.368551	0.294149	0	16	11	12	putative tail fiber protein	Other category	down
ECs5740	-1.24417	0.0200595	0.305049	0.420553	0	15	9	15	#N/A	Unknown	down		up
ECs2744	-0.767408	-0.738445	-0.381963	0.890714	4	3	0	19	putative transposase OrfA protein of insertion sequence IS629	Nucleotide metabolism and DNA recombination	down	down	down
ECs2748	-1.18157	-0.139217	-0.0392816	0.689658	0	12	2	19	hypothetical protein	Unknown
ECs2749	-0.734578	-0.604732	0.0955261	0.686978	4	4	3	19	hypothetical protein	Unknown	down
ECs2754	0.0292536	0.435031	0.0843904	-1.06217	18	18	3	0	prophage maintenance protein	Other category
ECs2758	-1.1024	0.0798474	0.481524	0.165847	0	16	15	8	hypothetical protein	Unknown	down
ECs2761	-0.751819	-0.209729	0.700031	-0.0605499	4	11	19	3	hypothetical protein	Unknown
ECs2762	-0.928372	0.00148306	0.676007	-0.122836	2	15	19	3	putative phage replication protein	Nucleotide metabolism and DNA recombination
ECs2774	0.393667	-0.290125	-0.344977	-0.0768429	19	9	0	3	hypothetical protein	Unknown	up		down
ECs2783	0.171711	-0.438087	0.255589	-0.132612	19	7	7	2	transcriptional regulator cys regulon	Transcription and RNA processing
ECs2784	-1.05012	0.0630144	0.766962	-0.338373	0	16	19	1	nitrogen assimilation control protein	Other category
ECs2785	-0.520258	0.617458	0.07366	-0.562959	9	19	3	0	hypothetical protein	Unknown
ECs2801	-1.18558	0.174823	0.486334	0.0934781	0	17	15	6	hypothetical protein	Unknown	down		up
ECs2806	-0.524301	-0.744351	0.800986	-0.0561755	9	3	19	3	hypothetical protein	Unknown
ECs2808	0.251944	-0.945021	0.300523	-0.0399723	19	1	8	4	hypothetical protein	Unknown	up
ECs2811	-0.868125	0.753689	0.0218068	-0.585863	2	19	2	0	SbmC protein	Stress response
ECs2814	0.338147	-0.406438	-0.0155582	-0.146395	19	7	2	2	hypothetical protein	Unknown
ECs2816	-0.861993	-1.7274	-0.293367	1.00459	2	0	0	19	putative amino acid/amine transport protein	Transport
ECs2820	-0.304643	-0.674954	0.704626	-0.0889742	13	3	19	3	ATP phosphoribosyltransferase	Amino acid and protein metabolism
ECs2821	-0.626072	-0.805171	0.862874	-0.0851027	7	2	19	3	L-histidinal:NAD+ oxidoreductase	Amino acid and protein metabolism
ECs2822	-0.593382	-0.73614	0.821245	-0.0521057	7	3	19	3	histidinol-phosphate aminotransferase	Stress response
ECs2823	-0.561696	-0.661242	0.755657	0.0160037	8	3	19	5	imidazoleglycerolphosphate dehydratase / histidinol-phosphate phosphatase	Amino acid and protein metabolism
ECs2824	-0.474121	-0.71716	0.693537	0.088798	10	3	19	6	glutamine amidotransferase subunit of heterodimer with HisF	Amino acid and protein metabolism
ECs2825	-0.431411	-0.613721	0.672013	0.0434221	11	4	19	5	N-(5'-phospho-L-ribosyl-formimino)-5-amino-1- (5'- phosphoribosyl)-4-imidazolecarboxamide isomerase	Amino acid and protein metabolism
ECs2828	0.0659701	-1.86233	-0.702912	0.787115	18	0	0	19	regulator of length of O-antigen component of lipopolysaccharide chains	Transcription and RNA processing
ECs2829	0.122594	-1.85764	-0.915597	0.790332	19	0	0	19	UDP-glucose 6-dehydrogenase	Carbohydrate metabolism
ECs2846	-0.351918	-0.786079	-0.218785	0.726374	12	2	0	19	putative Galf transferase	Stress response
ECs2847	-0.353403	-0.903574	-0.112154	0.713243	12	1	1	19	putative UDP-galactose 4-epimerase	Carbohydrate metabolism
ECs2849	-1.13044	0.084598	0.444311	0.213157	0	16	14	10	putative colanic acid biosynthesis glycosyl transferase	Other category	down		up
ECs2852	-1.22141	0.16798	0.353339	0.258318	0	17	10	11	putative colanic acid biosynthsis UDP-glucose lipid carrier transferase	Other category
ECs2853	-1.23007	0.1185	0.478212	0.174152	0	17	15	8	phosphomannomutase	Stress response
ECs2854	-1.29137	-0.258654	0.496955	0.429521	0	10	15	15	mannose-1-phosphate guanyltransferase	Carbohydrate metabolism	down
ECs2855	-1.20681	-0.328247	0.45891	0.477711	0	9	14	16	putative colanic biosynthesis glycosyl transferase	Other category	down
ECs2856	-1.5359	-0.251874	0.233002	0.659445	0	10	6	18	GDP-mannose mannosyl hydrolase	Carbohydrate metabolism
ECs2858	-1.30115	-0.623255	0.574186	0.506753	0	4	17	17	GDP-D-mannose dehydratase	Carbohydrate metabolism
ECs2859	-2.16909	-0.597376	0.609635	0.576307	0	4	18	17	putative transferase	Other category	down
ECs2860	-1.11444	-0.641339	0.444311	0.582354	0	4	14	18	putative colanic acid biosynthesis glycosyl transferase	Other category	down
ECs2863	-1.24998	-0.0837373	0.324766	0.470906	0	13	9	16	putative transferase	Other category	down
ECs2865	-1.20386	-0.229992	0.370883	0.502635	0	11	11	17	hypothetical protein	Unknown	down
ECs2866	-1.32851	-0.96077	0.475083	0.676486	0	1	15	19	probable protein-tyrosine-phosphatase	Amino acid and protein metabolism	down
ECs2867	-1.31474	-0.318395	0.454163	0.499833	0	9	14	17	putative polysaccharide export protein	Pathogenicity	down
ECs2873	-0.172	-1.15419	0.00688344	0.623028	16	0	2	18	uridine/cytidine kinase	Nucleotide metabolism and DNA recombination
ECs2878	-0.777477	-0.733712	-0.0313352	0.784532	4	3	2	19	putative heat shock protein	Stress response	down
ECs2882	-1.05721	-0.601507	0.351824	0.623469	0	4	10	18	putative membrane protein	Pathogenicity	down
ECs2884	-0.509452	-0.883652	0.0638471	0.695496	9	1	3	19	hypothetical protein	Pathogenicity
ECs2888	-0.552723	1.0487	-0.891798	-1.73707	8	19	0	0	hypothetical protein	Unknown
ECs2900	-0.65206	0.663878	0.199637	-0.811207	6	19	5	0	hypothetical protein	Stress response	down	up
ECs2909	0.125778	-0.358965	0.450343	-0.437268	19	8	14	1	hypothetical protein	Unknown	up		up
ECs2910	0.217203	-0.190058	0.0989795	-0.234016	19	11	3	2	putative outer membrane protein	Pathogenicity
ECs2918	0.488137	-0.446508	-0.444633	-0.087515	19	7	0	3	hypothetical protein	Unknown	up		down
ECs2931	-0.899325	-0.426228	0.675423	0.197409	2	7	19	9	hypothetical protein	Unknown
ECs2937	-0.661792	-0.599276	-0.0727453	0.736808	6	4	1	19	putative 2-component sensor protein	Pathogenicity
ECs2974	-0.769223	-0.480796	-0.0157226	0.711036	4	6	2	19	Shiga toxin I subunit A precursor	Pathogenicity
ECs2977	-1.08549	0.145898	0.444311	0.140927	0	17	14	7	hypothetical protein	Unknown	down
ECs2978	-1.23222	-0.130513	0.444311	0.395143	0	13	14	15	hypothetical protein	Unknown	down
ECs2988	0.160659	-0.276145	0.26801	-0.268459	19	10	7	1	regulatory protein CII	Transcription and RNA processing
ECs2992	0.137637	-0.0671508	-0.0948257	-0.034163	19	14	1	4	putative membrane protein	Other category	up		down
ECs2995	0.127924	-0.444027	-0.072144	0.226129	19	7	1	10	putative superinfection exclusion protein	Other category	up	down
ECs3013	0.252323	-0.397098	-0.199904	0.130691	19	8	1	7	putative integrase	Nucleotide metabolism and DNA recombination
ECs3018	-0.853281	0.625719	0.0662801	-0.270851	2	19	3	1	putative transport system permease protein	Transport
ECs3022	-0.547048	0.840051	-0.167694	-1.11255	8	19	1	0	hypothetical protein	Unknown
ECs3024	-1.171	0.902101	-0.0367276	-0.915868	0	19	2	0	putative oxidoreductase	Other category
ECs3025	-1.15655	-0.277985	0.605798	0.292407	0	10	18	12	putative channel/filament proteins	Transport	down
ECs3026	-1.13433	-0.176989	0.660275	0.150173	0	12	18	8	putative regulator protein	Transcription and RNA processing	down
ECs3027	-0.365371	0.436345	0.184931	-0.437066	12	19	5	1	putative salicylate hydroxylase	Other category	down	up
ECs3028	-0.450644	0.452676	0.107591	-0.266251	10	19	3	2	putative glutathione-S-transferase	Amino acid and protein metabolism
ECs3029	-0.460441	0.437948	0.143262	-0.272517	10	19	4	1	putative isomerase	Amino acid and protein metabolism	down	up
ECs3030	-0.53328	0.488268	0.121964	-0.279592	9	19	4	1	putative gentisate 1,2-dioxygenase	Amino acid and protein metabolism
ECs3036	0.156432	-1.52996	-0.129694	0.520182	19	0	1	17	vancomycin sensitivity	Stress response	up	down
ECs3037	0.410009	-2.2501	-0.779566	0.561363	19	0	0	17	hypothetical protein	Unknown	up	down	down
ECs3040	0.353084	-0.603599	0.126911	-0.190835	19	4	4	2	methyl-galactoside transport system permease protein	Transport	up		up
ECs3041	0.195931	-0.452219	0.145205	-0.0334677	19	6	4	4	ATP-binding component of methyl-galactoside transport system	Transport
ECs3043	0.161834	-0.646577	-0.0132334	0.242798	19	4	2	11	mgl repressor	Transcription and RNA processing	up	down
ECs3048	-0.549314	-0.616735	-0.052126	0.697306	8	4	1	19	lysine-specific permease	Transport	down	down
ECs3049	-0.552491	0.452365	-0.132868	0.0461559	8	19	1	5	putative transcriptional regulator LYSR-type	Transcription and RNA processing
ECs3053	-1.08165	0.0200595	0.493101	0.197409	0	15	15	9	putative transport system permease protein	Transport	down
ECs3059	-0.0497831	-0.796345	0.835036	-0.751211	17	2	19	0	fructose-specific PTS transport system protein	Carbohydrate metabolism
ECs3060	-0.284556	-1.05338	1.02237	-0.916907	14	1	19	0	fructose-1-phosphate kinase	Carbohydrate metabolism
ECs3061	-0.24876	-1.31051	1.08022	-1.1977	14	0	19	0	fructose-specific PTS system IIA component	Carbohydrate metabolism
ECs3062	-0.647513	-1.11269	0.252549	0.687895	6	1	7	19	sugar efflux transport protein	Transport
ECs5744	-0.66199	-1.04992	-0.142646	0.851059	6	1	1	19	#N/A	Unknown
ECs3063	-0.590986	-0.916397	0.0832186	0.720859	7	1	3	19	putative elongation factor	Nucleotide metabolism and DNA recombination
ECs3066	-0.284821	-1.24454	-0.145158	0.752613	14	0	1	19	hypothetical protein	Unknown
ECs3067	-0.0355324	-0.767121	-0.414205	0.625501	17	2	0	18	putative lipoprotein	Transport
ECs3068	-0.935195	-0.994903	0.0943249	0.819284	1	1	3	19	hypothetical protein	Unknown
ECs3073	0.126779	-0.177138	-0.0937357	0.074461	19	12	1	6	hypothetical protein	Unknown	up
ECs3080	-0.439876	-0.848123	-0.109558	0.734903	11	2	1	19	putative sulfatase	Other category
ECs3082	0.160626	-0.358075	-0.143728	0.18813	19	8	1	9	nitrate/nitrite response regulator NarP	Stress response	up	down	down
ECs3087	0.184399	-0.380492	0.200009	-0.127634	19	8	5	3	heme exporter protein C	Transport
ECs3099	-0.504503	-0.813384	0.771068	0.01953	9	2	19	5	putative malate:quinone oxidoreductase	Stress response
ECs3100	-1.05244	-1.14465	-0.116085	0.937289	0	0	1	19	putative ATP-binding component of a transport system	Transport	down	down
ECs3102	-0.913325	0.474422	0.433584	-0.443152	2	19	13	1	O6-methylguanine-DNA methyltransferase	Nucleotide metabolism and DNA recombination
ECs3107	-0.00485714	-0.938316	-0.214935	0.576264	18	1	0	17	sensor for ctr capsule biosynthesis	Pathogenicity
ECs3122	0.316254	-1.1142	-0.163123	0.30277	19	0	1	12	putative transcriptional regulator	Transcription and RNA processing	up	down
ECs3123	0.206679	-1.3467	-0.229301	0.494155	19	0	0	16	hypothetical protein	Unknown	up	down	down
ECs3124	-0.161509	-1.26182	-0.360642	0.767675	16	0	0	19	glycerophosphodiester phosphodiesterase	Other category
ECs3125	-1.26665	-1.93501	-0.650555	1.13998	0	0	0	19	sn-glycerol-3-phosphate permease	Transport	down	down	down
ECs3126	-1.49781	-1.65534	-0.639518	1.1458	0	0	0	19	anaerobic sn-glycerol-3-phosphate dehydrogenase large subunit	Other category	down	down	down
ECs3127	-1.03874	-1.02768	-0.0236072	0.889163	1	1	2	19	anaerobic sn-glycerol-3-phosphate dehydrogenase membrane anchor subunit	Other category	down
ECs3135	-0.849534	0.581818	0.288658	-0.494738	2	19	8	1	putative racemase	Carbohydrate metabolism
ECs3138	-0.607603	-1.15487	-0.0394861	0.815586	7	0	2	19	hypothetical protein	Unknown	down	down
ECs3139	0.337693	-1.10069	-0.879004	0.525037	19	1	0	17	hypothetical protein	Unknown	up		down
ECs3140	0.271991	-2.92171	-1.52379	0.809138	19	0	0	19	aluminum-inducible protein	Stress response
ECs3141	-0.0638475	-1.68497	-0.665413	0.835687	17	0	0	19	putative enzyme	Pathogenicity
ECs3142	-0.504176	-1.681	-0.0521604	0.845094	9	0	1	19	putative sugar transferase	Stress response
ECs3143	-0.341365	-1.48779	0.0400627	0.732943	13	0	2	19	putative transformylase	Stress response
ECs3144	0.214749	-1.62161	-0.390269	0.583331	19	0	0	18	hypothetical protein	Stress response
ECs3145	-0.0777387	-1.8316	-0.507863	0.820187	17	0	0	19	hypothetical protein	Stress response
ECs5486	0.0906895	-1.24236	-0.136579	0.533497	18	0	1	17	#N/A	Unknown
ECs3146	-0.0709222	-1.25128	-0.226305	0.67708	17	0	0	19	putative transport/receptor protein	Stress response
ECs3147	-0.33956	-1.063	-0.17484	0.758666	13	1	1	19	polymyxin resistance protein B	Stress response
ECs3154	-0.308197	0.696186	-0.092785	-0.932685	13	19	1	0	hypothetical protein	Unknown
ECs3179	-0.575476	0.570565	0.0666572	-0.35838	8	19	3	1	hypothetical protein	Unknown
ECs3181	-0.200665	-0.0721294	0.591521	-0.533156	15	14	18	0	phosphotransacetylase	Other category
ECs3182	-0.635359	-0.449944	0.692147	0.0559095	6	7	19	5	putative S-transferase	Other category
ECs3205	-0.787655	-0.743891	0.198766	0.685186	3	3	5	19	cell division protein	Cell division
ECs3220	-0.889274	-0.0977236	0.754466	-0.198006	2	13	19	2	putative chaperone	Other category
ECs3221	-0.810493	-0.401935	0.799345	-0.0704347	3	7	19	3	putative outer membrane protein	Pathogenicity	down		up
ECs3222	-0.890251	-0.612463	0.974479	-0.315154	2	4	19	1	putative fimbrial-like protein	Cell motility
ECs3224	-0.463203	0.50402	-0.0874871	-0.145432	10	19	1	2	putative enzyme	Stress response
ECs3225	-0.566666	0.487145	0.0213116	-0.133666	8	19	2	2	putative acyltransferase	Stress response
ECs3226	0.300445	-0.597617	0.358902	-0.426006	19	4	11	1	hypothetical protein	Unknown
ECs3227	-0.769416	0.878822	-0.362183	-0.682172	4	19	0	0	long-chain fatty acid transport protein FadL	Transport
ECs3238	0.337816	-0.450845	-0.270995	0.0823243	19	7	0	6	hypothetical protein	Unknown	up		down
ECs3241	0.0964862	0.655766	-0.362569	-1.51127	19	19	0	0	sucrose transport protein	Transport	up	up	down
ECs3242	-0.207857	0.75426	-0.145521	-1.50556	15	19	1	0	putative fructokinase	Carbohydrate metabolism	down
ECs3243	-0.262609	0.837279	-0.342207	-1.49341	14	19	0	0	sucrose-6 phosphate hydrolase	Carbohydrate metabolism
ECs3248	0.236584	-0.291768	0.0798398	-0.150865	19	9	3	2	putative positive transcription regulator	Stress response
ECs3254	-0.824601	-0.169183	0.721159	-0.0941118	3	12	19	3	putative enzyme	Other category	down		up
ECs3255	-0.793964	-0.56599	0.682985	0.211798	3	5	19	10	hypothetical protein	Unknown	down		up
ECs3257	-0.265834	0.496369	0.0192072	-0.472884	14	19	2	1	hypothetical protein	Unknown	down	up
ECs3258	0.30087	-1.79232	0.14179	0.244211	19	0	4	11	putative heat shock protein	Stress response	up	down	up
ECs3264	-0.966133	-0.182881	0.671528	0.0745109	1	12	19	6	hypothetical protein	Unknown	down		up
ECs3265	-1.04774	-0.574648	0.948216	-0.174154	1	4	19	2	putative peptidase	Amino acid and protein metabolism
ECs3266	-0.815943	-0.160524	0.710014	-0.0854537	3	12	19	3	putative transport protein	Transport	down		up
ECs3267	-1.27433	-0.683451	1.09535	-0.465279	0	3	19	1	putative PTS system enzyme IIB component	Carbohydrate metabolism	down		up
ECs3269	-0.89415	-0.616362	0.672887	0.287083	2	4	19	12	hypothetical protein	Unknown	down		up
ECs3270	0.0993441	-1.80277	-0.431461	0.698187	19	0	0	19	hypothetical protein	Unknown	up	down	down
ECs3271	-0.319648	0.516181	0.11879	-0.605233	13	19	4	0	high affinity manganese transport protein	Transport	down	up
ECs3272	-0.0490957	-0.773892	-0.286346	0.593124	17	2	0	18	permease of transport system for 3 nucleosides	Transport
ECs3285	0.0822659	-0.907808	-0.299524	0.539764	18	1	0	17	required for sulfate transport	Transport	up	down	down
ECs3286	0.194225	-0.536795	0.336078	-0.210928	19	5	10	2	cysteine synthase A	Stress response	up
ECs3288	-0.456682	0.447885	0.17002	-0.334004	10	19	5	1	PEP-protein phosphotransferase system enzyme I	Other category
ECs3290	-0.315928	-0.277117	0.669212	-0.303366	13	10	19	1	pyridoxal/pyridoxine/pyridoxamine kinase	Other category
ECs3306	0.124064	-0.804882	0.182381	0.197409	19	2	5	9	N-acetylmuramoyl-l-alanine amidase I	Stress response
ECs3309	-0.424679	0.479859	0.13092	-0.385314	11	19	4	1	hypothetical protein	Unknown
ECs3312	-1.00754	0.490063	0.295275	-0.182738	1	19	8	2	ethanolamine ammonia-lyase heavy chain	Other category
ECs3326	-0.881262	0.63135	0.264617	-0.574767	2	19	7	0	transaldolase A	Stress response
ECs3327	-1.25987	0.702131	0.370822	-0.786842	0	19	11	0	transketolase 2 isozyme	Stress response	down	up	up
ECs3332	-0.847074	-0.756969	0.15279	0.727211	2	2	4	19	aminoglycoside efflux pump	Pathogenicity	down
ECs5749	-0.427324	-0.310575	0.781223	-0.42418	11	9	19	1	#N/A	Unknown
ECs3343	-1.15397	-0.275405	0.614936	0.279239	0	10	18	12	hydrogenase 4 Fe-S subunit	Other category	down
ECs3360	-1.16458	-0.956856	0.153163	0.829932	0	1	4	19	uracil phosphoribosyltransferase	Nucleotide metabolism and DNA recombination	down
ECs3366	0.141087	-0.422873	-0.170722	0.260725	19	7	1	11	hypothetical protein	Unknown
ECs3379	-0.524455	-1.03543	-0.0608809	0.780161	9	1	1	19	hypothetical protein	Unknown
ECs3380	-0.56981	-1.64019	-0.463422	0.972386	8	0	0	19	nucleoside diphosphate kinase	Stress response
ECs3387	-0.52524	0.610074	0.191435	-0.755351	9	19	5	0	putative thiosulfate sulfurtransferase	Amino acid and protein metabolism	down	up
ECs3399	-0.68637	-1.5186	0.260199	0.748556	5	0	7	19	extragenic suppressor protein SuhB	Stress response
ECs3401	-0.930467	0.932426	-0.355186	-0.79436	2	19	0	0	hypothetical protein	Unknown	down	up	down
ECs3409	-0.961558	0.667675	0.135639	-0.402318	1	19	4	1	hypothetical protein	Unknown
ECs3414	-1.19772	0.111627	0.548301	0.0813369	0	16	17	6	putative LACI-type transcriptional regulator	Pathogenicity	down		up
ECs3418	0.0264524	-1.2869	0.544624	0.0580498	18	0	17	5	dihydropteridine reductase	Other category
ECs3428	-0.269304	-1.28428	0.0686809	0.663012	14	0	3	18	hypothetical protein	Unknown
ECs3441	-0.783655	-1.12631	0.231477	0.740523	3	0	6	19	putative enzyme	Other category
ECs3444	-0.408302	-0.243089	0.674488	-0.248061	11	10	19	2	hypothetical protein	Unknown
ECs3445	0.913324	-1.5417	-0.257714	-1.6527	19	0	0	0	putative formate acetyltransferase	Other category
ECs3449	-0.668023	-0.705752	0.670097	0.23026	5	3	19	10	hypothetical protein	Unknown
ECs3455	0.115406	-1.03702	0.29878	0.176902	19	1	8	9	heat shock protein	Stress response
ECs3460	0.290662	-0.012303	-0.363474	-0.136192	19	15	0	2	putative yhbH sigma 54 modulator	Pathogenicity	up		down
ECs3461	0.341981	-0.124664	0.10683	-0.634126	19	13	3	0	leader peptide of chorismate mutase-P-prephenate dehydratase	Pathogenicity
ECs3465	-0.627856	0.530048	0.259895	-0.502034	7	19	7	1	hypothetical protein	Unknown
ECs3474	-0.585462	-0.93778	0.109001	0.711137	7	1	3	19	hypothetical protein	Unknown
ECs3476	0.361037	-1.31457	-0.29149	0.355197	19	0	0	14	heat shock protein GrpE	Stress response	up	down	down
ECs3483	0.260375	-0.813165	0.158202	0.0476233	19	2	4	5	putative DNA damage-inducible protein	Nucleotide metabolism and DNA recombination
ECs3496	-1.18721	0.210388	0.434991	0.118963	0	17	13	7	hypothetical protein	Unknown	down		up
ECs3497	-1.15748	0.0532117	0.404191	0.288625	0	16	12	12	holin protein	Other category	down
ECs3503	-1.20497	-0.265783	0.798773	0.00954732	0	10	19	4	hypothetical protein	Unknown	down		up
ECs3504	-1.21934	-0.340774	0.862147	-0.0580634	0	9	19	3	hypothetical protein	Unknown	down		up
ECs3506	0.22241	-0.491298	0.0219576	0.0663808	19	6	2	5	hypothetical lipoprotein	Other category	up	down
ECs3520	-0.630461	1.05673	-0.806601	-1.75423	6	19	0	0	hypothetical protein	Unknown
ECs3521	-0.690275	1.00565	-0.521367	-1.49281	5	19	0	0	hypothetical protein	Unknown
ECs3522	-1.02098	0.9956	-0.201015	-1.48523	1	19	1	0	succinate-semialdehyde dehydrogenase	Amino acid and protein metabolism
ECs3523	-0.826565	0.997108	-0.378386	-1.40576	3	19	0	0	4-aminobutyrate aminotransferase activity	Other category
ECs3524	-0.750051	0.89656	-0.148753	-1.1776	4	19	1	0	transport permease protein of gamma-aminobutyrate	Transport
ECs3525	-0.901438	0.755478	-0.00348857	-0.525143	2	19	2	1	putative transcriptional regulator	Transcription and RNA processing
ECs3526	-0.677021	0.599081	0.0455783	-0.311586	5	19	2	1	hypothetical protein	Unknown	down	up
ECs3530	0.113418	-0.428447	0.29899	-0.104915	19	7	8	3	DNA-binding protein	Nucleotide metabolism and DNA recombination	up	down
ECs3531	0.214176	-1.81901	-0.748839	0.695698	19	0	0	19	hypothetical protein	Unknown
ECs3532	0.0789122	-0.464387	-0.210801	0.36205	18	6	0	14	hypothetical protein	Unknown	up		down
ECs3533	-0.20066	0.77445	-0.382504	-1.10847	15	19	0	0	hypothetical protein	Unknown
ECs3534	-0.47551	-0.436699	0.762765	-0.208056	10	7	19	2	putative transcriptional regulator	Transcription and RNA processing	down		up
ECs3535	-0.322838	-0.355905	0.696955	-0.282625	13	8	19	1	hypothetical protein	Unknown
ECs3536	-0.940101	-0.533975	0.683739	0.254516	1	5	19	11	glutaredoxin-like protein	Other category	down		up
ECs3537	-0.693775	-0.45957	0.783517	-0.0686466	5	6	19	3	hypothetical protein	Unknown
ECs3538	-0.70574	-0.414964	0.729563	0.011846	5	7	19	4	ribonucleoside-diphosphate reductase 2 alpha subunit	Nucleotide metabolism and DNA recombination
ECs3540	-0.039043	-0.0951448	0.686237	-1.27258	17	13	19	0	ATP-binding component of glycine betaine / proline transport system	Transport
ECs3541	-0.205361	-0.679645	0.878764	-0.711285	15	3	19	0	high-affinity glycine betaine / proline transport system protein	Transport
ECs3542	-0.42562	-0.686492	0.863003	-0.328558	11	3	19	1	high-affinity glycine betaine / proline transport system protein	Transport
ECs3543	-1.00068	-0.709902	0.698299	0.32658	1	3	19	13	putative transport protein	Transport	down		up
ECs3547	-0.911328	-0.635762	0.738682	0.211478	2	4	19	10	multidrug resistance secretion protein	Stress response
ECs3548	-0.837449	-0.700824	0.688508	0.278153	3	3	19	12	multidrug resistance membrane translocase	Stress response	down		up
ECs3549	0.0997388	-0.065323	-0.00166039	-0.0632178	19	14	2	3	autoinducer production protein LuxSE.c.	Pathogenicity
ECs3553	-0.0409433	0.738068	-0.643549	-0.984798	17	19	0	0	carbon storage regulator	Pathogenicity
ECs3557	-0.957054	-0.542798	0.0722618	0.736945	1	5	3	19	hypothetical protein	Other category	down
ECs3565	0.187865	-1.60427	-0.20075	0.533764	19	0	1	17	putative 2-component transcriptional regulator	Pathogenicity
ECs3566	0.267956	-1.83916	0.735395	-0.642666	19	0	19	0	putative flavodoxin	Other category
ECs3567	0.160687	-1.70159	0.749987	-0.453799	19	0	19	1	putative oxidoreductase	Other category
ECs3576	-0.582655	-0.328247	0.724613	-0.123499	7	9	19	3	formate hydrogenlyase subunit-7 component F	Other category
ECs3588	0.136475	-1.29139	0.46419	0.0330597	19	0	14	5	hypothetical protein	Unknown	up	down
ECs3605	-0.431754	-0.390937	0.684951	-0.11868	11	8	19	3	ATP-sulfurylase (ATP:sulfate adenylyltransferase), subunit 1, probably a GTPase	Stress response
ECs3616	0.196228	-0.107905	0.0736876	-0.253956	19	13	3	2	hypothetical protein	Unknown
ECs3620	-0.180244	-1.22127	-0.347107	0.767216	16	0	0	19	putative 6-pyruvoyl tetrahydrobiopterin synthase	Other category
ECs3635	-1.11444	0.00924853	0.64791	0.00427659	0	15	18	4	hypothetical membrane protein	Other category
ECs3639	-0.352286	0.616589	0.109157	-0.898568	12	19	3	0	enolase	Stress response
ECs3651	-1.12566	-0.640144	0.420097	0.602342	0	4	13	18	hypothetical protein	Unknown	down
ECs3656	-1.28351	-1.53701	-0.508945	1.09635	0	0	0	19	probable serine transporter	Transport	down	down	down
ECs3657	-0.63744	-0.898312	0.0584038	0.742967	6	1	3	19	L-serine dehydratase	Stress response
ECs3662	-0.302171	0.37739	0.282756	-0.55773	13	18	8	0	L-fucose isomerase	Carbohydrate metabolism
ECs3669	0.150531	-0.833482	-0.0270445	0.330201	19	2	2	13	hypothetical protein	Unknown	up	down
ECs3673	-0.518411	-0.964499	-0.0414508	0.758715	9	1	1	19	membrane-bound lytic murein transglycosylase A	Other category
ECs3674	-0.56771	-1.10699	0.0104079	0.777435	8	1	2	19	putative amidase	Stress response
ECs3675	-0.439115	-1.57659	0.328886	0.629693	11	0	9	18	N-acetylglutamate synthase	Stress response
ECs5750	0.0365597	-1.09235	-0.305189	0.612468	18	1	0	18	#N/A	Unknown
ECs3690	0.243944	0.201369	-0.548112	-0.206541	19	17	0	2	hypothetical protein	Unknown
ECs3695	0.051019	-1.22152	0.296613	0.292151	18	0	8	12	diaminopimelate decarboxylase	Stress response
ECs3698	0.490803	-0.592615	0.156629	-0.618421	19	4	4	0	low-affinity L-arabinose transport system proton symport protein	Transport
ECs3701	-0.453186	-0.685155	-0.199856	0.735838	10	3	1	19	putative acyltransferase	Stress response
ECs3702	0.252179	-0.851422	-0.137734	0.291543	19	2	1	12	putative transporter protein	Transport	up	down
ECs3705	-0.337206	-0.899005	0.684483	0.0768521	13	1	19	6	hypothetical protein	Unknown
ECs3706	-0.638755	-0.261989	0.70161	-0.092158	6	10	19	3	hypothetical protein	Unknown
ECs3713	-0.88783	-0.856566	0.693697	0.342435	2	2	19	13	hypothetical protein	Unknown
ECs3714	-0.787492	-0.945021	0.675216	0.353413	3	1	19	14	hypothetical protein	Unknown
ECs3719	-1.00209	-0.75952	0.860336	0.098554	1	2	19	6	type III secretion protein EprH	Pathogenicity
ECs3720	-0.520737	-0.930029	0.724411	0.15314	9	1	19	8	putative transcriptional regulator	Transcription and RNA processing
ECs3722	-0.971831	-0.134091	0.726397	-0.0590205	1	13	19	3	type III secretion protein EpaR2	Pathogenicity	down		up
ECs3729	-0.952361	-0.745893	0.739831	0.268283	1	2	19	11	type III secretion protein EivI	Pathogenicity	down		up
ECs3733	-0.855024	-0.381927	0.735471	0.0593878	2	8	19	5	type III secretion protein EivG	Pathogenicity
ECs3738	-0.815073	-0.603341	-0.0569867	0.7731	3	4	1	19	putative lipoprotein	Transport	down
ECs3742	0.0233231	-0.0898221	-0.481592	0.328566	18	13	0	13	putative transcriptional regulator	Transcription and RNA processing
ECs3745	-0.948115	0.545633	-0.0383438	0.0432584	1	19	2	5	putative deacetylase	Other category
ECs3750	-0.50167	0.46133	0.0157648	-0.133049	9	19	2	2	hypothetical protein	Other category
ECs3751	-0.627729	0.490063	0.0906709	-0.166383	7	19	3	2	putative oxidoreductase Fe-S subunit	Other category	down	up	up
ECs3752	-0.666131	0.572434	0.0158563	-0.223324	6	19	2	2	hypothetical protein	Unknown	down	up	up
ECs3753	-0.660433	0.650993	-0.0825151	-0.30814	6	19	1	1	hypothetical protein	Other category	down	up	down
ECs3754	-0.605564	0.560681	-0.0543934	-0.172124	7	19	1	2	putative dehydrogenase	Other category
ECs3763	-0.981193	-0.811526	0.323572	0.678129	1	2	9	19	peptide chain release factor RF-2	Amino acid and protein metabolism	down
ECs3772	0.0994029	-0.446739	-0.13389	0.294235	19	7	1	12	hypothetical protein	Unknown	up	down	down
ECs3775	-0.421417	-1.21816	-0.219959	0.825932	11	0	0	19	glycine cleavage system H protein	Stress response
ECs3776	-1.37056	-1.97656	-0.489663	1.12714	0	0	0	19	aminomethyltransferase	Stress response	down	down	down
ECs3781	0.289843	-0.14867	-0.276999	-0.0568134	19	12	0	3	hypothetical protein	Unknown	up		down
ECs3801	-0.588212	-0.169183	0.701356	-0.216714	7	12	19	2	hypothetical lipoprotein	Transport	down		up
ECs3815	0.114374	-1.20729	0.076256	0.394473	19	0	3	15	hypothetical protein	Unknown	up	down
ECs3816	-0.333531	-0.9669	-0.219514	0.754919	13	1	0	19	hypothetical protein	Unknown
ECs3817	-0.083463	-0.513637	0.73636	-0.596167	17	5	19	0	hypothetical protein	Unknown
ECs3818	-0.0619772	-0.864217	0.771853	-0.450119	17	1	19	1	methionine adenosyltransferase 1	Amino acid and protein metabolism
ECs3819	-0.318809	-1.54438	0.451606	0.478795	13	0	14	16	galactose-proton symport of transport system	Transport
ECs3838	-0.791033	-0.499282	0.0658745	0.686473	3	6	3	19	hypothetical protein	Unknown	down
ECs3840	-0.00647857	-1.34959	-0.0942298	0.600358	18	0	1	18	transport of nucleosides, permease protein	Transport
ECs3847	-1.02018	-0.379289	0.0690596	0.702081	1	8	3	19	hypothetical protein	Unknown
ECs3875	0.300882	-0.844938	0.058522	0.0905755	19	2	3	6	hydrogenase-2 operon protein HybG	Transcription and RNA processing
ECs3876	0.340674	-0.940248	0.249471	-0.13429	19	1	7	2	hydrogenase-2 operon protein HybF	Transcription and RNA processing
ECs3877	0.205655	-0.667754	0.328198	-0.134617	19	3	9	2	hydrogenase-2 operon protein HybE	Transcription and RNA processing
ECs3886	0.234122	-0.429875	-0.123407	0.124416	19	7	1	7	hypothetical protein	Unknown
ECs3887	-1.14814	-0.117658	0.474551	0.337256	0	13	15	13	putative oxidoreductase	Other category	down
ECs3895	-0.798551	-0.316871	0.78111	-0.10384	3	9	19	3	putative ARAC-type regulatory protein	Transcription and RNA processing
ECs3896	-1.11236	1.00613	-0.166218	-1.55841	0	19	1	0	2,5-diketo-D-gluconate reductase	Other category	down	up
ECs3900	-0.961845	-1.11937	0.274277	0.759043	1	0	7	19	hypothetical protein	Unknown
ECs3905	-0.697114	-0.280893	0.866583	-0.433674	5	10	19	1	hypothetical protein	Unknown
ECs3906	0.138532	0.0081395	0.434206	-1.07317	19	15	13	0	hypothetical protein	Unknown
ECs3911	0.126356	0.0611952	-0.151724	-0.107495	19	16	1	3	hypothetical protein	Unknown	up
ECs3922	-1.23017	-0.374997	0.45472	0.50629	0	8	14	17	hypothetical protein	Nucleotide metabolism and DNA recombination	down
ECs3925	-0.891112	-0.463216	0.0801976	0.694574	2	6	3	19	hypothetical protein	Unknown	down
ECs5752	0.319963	-0.838644	0.105908	0.0161392	19	2	3	5	#N/A	Unknown
ECs3931	0.257479	0.188756	-0.383834	-0.33096	19	17	0	1	glycogen biosynthesis protein GlgS	Other category	up		down
ECs3932	0.287669	-0.762065	0.254592	-0.128111	19	2	7	3	putative oxidoreductase	Other category	up
ECs3938	-0.801052	-1.0694	0.085851	0.804619	3	1	3	19	hypothetical protein	Unknown
ECs3941	-1.179	-0.694727	0.126621	0.793205	0	3	4	19	putative kinase	Other category	down
ECs3942	-0.815651	-0.880592	-0.240118	0.890264	3	1	0	19	hypothetical protein	Other category
ECs3946	-1.28866	-0.227777	0.60194	0.30277	0	11	18	12	hypothetical protein	Unknown	down
ECs3948	0.555389	-1.31923	-0.67268	0.234749	19	0	0	10	30S ribosomal subunit protein S21	Transcription and RNA processing
ECs3952	-0.00921875	-0.825252	0.76907	-0.570713	18	2	19	0	hypothetical protein	Unknown
ECs3953	0.243876	-1.03788	0.777408	-1.23391	19	1	19	0	hypothetical protein	Unknown
ECs3955	-0.818521	0.732064	0.097363	-0.679911	3	19	3	0	probable ornithine aminotransferase	Amino acid and protein metabolism
ECs3963	-0.811497	0.691584	-0.230293	-0.159775	3	19	0	2	putative NADPH dehydrogenase	Other category
ECs3964	0.00720986	0.006374	-0.258592	0.16785	18	15	0	8	hypothetical protein	Unknown
ECs3965	-0.257562	-1.10907	-0.260301	0.759735	14	1	0	19	hypothetical protein	Unknown
ECs3966	-0.909935	-0.947663	0.268826	0.721341	2	1	7	19	putative enzyme	Other category
ECs3970	-0.600148	-1.15667	0.150832	0.732974	7	0	4	19	putative transport protein	Transport
ECs3977	-0.662722	-0.743243	-0.142501	0.796375	6	3	1	19	hypothetical protein	Unknown
ECs3978	-0.594796	-0.681498	-0.119081	0.754298	7	3	1	19	hypothetical protein	Unknown
ECs3984	-0.420587	0.28485	0.492349	-0.632784	11	18	15	0	putative transferase	Other category
ECs3985	-0.13419	0.420737	0.0830078	-0.589162	16	18	3	0	putative cytochrome	Other category
ECs3986	-0.562852	-0.426228	0.721943	-0.059636	8	7	19	3	putative cytochrome	Other category
ECs3988	-0.403154	0.117538	0.611281	-0.612972	11	17	18	0	hypothetical protein	Unknown
ECs3989	-0.0710448	0.148272	0.401735	-0.705332	17	17	12	0	hypothetical protein	Unknown
ECs3990	-0.546175	-0.629889	0.832351	-0.172237	8	4	19	2	hypothetical protein	Unknown
ECs4020	0.324233	-0.437415	0.00617957	-0.118267	19	7	2	3	putative fimbrial-like protein	Cell motility
ECs4033	-0.669195	0.660201	0.0791323	-0.540711	5	19	3	0	hypothetical protein	Unknown	down	up
ECs4034	-0.867267	0.643964	0.12411	-0.385156	2	19	4	1	hypothetical protein	Unknown	down	up
ECs4042	0.286745	-1.42496	-0.240318	0.433981	19	0	0	15	tryptophan-specific transport protein	Amino acid and protein metabolism	up	down	down
ECs4043	-0.186612	-1.41709	0.370115	0.450398	15	0	11	16	inducible ATP-independent RNA helicase	Transcription and RNA processing
ECs4046	0.315169	-0.757053	-0.20893	0.221726	19	2	1	10	30S ribosomal subunit protein S15	Transcription and RNA processing	up	down
ECs4052	-0.452944	-1.69116	0.41456	0.588908	10	0	13	18	argininosuccinate synthetase	Stress response
ECs4054	-0.0157156	-1.39754	-0.516512	0.750425	18	0	0	19	protein-export protein SecG	Pathogenicity
ECs4059	0.136452	-0.663984	-0.186105	0.375067	19	3	1	14	hypothetical protein	Unknown	up	down	down
ECs4069	-0.850466	-0.872311	0.0718158	0.788707	2	1	3	19	hypothetical protein	Unknown
ECs4072	-0.971732	-0.307984	0.0151226	0.690654	1	9	2	19	hypothetical protein	Transport
ECs4073	-1.16528	-0.795775	0.08987	0.827973	0	2	3	19	hypothetical protein	Transport
ECs4074	-0.990079	-0.959702	-0.369173	0.968736	1	1	0	19	putative ATP-binding component of a transport system	Transport	down
ECs4082	-0.125562	0.445365	-0.211154	-0.289972	16	19	0	1	probable sigma-54 modulation protein	Pathogenicity
ECs4091	-1.1113	-1.68941	0.399002	0.783554	0	0	12	19	glutamate synthase large subunit	Stress response	down	down
ECs4092	-0.754372	-1.47267	0.368648	0.700302	4	0	11	19	glutamate synthase small subunit	Stress response
ECs4111	0.709451	-0.893588	-0.137918	-0.770921	19	1	1	0	hypothetical protein	Unknown
ECs4112	-0.02878	0.599683	-0.300386	-0.817041	17	19	0	0	hypothetical protein	Unknown
ECs4132	-0.677131	-1.7505	-0.0835937	0.908674	5	0	1	19	putative dehydrogenase	Other category
ECs4133	-0.568207	-1.5951	0.277473	0.710373	8	0	8	19	site-specific DNA inversion stimulation factor	Nucleotide metabolism and DNA recombination
ECs4135	-1.05354	-2.29124	-1.10735	1.1804	0	0	0	19	putative transport protein	Transport	down		down
ECs4136	-1.1914	-1.18034	-0.248836	0.998601	0	0	0	19	putative transcriptional regulator	Transcription and RNA processing	down	down	down
ECs4140	0.220454	-1.73964	0.264874	0.232437	19	0	7	10	hypothetical protein	Unknown	up	down
ECs4143	-1.0927	-0.331917	0.558424	0.356258	0	9	17	14	putative transport system permease protein	Transport	down		up
ECs4147	0.147969	-0.197439	0.222665	-0.260349	19	11	6	2	dehydroshikimate reductase	Stress response
ECs4156	-0.35918	0.515275	-0.142442	-0.215788	12	19	1	2	mechanosensitive channel	Transport
ECs4157	0.190311	-0.878384	0.0130662	0.27699	19	1	2	12	Zinc (II) responcive transcriptional activator	Transcription and RNA processing	up	down
ECs4164	0.1545	-0.680433	0.219531	0.0750598	19	3	6	6	50S ribosomal subunit protein L36	Transcription and RNA processing
ECs4188	-0.900678	0.772299	-0.0806994	-0.478931	2	19	1	1	leader peptidase HopD	Amino acid and protein metabolism
ECs4189	-0.585428	0.860245	-0.451413	-0.715165	7	19	0	0	bacterioferrin	Stress response	down	up	down
ECs5755	-0.241818	-1.37705	0.0570397	0.667982	14	0	3	18	#N/A	Unknown
ECs4193	0.124257	-1.01669	0.059988	0.352704	19	1	3	14	30S ribosomal subunit protein S12	Transcription and RNA processing	up	down
ECs4207	-0.00647081	-0.865248	-0.394934	0.624397	18	1	0	18	hypothetical protein	Unknown
ECs4210	-0.538939	-1.28224	0.503591	0.500636	8	0	16	17	acetylornithine delta-aminotransferase	Stress response
ECs4212	-1.23876	0.772435	0.111634	-0.529434	0	19	3	1	induced in stationary phase, recognized by rpoS, affects cell division	Cell division
ECs4213	-0.509685	0.700958	-0.0974223	-0.601099	9	19	1	0	hypothetical protein	Unknown
ECs4217	0.289667	-0.404168	0.278945	-0.432129	19	7	8	1	nitrite reductase (NAD(P)H) subunit	Other category
ECs4219	-0.738358	-0.611212	0.124194	0.675799	4	4	4	19	uroporphyrinogen III methylase	Other category
ECs4220	0.329189	-0.881843	-0.286816	0.28712	19	1	0	12	hypothetical protein	Unknown	up	down	down
ECs4238	-0.724971	-1.32549	-0.147462	0.903135	4	0	1	19	peptidoglycan synthetase	Stress response
ECs4239	-0.133259	-1.02418	-0.289342	0.695768	16	1	0	19	hypothetical protein	Nucleotide metabolism and DNA recombination
ECs4240	-0.0234374	-1.21513	-0.270342	0.659179	18	0	0	18	putative dehydrogenase	Other category
ECs4267	-0.945952	-0.803462	0.0940774	0.78687	1	2	3	19	protein of glp regulon	Transcription and RNA processing	down
ECs4268	-0.473732	-0.910512	-0.228121	0.799177	10	1	0	19	protein of glp regulon	Transcription and RNA processing
ECs4269	-1.20095	-0.653103	-0.30858	0.93413	0	3	0	19	sn-glycerol-3-phosphate dehydrogenase	Other category
ECs4285	-0.963382	-0.398478	0.862679	-0.129013	1	8	19	2	low-affinity gluconate transport permease protein	Transport
ECs4286	-0.397157	-0.494605	0.820619	-0.390378	12	6	19	1	gluconokinase 2	Stress response
ECs4287	-0.726422	-0.768224	0.885377	-0.0877312	4	2	19	3	regulator of gluconate operon	Transcription and RNA processing
ECs4288	-0.429323	-0.56623	0.869554	-0.437998	11	5	19	1	hypothetical protein	Unknown
ECs4291	-0.483809	-0.646701	0.681262	0.0822963	10	4	19	6	hypothetical protein	Unknown
ECs4293	-0.83609	0.527434	0.237578	-0.281397	3	19	6	1	gamma-glutamyltranspeptidase	Amino acid and protein metabolism
ECs4299	-0.948115	0.64966	-0.0847893	-0.112197	1	19	1	3	periplasmic binding protein of sn-glycerol 3-phosphate transport system	Transport
ECs4305	-0.940467	-1.26588	0.428837	0.682966	1	0	13	19	periplasmic binding protein of high-affinity leucine-specific transport system	Pathogenicity
ECs4318	-0.984334	-1.06858	-0.105335	0.912361	1	1	1	19	zinc-transporting ATPase	Transport	down	down
ECs4319	-0.346052	-1.27232	-0.41024	0.858118	13	0	0	19	hypothetical protein	Other category
ECs4321	0.130921	-0.44482	0.197468	0.000240997	19	7	5	4	hypothetical protein	Unknown
ECs4325	-0.139683	-1.11466	-0.0559326	0.627009	16	0	1	18	putative O-methyltransferase	Other category
ECs4326	-0.599091	-1.03425	0.180726	0.697727	7	1	5	19	hypothetical protein	Unknown
ECs4327	-0.585121	-1.26779	0.0960042	0.769217	7	0	3	19	putative acyltransferase	Stress response
ECs4328	-0.4061	-1.36715	0.0221787	0.752247	11	0	2	19	putative acyl carrier protein	Other category
ECs4329	-0.312302	-1.50817	0.0634855	0.712564	13	0	3	19	putative acyl carrier protein	Other category
ECs4330	-0.947595	-1.30378	0.146179	0.842286	1	0	4	19	hypothetical membrane protein	Other category
ECs4331	-0.925642	-0.85801	0.178043	0.754755	2	2	5	19	putative surfactin synthetase	Other category	down
ECs4333	-0.997229	-0.965965	0.212059	0.773421	1	1	6	19	hypothetical protein	Unknown
ECs4334	-1.27776	-0.650513	0.280986	0.72184	0	3	8	19	hypothetical protein	Unknown	down
ECs4335	-1.3928	-0.737382	0.210118	0.795856	0	3	6	19	hypothetical protein	Unknown	down
ECs4336	-0.982117	-0.968552	0.0589904	0.838855	1	1	3	19	hypothetical membrane protein	Other category
ECs4337	-0.958202	-0.805577	0.17829	0.751098	1	2	5	19	hypothetical lipoprotein	Other category	down
ECs4338	-1.09212	-0.855409	0.236672	0.759007	0	2	6	19	putative 3-oxoacyl-(acyl-carrier-protein) synthase II	Other category	down
ECs4339	-1.09301	-0.879424	0.427216	0.650079	0	1	13	18	putative beta-hydroxydecanoyl-ACP dehydrase	Other category	down
ECs4341	-0.749363	-0.864052	0.215125	0.692623	4	1	6	19	putative 3-oxoacyl-(acyl-carrier-protein) synthase II	Other category
ECs4366	-0.0648588	0.780967	-0.537632	-1.3529	17	19	0	0	hypothetical protein	Unknown
ECs4368	0.165787	-0.112063	0.164193	-0.308409	19	13	5	1	putative transport protein	Transport
ECs4377	-0.604315	0.754203	-0.0436276	-0.776607	7	19	1	0	outer membrane protein Slp	Pathogenicity	down	up
ECs4380	-0.772687	-0.199506	0.723896	-0.102696	4	11	19	3	heme utilization/transport protein	Transport
ECs4388	-0.761561	-0.245904	0.781638	-0.190251	4	10	19	2	putative transport ATPase	Transport
ECs4389	-0.313675	-0.0182594	0.653828	-0.617288	13	15	18	0	hypothetical protein	Unknown
ECs4390	-0.0816704	0.561898	0.135535	-1.52473	17	19	4	0	hypothetical protein	Unknown
ECs4391	-0.349449	0.144702	0.576735	-0.651857	12	17	17	0	hypothetical protein	Unknown
ECs4392	-0.420981	0.714842	0.150259	-1.4605	11	19	4	0	hypothetical protein	Unknown	down	up
ECs5757	-0.488688	0.720282	0.175673	-1.40026	10	19	5	0	#N/A	Unknown	down	up
ECs4393	-0.22097	-0.253808	0.837334	-1.12938	15	10	19	0	putative membrane protein	Other category
ECs4394	-0.210274	-0.122559	0.726702	-0.880316	15	13	19	0	putative transport system permease protein	Transport
ECs4396	0.204551	0.0464	-0.00708966	-0.375397	19	16	2	1	putative ARAC-type regulatory protein	Transcription and RNA processing	up
ECs4399	-0.90621	-0.184833	0.765027	-0.122942	2	11	19	3	cytoplasmic trehalase	Carbohydrate metabolism
ECs4401	-1.29906	-0.286966	0.617974	0.319864	0	9	18	13	putative transcriptional regulator LYSR-type	Transcription and RNA processing	down
ECs4402	-0.721537	0.532718	0.374253	-0.650909	4	19	11	0	hypothetical protein	Unknown
ECs4404	-0.963076	0.628128	0.138739	-0.298943	1	19	4	1	hypothetical protein	Unknown
ECs5758	-0.402069	0.487814	0.173336	-0.499865	11	19	5	1	#N/A	Unknown	down	up	up
ECs4425	-0.0734082	-1.4804	-0.0439614	0.636963	17	0	1	18	hypothetical protein	Stress response
ECs4430	-0.903317	-0.38143	0.813261	-0.0636281	2	8	19	3	putative fimbrial chaperone protein precursor	Cell motility	down		up
ECs4431	0.257327	-0.855073	0.50622	-0.433303	19	2	16	1	putative fimbrial major protein precursor	Cell motility
ECs4432	0.76282	-1.83491	0.301352	-1.83049	19	0	8	0	putative resistance protein	Stress response	up	down
ECs4439	0.208756	-0.366507	-0.0789227	0.0890625	19	8	1	6	hypothetical protein	Unknown	up	down
ECs4440	0.00512444	0.36617	-0.376935	-0.190638	18	18	0	2	hypothetical protein	Unknown	up		down
ECs4441	0.765851	-2.39773	-1.12433	0.106337	19	0	0	7	cold shock protein 7.4	Stress response	up	down	down
ECs5759	0.190883	-1.28653	0.260241	0.190837	19	0	7	9	#N/A	Unknown
ECs4447	-0.136191	-0.00573494	0.573272	-0.720948	16	15	17	0	xylulokinase	Carbohydrate metabolism
ECs4448	0.0909609	-0.174979	0.560985	-0.935023	18	12	17	0	D-xylose isomerase	Carbohydrate metabolism
ECs4449	0.0915137	-0.0112071	0.353936	-0.639245	18	15	10	0	xylose binding protein transport system	Transport
ECs4450	0.0177356	-0.121089	0.486149	-0.600329	18	13	15	0	putative ATP-binding protein of xylose transport system	Transport
ECs4458	-1.08165	-0.123041	0.647252	0.110398	0	13	18	7	putative permease	Transport	down
ECs4462	-0.746174	-0.298394	0.769733	-0.127476	4	9	19	3	putative membrane protein	Other category
ECs4463	-1.11605	-0.342846	0.742804	0.129106	0	9	19	7	hypothetical protein	Unknown	down		up
ECs4464	-0.671345	0.932022	-0.306436	-1.26312	5	19	0	0	aldehyde dehydrogenase B	Amino acid and protein metabolism
ECs4477	-0.662313	0.609666	0.322421	-0.881365	6	19	9	0	repressor for mtl	Transcription and RNA processing
ECs5761	-1.69953	0.960564	0.147983	-1.44721	0	19	4	0	#N/A	Unknown	down	up
ECs4479	-0.734146	-0.581521	0.932975	-0.324128	4	4	19	1	hypothetical protein	Unknown
ECs4493	-0.73308	-1.93915	-0.480829	1.03162	4	0	0	19	putative regulator	Transcription and RNA processing
ECs4512	0.232553	-1.20864	-0.146915	0.407414	19	0	1	15	50S ribosomal subunit protein L28	Transcription and RNA processing
ECs4518	-0.709179	-1.06738	0.246134	0.702601	5	1	7	19	RNase PH	Nucleotide metabolism and DNA recombination
ECs4535	-0.844289	-0.708471	-0.127651	0.82942	3	3	1	19	hypothetical protein	Unknown	down	down	down
ECs4542	0.254751	-0.403263	-0.0489704	0.0238981	19	7	1	5	hypothetical protein	Unknown	up	down	down
ECs4550	-1.11085	0.209549	0.50027	0.00786726	0	17	16	4	EspF protein	Pathogenicity	down
ECs4552	0.115547	-0.223563	0.283381	-0.263626	19	11	8	2	EscF protein	Pathogenicity
ECs4556	0.0320273	0.186026	0.233648	-0.636547	18	17	6	0	EspA protein	Pathogenicity
ECs4579	-0.639814	-1.19634	0.804314	0.172408	6	0	19	8	hypothetical protein	Unknown
ECs4581	-0.214603	-1.41548	0.425835	0.421315	15	0	13	15	type III secretion system EscT protein	Pathogenicity
ECs4583	-0.193264	-1.33908	0.414041	0.405144	15	0	13	15	type III secretion system EscR protein	Pathogenicity
ECs4584	-0.436525	-1.42178	0.441248	0.528967	11	0	14	17	hypothetical protein	Unknown
ECs4585	-0.486961	-1.4647	0.370542	0.608383	10	0	11	18	hypothetical protein	Unknown
ECs4586	-0.562141	-1.29302	0.351737	0.62653	8	0	10	18	hypothetical protein	Unknown
ECs4587	-0.368011	-1.23342	0.314139	0.561669	12	0	9	17	hypothetical protein	Unknown
ECs4588	-0.206074	-1.29177	0.0119922	0.659694	15	0	2	18	Ler protein	Pathogenicity
ECs4591	-0.943342	-0.352462	0.711448	0.119491	1	8	19	7	hypothetical protein	Unknown	down		up
ECs4593	-1.68447	0.0920329	0.68227	0.0299026	0	16	19	5	hypothetical protein	Unknown	down		up
ECs4603	0.305199	-0.279825	-0.0910695	-0.115456	19	10	1	3	hexose phosphate transport protein	Pathogenicity
ECs4604	-1.08165	-0.116073	0.506004	0.28442	0	13	16	12	regulator of uhpT	Pathogenicity	down		up
ECs4613	-0.0550791	0.268159	-0.286456	-0.0259707	17	18	0	4	ilvB operon leader peptide protein	Pathogenicity
ECs5763	0.290825	-0.542837	0.0772603	-0.0588723	19	5	3	3	#N/A	Unknown
ECs4615	-0.28999	-0.44191	-0.361314	0.652402	14	7	0	18	putative transcriptional regulator	Transcription and RNA processing	down	down	down
ECs4623	-1.16553	0.0314881	0.573523	0.113528	0	15	17	7	PTS system arbutin-like IIC component	Carbohydrate metabolism	down		up
ECs4626	0.187734	-2.44711	-0.00795827	0.511899	19	0	2	17	heat shock protein IbpB	Stress response
ECs4627	0.43091	-2.4987	-0.295478	0.398871	19	0	0	15	heat shock protein IbpA	Stress response	up	down	down
ECs4631	0.143767	-1.03909	-0.00062263	0.37732	19	1	2	14	putative replicase	Nucleotide metabolism and DNA recombination	up
ECs4633	-1.02185	0.652768	0.193792	-0.408356	1	19	5	1	hypothetical protein	Unknown
ECs4638	0.159381	-0.939193	-0.224774	0.453505	19	1	0	16	50S ribosomal subunit protein L34	Transcription and RNA processing	up	down	down
ECs4639	-0.900425	-1.25795	0.411521	0.683744	2	0	13	19	ribonuclease P protein component	Nucleotide metabolism and DNA recombination
ECs4640	-0.746445	-1.3012	0.208614	0.766765	4	0	6	19	60 KD inner-membrane protein	Pathogenicity
ECs4644	-0.295922	0.547583	-0.0249791	-0.50622	13	19	2	1	tryptophanase leader peptide	Pathogenicity
ECs4645	-0.269601	0.607368	0.137801	-1.12902	14	19	4	0	tryptophanase	Amino acid and protein metabolism
ECs4646	-0.22614	0.47716	0.154061	-0.714617	15	19	4	0	low affinity tryptophan permease	Transport
ECs4647	-0.5172	-0.250816	0.669148	-0.130624	9	10	19	2	putative transport protein	Transport
ECs4658	-1.12139	-1.08115	0.754466	0.396898	0	1	19	15	hypothetical protein	Unknown	down		up
ECs4664	-0.844856	-1.20708	0.278644	0.742747	3	0	8	19	phosphate-binding periplasmic protein PstS	Pathogenicity
ECs4680	-0.694797	-0.790061	0.0760012	0.729861	5	2	3	19	membrane-bound ATP synthase subunit a AtpB	Other category
ECs4681	-1.04833	-0.95407	-0.3101	0.963604	1	1	0	19	membrane-bound ATP synthase AtpI	Other category	down		down
ECs4682	0.122327	-0.669021	0.0970224	0.21598	19	3	3	10	glucose-inhibited division protein GidB	Cell division	up	down	up
ECs4683	-0.581242	-1.1298	0.489459	0.50284	8	0	15	17	glucose-inhibited division protein GidA	Cell division
ECs4686	0.251608	-1.25069	0.0359664	0.289455	19	0	2	12	asparagine synthetase A	Amino acid and protein metabolism	up	down
ECs4691	0.123385	-1.31664	-0.0868472	0.496676	19	0	1	16	ATP-binding component of D-ribose high-affinity transport system	Transport	up	down
ECs4694	0.184847	-0.883901	0.311276	0.0234888	19	1	9	5	ribokinase	Carbohydrate metabolism	up		up
ECs4695	0.295169	-0.85096	-0.0803319	0.203679	19	2	1	9	regulator for rbs operon	Transcription and RNA processing	up	down
ECs4699	0.211618	-0.837591	-0.618435	0.520279	19	2	0	17	hypothetical protein	Unknown
ECs4701	0.167647	-0.165927	0.111829	-0.185347	19	12	3	2	ilvGEDA operon leader peptide	Pathogenicity
ECs4703	-1.41812	-0.388006	0.751605	0.227262	0	8	19	10	acetolactate synthase II small subunit	Stress response	down		up
ECs4708	-0.487687	-1.32678	0.234048	0.675187	10	0	6	19	ketol-acid reductoisomerase	Stress response
ECs4714	0.188891	-0.0581562	-0.0441111	-0.168831	19	14	1	2	thioredoxin 1	Other category
ECs4717	-0.37703	-0.92048	-0.0572411	0.704679	12	1	1	19	UDP-GlcNAc:undecaprenylphosphate GlcNAc-1-phosphate transferase	Other category
ECs4729	-0.996547	0.67127	-0.0308637	-0.186326	1	19	2	2	putative amino acid/amine transport protein	Transport	down	up	down
ECs5766	-0.458491	-1.01752	0.717908	0.152109	10	1	19	8	#N/A	Unknown
ECs4747	-0.20962	-1.19428	0.696312	0.0455467	15	0	19	5	hypothetical protein	Unknown
ECs4758	-0.690551	-0.676986	0.685195	0.209015	5	3	19	9	regulator for metE and metH	Transcription and RNA processing
ECs4759	-0.371423	-0.390802	0.793314	-0.442294	12	8	19	1	tetrahydropteroyltriglutamate methyltransferase	Amino acid and protein metabolism
ECs4773	-0.266396	0.524109	-0.0199947	-0.491418	14	19	2	1	acetyl-CoA transferase	Stress response
ECs4774	-0.511278	0.552907	0.0126745	-0.309633	9	19	2	1	3-hydroxyacyl-CoA dehydrogenase/ 3-hydroxybutyryl-CoA epimerase/ delta(3)-cis-delta(2)-trans-enoyl-CoA isomerase/ enoyl-CoA hydratase	Stress response
ECs4781	0.18884	-0.0149336	-0.165097	-0.107694	19	15	1	3	hypothetical protein	Unknown	up
ECs4783	-0.182978	-0.838998	-0.256039	0.673656	16	2	0	18	protein disulfide isomerase I	Stress response
ECs4790	-0.477912	-0.471838	0.716635	-0.0833212	10	6	19	3	response regulator for gln GlnG	Pathogenicity
ECs4791	-0.449124	-0.564294	0.731767	-0.0767897	10	5	19	3	histidine protein kinase sensor GlnL	Pathogenicity
ECs4792	-0.290113	-0.797245	0.715677	-0.0610796	14	2	19	3	glutamine synthetase	Pathogenicity
ECs4795	0.378069	-1.13328	-0.205414	0.251165	19	0	1	11	hypothetical protein	Unknown	up
ECs4796	0.241426	-0.581257	0.125857	-0.00487324	19	4	4	4	putative resistance protein	Stress response
ECs4801	-1.0927	-0.0134632	0.615583	0.0685762	0	15	18	6	hypothetical membrane protein	Other category	down
ECs4806	-1.10796	0.153591	0.377172	0.214577	0	17	11	10	putative kinase	Other category	down
ECs4812	-0.593886	-0.491853	0.764835	-0.0769706	7	6	19	3	hypothetical protein	Unknown
ECs4815	-1.04552	-0.199745	0.702292	0.0703861	1	11	19	6	hypothetical protein	Unknown
ECs4825	-1.05633	0.140687	0.444311	0.135715	0	17	14	7	fructose-like PTS system enzyme IIBC component	Carbohydrate metabolism	down
ECs4834	-1.20126	-0.256295	0.693751	0.17676	0	10	19	8	superoxide dismutase SodA	Stress response	down		up
ECs4839	0.00647525	-0.970812	-0.29001	0.603704	18	1	0	18	hypothetical protein	Unknown
ECs4847	0.150443	0.208284	0.231179	-1.05161	19	17	6	0	hypothetical protein	Unknown
ECs4848	0.00263944	0.412788	0.140497	-1.02888	18	18	4	0	putative regulator	Transcription and RNA processing
ECs4851	-0.669862	-0.905785	-0.0121556	0.783022	5	1	2	19	glycerol kinase	Other category	down	down
ECs4852	-1.7905	-1.48582	-0.52721	1.13892	0	0	0	19	glycerol facilitator protein	Other category
ECs4853	0.410927	-0.605928	-0.547839	0.190287	19	4	0	9	hypothetical protein	Unknown	up		down
ECs4868	-1.21952	-0.586076	0.587033	0.465004	0	4	17	16	cystathionine gamma-synthase	Stress response	down
ECs4870	-0.671917	-0.969354	0.862515	0.0150875	5	1	19	4	5,10-methylenetetrahydrofolate reductase	Other category
ECs4872	0.16514	-0.713571	0.20139	0.0942691	19	3	5	6	hypothetical protein	Unknown
ECs4881	-1.08829	0.173264	0.437666	0.121772	0	17	13	7	probable pyruvate formate lyase activating enzyme 2	Other category	down		up
ECs4883	-1.0858	-0.440857	0.277634	0.626115	0	7	8	18	putative ARAC-type regulatory protein	Transcription and RNA processing	down
ECs4884	-0.541451	-1.39649	-0.130711	0.856938	8	0	1	19	membrane protein	Stress response
ECs4887	-0.451997	-2.10688	0.386431	0.641916	10	0	12	18	N-acetyl-gamma-glutamylphosphate reductase	Stress response
ECs4888	-1.20834	-1.66201	0.551123	0.697161	0	0	17	19	acetylglutamate kinase	Stress response	down	down	up
ECs4889	-0.537128	-1.51414	0.437813	0.586159	8	0	13	18	argininosuccinate lyase	Stress response
ECs4895	0.258122	-0.45097	-0.274791	0.196401	19	6	0	9	hypothetical protein	Unknown	up	down	down
ECs4898	0.349169	-0.584489	0.189436	-0.275953	19	4	5	1	glutamate racemase	Amino acid and protein metabolism	up
ECs4912	0.100036	-0.475519	2.57999e-05	0.223562	19	6	2	10	heat shock protein htrC	Stress response	up
ECs5771	-0.990992	-0.255531	0.683385	0.118987	1	10	19	7	#N/A	Unknown	down		up
ECs4915	-0.868865	-0.172625	0.681784	0.00472472	2	12	19	4	thiamin biosynthesis protein ThiF	Other category	down		up
ECs4918	0.0720944	-0.12282	-0.35612	0.251173	18	13	0	11	putative transcriptional regulator	Transcription and RNA processing
ECs4941	-0.976286	-0.215507	0.674835	0.0979752	1	11	19	6	putative L-sorbose 1-phosphate dehydrogenase	Carbohydrate metabolism	down		up
ECs5001	-1.19772	0.0603333	0.686451	-0.0857172	0	16	19	3	sorbose-permease PTS system IIB component	Carbohydrate metabolism	down		up
ECs5006	0.245725	-0.0194944	-0.137498	-0.226789	19	15	1	2	hypothetical protein	Unknown	up
ECs5014	0.270182	-0.430331	0.601754	-1.34693	19	7	18	0	xylose-proton symport	Transport
ECs5017	-0.254376	0.530254	0.214838	-1.00762	14	19	6	0	periplasmic maltose-binding protein	Stress response
ECs5018	-0.135142	0.406948	0.112735	-0.601326	16	18	3	0	ATP-binding component of transport system for maltose	Transport	down	up
ECs5019	-0.34972	0.439038	0.29016	-0.667907	12	19	8	0	maltose high-affinity receptor LamB	Pathogenicity
ECs5020	-0.146663	0.513374	0.0533626	-0.802468	16	19	3	0	periplasmic protein of mal regulon	Transcription and RNA processing
ECs5022	-1.05877	-0.282862	0.312593	0.535845	0	10	9	17	chorismate lyase	Other category	down
ECs5025	-0.0325565	-1.43126	-0.589123	0.780249	17	0	0	19	diacylglycerol kinase	Other category
ECs5028	-0.419829	0.740976	-0.368823	-0.534703	11	19	0	0	hypothetical protein	Unknown
ECs5030	-0.542825	-1.23165	0.91982	-0.109025	8	0	19	3	hypothetical protein	Unknown
ECs5032	-0.517485	-0.705496	-0.215466	0.768138	9	3	0	19	hypothetical protein	Unknown	down	down	down
ECs5033	-0.608374	0.590562	0.159534	-0.519623	7	19	4	1	quinone oxidoreductase	Other category	down	up
ECs5773	-0.316178	-1.58938	0.819317	0.0150875	13	0	19	4	#N/A	Unknown
ECs5040	-0.299833	-0.582404	0.687993	-0.116029	13	4	19	3	excision nuclease subunit A	Nucleotide metabolism and DNA recombination
ECs5042	0.110492	-1.36232	0.532722	-0.0104458	19	0	16	4	hypothetical protein	Unknown
ECs5045	0.333427	-1.02872	0.411667	-0.324016	19	1	13	1	redox-sensing activator of soxS	Stress response
ECs5048	-0.385881	0.638393	-0.077055	-0.581916	12	19	1	0	hypothetical protein	Unknown	down	up
ECs5049	-0.281142	0.801979	-0.353681	-1.11389	14	19	0	0	putative transport protein	Transport
ECs5050	-0.292219	0.800744	-0.278138	-1.22706	14	19	0	0	hypothetical protein	Unknown
ECs5051	-0.530509	0.910617	-0.356877	-1.29045	9	19	0	0	acetyl-CoA synthetase	Stress response	down	up	down
ECs5054	0.151106	-0.0478912	0.206461	-0.427557	19	14	5	1	formate-dependent nitrite reductase NrfC	Other category
ECs5061	-0.122059	-0.088913	0.549229	-0.532798	16	13	17	0	selenopolypeptide subunit of formate dehydrogenase H	Other category
[truncated: 87 more rows]

## Sheet: Table S2 Sheet 4
Additional file 2: Table S2 Sheet 4 Co-expression network of E. coli genes for 1µg ClO2 at 1 hr. 'color': 'brown' demotes positively correlated by PCC; 'color': 'green' demotes negatively correlated by PCC.
[truncated: 16,543 more rows]

[truncated: 11 more sheets: Table S2 Sheet 5, Table S2 Sheet 6, Table S2 Sheet 7, Table S2 Sheet 8, Table S2 Sheet 9, Table S2 Sheet 10, Table S2 Sheet 11, Table S2 Sheet 12, Table S2 Sheet 13, Table S2 Sheet 14, Table S2 Sheet 15]
